# Supplementary material for: The Mechanism of Starch Over-Accumulation in Chlamydomonas reinhardtii High-Starch Mutants Identified by Comparative Transcriptome Analysis
Source: Front Microbiol. 2017 May 23;8:858. doi: 10.3389/fmicb.2017.00858 (PMC5440458; doi:10.3389/fmicb.2017.00858)
Supplement: Supplementary file 2 [file Table_2.XLSX]

## Sheet: Sm142 and Sm162 and Sm181
		Normalized Counts				log2FoldChange			Annotation
Gene	Link	CC124+3	Sm142+3	Sm162+3	Sm181+3	CC124+3 vs. Sm142+3	CC124+3 vs. Sm162+3	CC124+3 vs. Sm181+3	Symbol	Description	PFAM	PANTHER	KOG	KEGG Enzyme	KEGG Orthology	GO	TAIR	TAIR Symbol	TAIR Description
Cre02.g104450.t2.1	website	283	36	23	113	-2.96	-3.6	-1.32			PF07714	PTHR23257,PTHR23257:SF99	KOG1187			GO:0004672,GO:0006468	AT2G45910.1		U-box domain-containing protein kinase family protein
Cre10.g437700.t1.2	website	123	4	6	4	-4.89	-4.39	-4.93
Cre07.g320750.t1.1	website	132	28	14	16	-2.26	-3.3	-3.07	CYG12	Internal domain similar to guanylate cyclase 1 from Homo sapiens	PF07701,PF00211,PF07700	PTHR11920:SF143,PTHR11920	KOG4171			GO:0004383,GO:0006182,GO:0009190,GO:0016849,GO:0035556,GO:0020037
Cre17.g731550.t1.2	website	168	61	64	61	-1.46	-1.4	-1.46
Cre02.g145650.t1.1	website	143	28	26	25	-2.33	-2.48	-2.51
Cre03.g155250.t1.2	website	341	96	66	126	-1.83	-2.37	-1.44
Cre10.g437700.t3.1	website	64	2	4	3	-4.97	-3.93	-4.56
Cre12.g558700.t1.2	website	60	30	28	20	-1.02	-1.12	-1.6	FAP67	Flagellar Associated Protein similar to nucleoside diphosphate kinase, found in the flagellar proteome [PMID: 15998802]; in basal body proteome as BUG5 [PMID: 15964273]. Transcript upregulated during flagellar regeneration [PMID: 15738400]	PF00334	PTHR11349	KOG0888	2.7.4.6	K00940	GO:0004550,GO:0005524,GO:0006165,GO:0006183,GO:0006228,GO:0006241	AT1G17410.1		Nucleoside diphosphate kinase family protein
Cre01.g020701.t1.1	website	116	30	47	28	-1.93	-1.32	-2.02
Cre01.g030200.t1.2	website	491	167	210	172	-1.56	-1.22	-1.51		Conserved expressed protein in flagellar proteome [PMID: 15998802], related to protein phosphatase 2C; chloroplast targeted prediction in Arabidopsis. Previously annotaed as PP2C4	PF00481	PTHR13832,PTHR13832:SF94	KOG0698			GO:0003824	AT1G79630.1		Protein phosphatase 2C family protein
Cre09.g395900.t1.2	website	218	24	90	79	-3.21	-1.28	-1.46
Cre16.g690207.t1.1	website	433	6	9	9	-6.22	-5.53	-5.58
Cre06.g261900.t1.2	website	333	77	84	106	-2.11	-1.98	-1.64	FAP71	Flagellar Associated Protein; found in the flagellar proteome [PMID: 15998802]; in basal body proteome as BUG2 [PMID: 15964273]. Transcript upregulated during flagellar regeneration [PMID: 15738400]
Cre08.g366700.t1.1	website	1303	260	181	148	-2.33	-2.85	-3.14
Cre06.g289400.t1.2	website	209	56	37	51	-1.91	-2.49	-2.04		Similar to calcium/calmodulin-dependent 3\',5\'-cyclic nucleotide phosphodiesterase IB from Rattus norvegicus. Long protein with C-terminal phosphodiesterase domain	PF00233,PF03924	PTHR11347:SF75,PTHR11347		3.1.4.17	K01120	GO:0004114,GO:0007165
Cre10.g450450.t1.2	website	120	55	51	42	-1.15	-1.24	-1.53	FAP18	Flagellar Associated Protein, found in the flagellar proteome [PMID: 15998802]; high E/A/P content. Similar to IgA-specific serine peptidase
Cre13.g582850.t1.1	website	181	89	74	62	-1.02	-1.3	-1.56
Cre17.g721250.t1.2	website	106	39	49	41	-1.44	-1.1	-1.37	FAP22	Conserved uncharacterized protein; found in the flagellar proteome [PMID: 15998802]; similar to D. rerio cystic kidney disease gene qilin	PF10234	PTHR21547	KOG3647
Cre16.g695950.t1.2	website	391	181	140	156	-1.11	-1.48	-1.32	MFL1		PF00153	PTHR24089:SF77,PTHR24089	KOG0760		K03454		AT1G07030.1		Mitochondrial substrate carrier family protein
Cre06.g289650.t1.2	website	153	60	60	24	-1.36	-1.35	-2.66
Cre11.g467713.t1.1	website	199	5	6	5	-5.34	-5.05	-5.34
Cre16.g663000.t1.2	website	150	68	71	66	-1.15	-1.07	-1.19			PF01152					GO:0015671,GO:0019825
Cre03.g171800.t1.2	website	145	31	29	49	-2.24	-2.32	-1.57	FAP123	Flagellar Associated Protein, found in the flagellar proteome [PMID: 15998802]
Cre03.g145387.t1.1	website	76	27	31	22	-1.53	-1.29	-1.8	FAP239	Flagellar Associated Protein, found in the flagellar proteome [PMID: 15998802]
Cre12.g542250.t1.1	website	3867	1280	1623	1060	-1.6	-1.25	-1.87	TUB1	Beta-tubulin 1, GI:167458; major constituent of microtubules [PMID: 3460413]; it binds one mole of GTP that is hydrolyzed and alters dynamic instability of the microtubule cytoskeleton. The TUB1 and TUB2 genes encode identical proteins [PMID: 6098820]. T	PF03953,PF00091	PTHR11588	KOG1375		K07375	GO:0003924,GO:0005525,GO:0006184,GO:0043234,GO:0051258,GO:0005874,GO:0007017	AT5G62690.1	TUB2	tubulin beta chain 2
Cre09.g393543.t1.1	website	331	86	38	94	-1.95	-3.12	-1.83		Prismane/CO dehydrogenase family	PF03063					GO:0005737,GO:0016491,GO:0055114
Cre10.g467000.t1.2	website	319	112	137	149	-1.51	-1.22	-1.1	IFT57	Intraflagellar transport particle protein 57/55. Also known as IFT55	PF10498	PTHR16011	KOG0972		K04638
Cre11.g480116.t1.1	website	87	6	17	27	-3.85	-2.37	-1.7
Cre14.g625500.t2.1	website	226	93	104	87	-1.28	-1.12	-1.37		Protein of unknown function with ankyrin repeats, flagella associated; found in the flagellar proteome, where it was designated FAP254 [PMID: 15998802]. Phosphorylation characterized by Boesger et al. (2009) [PMID: 19429781]	PF00023	PTHR24198:SF302,PTHR24198	KOG4412			GO:0005515	AT5G60070.1		ankyrin repeat family protein
Cre16.g658400.t1.2	website	170	83	61	73	-1.05	-1.49	-1.23	FDX2	Fe2S2 containing redox protein, predicted chloroplast localization	PF00111					GO:0009055,GO:0051536	AT1G60950.1	ATFD2,FED A	2Fe-2S ferredoxin-like superfamily protein
Cre02.g085257.t1.2	website	405	134	70	104	-1.59	-2.54	-1.96			PF01036					GO:0005216,GO:0006811,GO:0016020
Cre10.g448500.t1.1	website	876	167	144	392	-2.39	-2.6	-1.16			PF00857	PTHR11080,PTHR11080:SF3	KOG4003			GO:0003824,GO:0008152	AT3G16190.1		Isochorismatase family protein
Cre06.g291700.t1.2	website	259	98	123	90	-1.4	-1.07	-1.52	RSP3	Flagellar radial spoke protein 3 (RSP3) [PMID: 16507594]; an axonemal A-kinase anchoring protein KAP [PMID: 11309423; PMID: 16571668; PMID: 16267272; GI:134041]. Gene originally termed PF14 [PMID: 7204490; PMID: 2745550; PMID: 2377611]. PMID: 18157907	PF06098	PTHR21648
Cre02.g079650.t1.1	website	248	14	15	30	-4.16	-4.04	-3.06			PF00892	PTHR22911:SF6,PTHR22911	KOG4510			GO:0016020
Cre06.g278194.t1.1	website	255	52	49	44	-2.3	-2.38	-2.52	FAP236	Conserved uncharacterized Flagellar Associated Protein; found in the flagellar proteome [PMID: 15998802]
Cre14.g630847.t1.1	website	154	75	52	56	-1.04	-1.58	-1.47	TAL2		PF00923	PTHR10683	KOG2772			GO:0005975	AT1G12230.1		Aldolase superfamily protein
Cre02.g145850.t1.2	website	64	26	26	18	-1.29	-1.3	-1.77	FAP112	Flagellar Associated Protein, found in the flagellar proteome [PMID: 15998802]
Cre01.g020800.t1.2	website	184	42	52	38	-2.12	-1.81	-2.27
Cre09.g389949.t1.1	website	171	58	48	54	-1.56	-1.82	-1.67			PF00102	PTHR19134:SF28,PTHR19134				GO:0004725,GO:0006470	AT1G71860.1	ATPTP1,PTP1	protein tyrosine phosphatase 1
Cre16.g690207.t3.1	website	202	4	7	6	-5.85	-4.81	-5.18
Cre09.g393954.t1.1	website	168	60	61	47	-1.5	-1.45	-1.85	FAP106	Conserved uncharacterized Flagellar Associated Protein; found in the flagellar proteome [PMID: 15998802]; identified in the flagellar basal body proteome [PMID: 15137946]; upregulated by deflagellation		PTHR21490
Cre02.g091700.t1.2	website	424	152	142	143	-1.48	-1.58	-1.57	RIB72	Rib72, a novel component of the ribbon compartment of flagellar microtubules.	PF06565	PTHR12086	KOG0043
Cre16.g667451.t1.1	website	343	169	124	120	-1.02	-1.47	-1.52			PF00520	PTHR10037:SF138,PTHR10037				GO:0005216,GO:0006811,GO:0016020,GO:0055085	AT4G03560.1	ATCCH1,ATTPC1,FOU2,TPC1	two-pore channel 1
Cre09.g393802.t1.1	website	357	157	79	105	-1.19	-2.19	-1.76
Cre01.g065822.t1.1	website	255	120	112	113	-1.09	-1.18	-1.18			PF00400	PTHR12764	KOG1538				AT5G56130.1	AtTEX1,TEX1,THO3	Transducin/WD40 repeat-like superfamily protein
Cre06.g298500.t1.1	website	73	33	15	18	-1.13	-2.27	-1.98
Cre10.g437700.t2.1	website	64	3	5	3	-4.49	-3.61	-4.56
Cre03.g199500.t1.2	website	187	46	46	32	-2.01	-2.03	-2.55	FAP129	Flagellar Associated Protein; found in the flagellar proteome [PMID: 15998802]; in basal body proteome as BUG8 [PMID: 15964273]. Transcript upregulated during flagellar regeneration [PMID: 15738400]
Cre06.g282000.t2.1	website	529	121	89	192	-2.13	-2.57	-1.46	STA3	Pfam07036, SSIII, Starch synthase III ADP-glucose alpha-1,4 glucane alpha-4-glucanotransferase. This family represents a conserved region approximately 160 residues long that is repeated multiple times in plant starch synthase III (EC:2.4.1.21). Starch sy	PF03423,PF00534,PF08323	PTHR12526,PTHR12526:SF17				GO:0009058	AT1G11720.2	ATSS3,SS3	starch synthase 3
Cre17.g723600.t1.2	website	169	55	68	75	-1.62	-1.31	-1.17	IFT81	AY615519, PMID: 15955805		PTHR15614
Cre16.g684603.t1.1	website	249	116	72	120	-1.11	-1.8	-1.05				PTHR11207
Cre17.g728550.t1.2	website	353	167	96	123	-1.08	-1.88	-1.52
Cre03.g166750.t1.2	website	361	116	69	112	-1.65	-2.39	-1.69		Putative tyrosine kinase identified through multi-level HMM library for kinase classification (PMID: 17557329)	PF07714	PTHR23257:SF327,PTHR23257	KOG0192			GO:0004672,GO:0006468	AT5G03730.1	AtCTR1,CTR1,SIS1	Protein kinase superfamily protein
Cre16.g669900.t1.2	website	93	22	45	44	-2.07	-1.06	-1.09
Cre17.g727150.t1.1	website	80	21	23	23	-1.92	-1.78	-1.82
Cre08.g382250.t1.2	website	166	76	45	61	-1.14	-1.9	-1.45				PTHR11584,PTHR11584:SF273
Cre17.g719450.t1.1	website	101	36	26	50	-1.5	-1.97	-1.02			PF00069	PTHR24349:SF106,PTHR24349	KOG0580			GO:0004672,GO:0005524,GO:0006468	AT4G32830.1	AtAUR1,AUR1	ataurora1
Cre17.g703850.t1.2	website	311	148	114	144	-1.07	-1.45	-1.11	DCC1	Outer dynein arm-docking complex subunit 1 (ODA-DC1). Previously annotated as ODA3
Cre12.g561500.t1.2	website	2012	560	583	618	-1.84	-1.79	-1.7
Cre12.g501950.t1.1	website	228	77	21	34	-1.58	-3.46	-2.74			PF00481	PTHR13832,PTHR13832:SF174				GO:0003824	AT2G25070.1		Protein phosphatase 2C family protein
Cre04.g219250.t1.2	website	361	138	168	125	-1.39	-1.1	-1.53	IFT52	The BLD1 gene product has been identified as intraflagellar transport protein IFT52. Mutations affecting IFT particle proteins, like IFT52, result in the inability to assemble flagella. IFT particles and the motors moving them are located around the basal	PF09822	PTHR12969,PTHR12969:SF5	KOG3861
Cre10.g433250.t1.2	website	1795	358	30	863	-2.32	-5.89	-1.06			PF00860	PTHR11119,PTHR11119:SF3	KOG1292			GO:0005215,GO:0006810,GO:0016020,GO:0055085	AT5G62890.1		Xanthine/uracil permease family protein
Cre12.g549550.t1.2	website	3494	1122	1461	907	-1.64	-1.26	-1.95	TUB2	Beta-tubulin 2, GI:167458; major constituent of microtubules [PMID: 3460413]; it binds one mole of GTP that is hydrolyzed and alters dynamic instability of the microtubule cytoskeleton. The TUB1 and TUB2 genes encode identical proteins [PMID: 6098820]. T	PF03953,PF00091	PTHR11588	KOG1375		K07375	GO:0003924,GO:0005525,GO:0006184,GO:0043234,GO:0051258,GO:0005874,GO:0007017	AT5G62690.1	TUB2	tubulin beta chain 2
Cre03.g144584.t1.1	website	80	36	36	31	-1.15	-1.13	-1.36
Cre12.g485000.t1.1	website	121	33	50	32	-1.88	-1.28	-1.92	FAP182	Flagellar Associated Protein, found in the flagellar proteome [PMID: 15998802]
Cre16.g661300.t2.1	website	76	24	13	28	-1.64	-2.53	-1.44			PF01152		KOG0487			GO:0015671,GO:0019825
Cre03.g204150.t1.2	website	120	49	50	35	-1.28	-1.25	-1.77	IFT80		PF00400	PTHR24098	KOG1524				AT5G67320.1	HOS15	WD-40 repeat family protein
Cre06.g250300.t1.2	website	311	146	130	127	-1.09	-1.25	-1.29	DHC1B	Homologue of mammalian cytoplasmic dynein 2 heavy chain. Motor for retrograde intraflagellar transport. Not an inner arm dynein. Upregulated upon deflagellation by nearly 8-fold. Previously annotated as DHC1b	PF08385,PF08393,PF07728,PF03028	PTHR10676,PTHR10676:SF34	KOG3595		K10414	GO:0005524,GO:0016887,GO:0003777,GO:0007018,GO:0030286
Cre14.g625500.t1.1	website	226	93	104	87	-1.28	-1.12	-1.37	FAP254	Protein of unknown function with ankyrin repeats, flagella associated; found in the flagellar proteome, where it was designated FAP254 [PMID: 15998802]. Phosphorylation characterized by Boesger et al. (2009) [PMID: 19429781]	PF00023	PTHR24198:SF302,PTHR24198	KOG4412			GO:0005515	AT5G66055.1	AKRP,EMB16,EMB2036	ankyrin repeat protein
Cre02.g116700.t1.2	website	434	60	30	61	-2.85	-3.84	-2.83		Putative protein tyrosine kinase identified through multi-level HMM library for kinase classification (PMID: 17557329)	PF00069	PTHR23257,PTHR23257:SF99	KOG0192			GO:0004672,GO:0005524,GO:0006468	AT5G50000.1		Protein kinase superfamily protein
Cre16.g684827.t1.1	website	432	159	78	161	-1.44	-2.47	-1.43				PTHR11207
Cre01.g006950.t2.1	website	1476	642	572	500	-1.2	-1.37	-1.56	FBA1	Fructose-1,6-bisphosphate Aldolase; Aldehyde-lyase (EC 4.1.2.13); may be plastidic based on N-terminal extension, but greater sequence similarity to cytosolic forms; glycolytic enzyme that catalyses the reversible aldol cleavage or condensation of fructos	PF00274	PTHR11627	KOG1557	4.1.2.13	K01623	GO:0004332,GO:0006096	AT3G52930.1		Aldolase superfamily protein
Cre08.g358561.t1.1	website	111	20	18	26	-2.44	-2.59	-2.11
Cre01.g009800.t1.2	website	79	28	24	16	-1.48	-1.72	-2.29	FAP289	Flagellar Associated Protein, found in the flagellar proteome [PMID: 15998802]; transcript upregulated during flagellar regeneration [PMID: 15738400]
Cre16.g662750.t1.2	website	169	73	47	74	-1.21	-1.87	-1.2			PF01152					GO:0015671,GO:0019825
Cre14.g611700.t1.1	website	73	28	26	27	-1.38	-1.48	-1.45	PLAP8	Conserved expressed protein related to plastid lipid associated protein PAP/fibrillin; Arabidopsis homologue is in plastoglobuli (PMID: 16461379). Previously annotated as PLAP8	PF04755,PF01476		KOG4744			GO:0005198,GO:0009507,GO:0016998	AT4G04020.1	FIB	fibrillin
Cre08.g360350.t2.1	website	190	79	88	65	-1.26	-1.1	-1.55		Arginine deiminase is part of the arginine dihydrolase pathway, allowing use of arginine as a carbon source in anaerobic conditions (PMID: 12450748)	PF02274	PTHR12737,PTHR12737:SF9				GO:0005737,GO:0016813
Cre03.g191300.t1.2	website	95	32	25	25	-1.57	-1.93	-1.93	LCI35	Low-CO2 inducible gene revealed by cDNA array analyses; TargetP prediction: Mitochondria (confidence: 4); regulated by CCM1. PMID:15235119.
Cre03.g178500.t1.2	website	207	84	101	62	-1.3	-1.05	-1.74		Coiled-coil protein associated with protofilament ribbons of flagellar microtubules [PMID: 10637302]. Previously annotated as RIB43A after the associated Pfam family	PF05914	PTHR14517,PTHR14517:SF3
Cre02.g084450.t1.2	website	96	8	4	7	-3.52	-4.55	-3.81			PF03171	PTHR10869				GO:0016491	AT5G18900.1		2-oxoglutarate (2OG) and Fe(II)-dependent oxygenase superfamily protein
Cre11.g467561.t1.1	website	293	43	106	81	-2.79	-1.47	-1.86	FAP222	Flagellar Associated Protein, found in the flagellar proteome [PMID: 15998802]
Cre06.g300400.t1.1	website	58	23	19	14	-1.35	-1.61	-2.02									AT1G73170.1		P-loop containing nucleoside triphosphate hydrolases superfamily protein
Cre03.g198800.t1.2	website	556	127	56	74	-2.14	-3.32	-2.92			PF00249	PTHR25040:SF29,PTHR25040					AT5G61620.1		myb-like transcription factor family protein
Cre15.g643703.t1.1	website	96	34	15	20	-1.51	-2.68	-2.24			PF00076	PTHR11546,PTHR11546:SF4	KOG1457			GO:0003676	AT3G21215.1		RNA-binding (RRM/RBD/RNP motifs) family protein
Cre16.g654400.t1.1	website	110	44	21	23	-1.32	-2.42	-2.29
Cre07.g351100.t1.2	website	346	100	87	126	-1.79	-2	-1.46			PF01152					GO:0015671,GO:0019825
Cre10.g432150.t1.2	website	188	43	30	71	-2.12	-2.66	-1.4			PF00069	PTHR24055,PTHR24055:SF169	KOG0593			GO:0004672,GO:0005524,GO:0006468	AT1G71530.1		Protein kinase superfamily protein
Cre02.g089450.t1.2	website	117	24	30	49	-2.27	-1.96	-1.27
Cre12.g551352.t1.1	website	3214	865	28	1197	-1.89	-6.82	-1.42				PTHR10742,PTHR10742:SF48
Cre11.g480100.t1.1	website	308	133	102	145	-1.21	-1.59	-1.09
Cre12.g536550.t1.2	website	311	134	92	147	-1.21	-1.75	-1.08	DIC1	Flagellar outer dynein arm intermediate chain 1 (IC1, ODA-IC1, IC78). Previously annotated as ODA9	PF00400	PTHR12442,PTHR12442:SF11	KOG1587		K10409		AT4G35370.1		Transducin/WD40 repeat-like superfamily protein
Cre16.g659250.t1.2	website	285	122	104	134	-1.22	-1.46	-1.08		Cytochrome b5 protein with possible nitrate reductase activity. Previously annotated as CYB5-5	PF00173	PTHR19359				GO:0020037	AT2G32720.1	ATCB5-B,B5 #4,CB5-B	cytochrome B5 isoform B
Cre06.g296750.t1.2	website	177	37	38	57	-2.26	-2.2	-1.63	HYDEF1	Iron hydrogenase assembly protein, contains domains homologous to prokaryotic HydE and HydF; radical SAM domain present in N-terminal region. [PMID: 15082711]; [PMID: 19117946]	PF04055,PF01926	PTHR11649,PTHR11649:SF45				GO:0003824,GO:0051536,GO:0005525,GO:0005622
Cre03.g146127.t1.1	website	78	29	33	24	-1.42	-1.25	-1.71	FAP96	Flagellar Associated Protein of unknown function, found in the flagellar proteome [PMID: 15998802]
Cre12.g485050.t1.2	website	2330	634	521	683	-1.88	-2.16	-1.77		Chloroplast stroma carbonic anhydrase. The inorganic carbon-concentrating mechanism has been reviewed by Spalding 2008 [PMID: 17597098].	PF00484	PTHR11002,PTHR11002:SF1	KOG1578			GO:0004089,GO:0008270,GO:0015976	AT3G01500.2	ATBCA1,ATSABP3,CA1,SABP3	carbonic anhydrase 1
Cre14.g631750.t2.1	website	158	43	63	65	-1.9	-1.33	-1.28			PF00170					GO:0003700,GO:0006355,GO:0043565,GO:0046983
Cre17.g730100.t1.1	website	85	29	33	41	-1.54	-1.39	-1.07	RSEP1	Intramembrane metalloprotease related to site-2 protease; contains M50 domain, with HExxH motif embedded in transmembrane helix; homologous to bacterial RseP/YaeL/PsoIVFB involved in transmembrane signaling; could be organelle-targeted, based on presence	PF02163					GO:0004222,GO:0006508	AT1G05140.1		Peptidase M50 family protein
Cre06.g296700.t1.2	website	1228	228	301	432	-2.43	-2.03	-1.51	HYDG1	Related to thiazole biosynthesis protein thiH/O. Pfam motif found in thiamin and biotin biosynthesis genes. Radical SAM protein required for the assembly of an active [Fe]-hydrogenase [PMID: 15082711]. Previously annotated as HYDG	PF06968	PTHR22976,PTHR22976:SF2				GO:0051186,GO:0051536
Cre02.g084400.t1.2	website	69	8	3	4	-3.23	-4.56	-4.11			PF03171	PTHR10869	KOG1591			GO:0016491	AT3G06300.1	AT-P4H-2	P4H isoform 2
Cre10.g424000.t1.1	website	55	16	14	12	-1.82	-1.97	-2.21
Cre07.g316725.t1.1	website	125	23	45	54	-2.43	-1.47	-1.21			PF01936
Cre12.g505350.t1.2	website	1479	658	234	281	-1.17	-2.66	-2.4		P-type ATPase/cation transporter, plasma membrane. Related to plant potential calcium-transporting ATPase 9, plasma membrane-type (Ca(2+)-ATPase isoform 9); found in the flagellar proteome [PMID: 15998802]. Probably calcium-transporting. May be a phosp	PF00689,PF00702,PF00690,PF00122	PTHR24093,PTHR24093:SF170	KOG0204	3.6.3.8	K01537	GO:0006754,GO:0006812,GO:0015662,GO:0016020,GO:0003824,GO:0008152,GO:0000166,GO:0046872	AT3G57330.1	ACA11	autoinhibited Ca2+-ATPase 11
Cre16.g667450.t1.2	website	720	178	198	128	-2.02	-1.86	-2.5	TLP2	Tubby-like protein 2. Transcript upregulated during flagellar regeneration [PMID: 15738400].	PF01167	PTHR16517,PTHR16517:SF19	KOG2502				AT1G25280.1	AtTLP10,TLP10	tubby like protein 10
Cre05.g239350.t1.1	website	67	18	16	19	-1.89	-2.1	-1.85
Cre11.g476850.t1.2	website	104	36	31	34	-1.54	-1.72	-1.64	DRC4	Component (DRC4) of dynein regulatory complex (DRC) of flagellar axoneme, originally identified by pf2 mutation [PMID: 12847082]; has similarity to mammalian growth-arrest specific gene product (Gas11/Gas8); component of dynein regulatory complex (DRC) of
Cre14.g631750.t1.1	website	159	42	63	65	-1.91	-1.33	-1.28			PF00170					GO:0003700,GO:0006355,GO:0043565,GO:0046983
Cre06.g282000.t1.1	website	533	122	90	193	-2.13	-2.56	-1.47	STA3	Pfam07036, SSIII, Starch synthase III ADP-glucose alpha-1,4 glucane alpha-4-glucanotransferase. This family represents a conserved region approximately 160 residues long that is repeated multiple times in plant starch synthase III (EC:2.4.1.21). Starch sy	PF03423,PF00534,PF08323	PTHR12526,PTHR12526:SF17				GO:0009058	AT1G11720.2	ATSS3,SS3	starch synthase 3
Cre04.g226150.t1.1	website	162	56	39	68	-1.53	-2.06	-1.24		Amino acid carrier 1; belongs to APC (Amino acid Polyamine organoCation) family	PF00324	PTHR11785,PTHR11785:SF13	KOG1289			GO:0006810,GO:0016020,GO:0055085,GO:0003333,GO:0015171	AT2G01170.1	BAT1	bidirectional amino acid transporter 1
Cre16.g680342.t1.1	website	94	38	35	40	-1.31	-1.42	-1.26	FAP110	Flagellar Associated Protein, found in the flagellar proteome [PMID: 15998802]
Cre01.g031500.t1.2	website	64	21	25	13	-1.6	-1.34	-2.32			PF00394,PF07731,PF07732	PTHR11709,PTHR11709:SF15	KOG1263			GO:0016491,GO:0055114,GO:0005507	AT4G39830.1		Cupredoxin superfamily protein
Cre17.g730000.t1.2	website	71	29	32	31	-1.27	-1.13	-1.22
Cre12.g496100.t1.2	website	66	20	25	22	-1.71	-1.38	-1.56	FAP149	Flagellar Associated Protein, found in the flagellar proteome [PMID: 15998802]
Cre16.g650600.t1.2	website	544	246	201	245	-1.14	-1.44	-1.15		Mastigoneme-like protein; 240 kDa flagellar protein in Chlamydomonas; Genbank entry AF508983. Mastigonemes are protein projections from the flagellar membrane. Found in the flagellar proteome [PMID: 15998802]	PF07699	PTHR22727,PTHR22727:SF9
Cre03.g173100.t1.2	website	87	5	3	18	-4.24	-5	-2.3			PF00722	PTHR10963,PTHR10963:SF6				GO:0004553,GO:0005975
Cre14.g628237.t3.1	website	165	72	66	78	-1.21	-1.33	-1.08
Cre13.g606150.t1.1	website	829	213	280	244	-1.96	-1.56	-1.77
Cre13.g568000.t1.2	website	151	42	5	55	-1.85	-4.81	-1.46
Cre09.g391650.t1.2	website	500	115	33	55	-2.12	-3.93	-3.2		Prismane/CO dehydrogenase family	PF03063					GO:0005737,GO:0016491,GO:0055114
Cre14.g608990.t1.1	website	56	13	23	25	-2.17	-1.29	-1.17
Cre16.g661300.t1.1	website	76	24	13	28	-1.64	-2.53	-1.44			PF01152		KOG0487			GO:0015671,GO:0019825
Cre16.g680588.t1.1	website	349	139	86	108	-1.32	-2.02	-1.69				PTHR12509
Cre03.g200200.t1.1	website	115	12	12	19	-3.24	-3.25	-2.6			PF00069	PTHR24055,PTHR24055:SF160	KOG0593			GO:0004672,GO:0005524,GO:0006468	AT1G53510.1	ATMPK18,MPK18	mitogen-activated protein kinase 18
Cre09.g393506.t1.1	website	285	69	28	56	-2.05	-3.34	-2.35		Prismane/CO dehydrogenase family	PF03063					GO:0005737,GO:0016491,GO:0055114
Cre09.g387912.t1.1	website	88	12	22	33	-2.9	-2.01	-1.44	FAP139	Flagellar Associated Protein, found in the flagellar proteome [PMID: 15998802]. Similar to IgA-specific serine peptidase
Cre11.g468850.t1.2	website	283	42	123	65	-2.75	-1.2	-2.12	FAP152	Flagellar Associated Protein, found in the flagellar proteome [PMID: 15998802]
Cre16.g666150.t1.2	website	234	81	82	74	-1.53	-1.51	-1.67	DCC2	Flagellar outer dynein arm-docking complex subunit 2 (ODA-DC2). Previously annotated as ODA1		PTHR21694,PTHR21694:SF2
Cre11.g467673.t1.1	website	261	117	56	83	-1.17	-2.22	-1.66		Similar to calcium/calmodulin-dependent 3\',5\'-cyclic nucleotide phosphodiesterase IB from Rattus norvegicus. Long protein with C-terminal phosphodiesterase domain	PF00233	PTHR11347:SF75,PTHR11347				GO:0004114,GO:0007165
Cre10.g427300.t1.2	website	72	25	24	17	-1.51	-1.56	-2.1	RSP2	Radial spoke protein 2 (RSP2). Originally identified as PF24 locus [PMID: 16507594; PMID: 7204490; PMID: 14871938; GI:37528882]	PF05186
Cre03.g200950.t1.2	website	136	23	39	38	-2.57	-1.79	-1.85	FAP273	Flagellar Associated Protein, found in the flagellar proteome [PMID: 15998802]
Cre10.g448450.t1.1	website	1186	237	68	517	-2.32	-4.13	-1.2	UAPA5	Xanthine/uracil/vitamin C permease-like. Related to plants; also related to bacterial inner membrane proteins	PF00860	PTHR11119,PTHR11119:SF9				GO:0005215,GO:0006810,GO:0016020,GO:0055085	AT3G10960.1	ATAZG1,AZG1	AZA-guanine resistant1
Cre02.g095140.t1.1	website	1864	700	655	139	-1.41	-1.51	-3.75
Cre02.g095072.t1.1	website	58	22	24	22	-1.43	-1.27	-1.4	FAP144	Flagellar Associated Protein, found in the flagellar proteome [PMID: 15998802]
Cre12.g489300.t1.1	website	1395	296	273	580	-2.24	-2.35	-1.27
Cre12.g489750.t1.2	website	185	86	71	69	-1.1	-1.37	-1.43	FAP52	Conserved uncharacterized Flagellar Associated Protein; found in the flagellar proteome [PMID: 15998802]; in basal body proteome as BUG14 [PMID: 15964273]. Transcript upregulated during flagellar regeneration [PMID: 15738400	PF00400	PTHR13720	KOG0266				AT5G16750.1	TOZ	Transducin family protein / WD-40 repeat family protein
Cre13.g573500.t1.2	website	102	19	38	22	-2.43	-1.42	-2.18	FAP95	Flagellar Associated Protein; found in the flagellar proteome [PMID: 15998802]; in basal body proteome as BUG12 [PMID: 15964273]. Transcript upregulated during flagellar regeneration [PMID: 15738400]
Cre17.g700133.t1.1	website	238	100	36	82	-1.26	-2.72	-1.53			PF00069	PTHR24349:SF118,PTHR24349	KOG0598			GO:0004672,GO:0005524,GO:0006468	AT2G45490.1	AtAUR3,AUR3	ataurora3
Cre08.g372200.t1.2	website	50	5	6	2	-3.43	-3.16	-4.54
Cre16.g654300.t1.2	website	149	46	66	52	-1.71	-1.17	-1.52	RSP23	RSP23, a spoke specific nucleotide diphosphate kinase [PMID: 16507594; PMID: 15194815; GI:42412387]	PF00612,PF00334	PTHR11349	KOG0888	2.7.4.6	K00940	GO:0005515,GO:0004550,GO:0005524,GO:0006165,GO:0006183,GO:0006228,GO:0006241	AT1G17410.1		Nucleoside diphosphate kinase family protein
Cre01.g006950.t1.1	website	1476	642	572	499	-1.2	-1.37	-1.56	FBA1	Fructose-1,6-bisphosphate Aldolase; Aldehyde-lyase (EC 4.1.2.13); may be plastidic based on N-terminal extension, but greater sequence similarity to cytosolic forms; glycolytic enzyme that catalyses the reversible aldol cleavage or condensation of fructos	PF00274	PTHR11627	KOG1557	4.1.2.13	K01623	GO:0004332,GO:0006096	AT3G52930.1		Aldolase superfamily protein
Cre03.g212081.t1.1	website	102	20	38	50	-2.37	-1.42	-1.02
Cre16.g690207.t2.1	website	321	5	8	8	-6.06	-5.27	-5.39
Cre08.g360350.t1.1	website	183	76	84	63	-1.27	-1.12	-1.55		Arginine deiminase is part of the arginine dihydrolase pathway, allowing use of arginine as a carbon source in anaerobic conditions (PMID: 12450748)	PF02274	PTHR12737,PTHR12737:SF9				GO:0005737,GO:0016813
Cre12.g488150.t1.1	website	71	28	30	35	-1.35	-1.26	-1.01
Cre05.g241637.t1.1	website	253	82	125	92	-1.63	-1.01	-1.46	FAP32	Conserved uncharacterized protein; found in the flagellar proteome [PMID: 15998802] and flagellar basal body proteome [PMID: 15137946]; upregulated by deflagellation. Previously annotated as FAP32. Interacts with the ODA15 gene product; Ahmed et al. 200	PF12317	PTHR13376
Cre06.g289400.t2.1	website	209	56	37	51	-1.91	-2.49	-2.04		Similar to calcium/calmodulin-dependent 3\',5\'-cyclic nucleotide phosphodiesterase IB from Rattus norvegicus. Long protein with C-terminal phosphodiesterase domain	PF00233,PF03924	PTHR11347:SF75,PTHR11347		3.1.4.17	K01120	GO:0004114,GO:0007165
Cre16.g655750.t1.2	website	158	44	43	42	-1.84	-1.88	-1.92			PF03148	PTHR19960,PTHR19960:SF1	KOG2685			GO:0000226,GO:0005874
Cre12.g531800.t1.1	website	141	45	48	46	-1.64	-1.56	-1.63	FAP7	Flagellar Associated Protein, found in the flagellar proteome [PMID: 15998802]
Cre10.g433200.t1.2	website	1647	357	27	704	-2.2	-5.95	-1.23	XUV3	Xanthine/uracil/vitamin C permease-like. Two previous gene models UAPA3 and UAPA4 have been combined into this single gene model	PF00860	PTHR11119,PTHR11119:SF3	KOG1292			GO:0005215,GO:0006810,GO:0016020,GO:0055085	AT5G62890.1		Xanthine/uracil permease family protein
Cre01.g029750.t1.1	website	2950	1398	1039	1401	-1.08	-1.51	-1.07	DAAK1	3 nearly identical repeats of an adenylate kinase domain; corresponds approximately to GI:46518741; reduced in the flagellum of the outer dynein arm oda5 mutant [PMID: 15064350]. Previously annotated as two distinct FAKs, but no current evidence for this	PF00406	PTHR23359,PTHR23359:SF23	KOG3079	2.7.4.3	K00939	GO:0005524,GO:0006139,GO:0019205	AT5G26667.2	PYR6	P-loop containing nucleoside triphosphate hydrolases superfamily protein
Cre15.g643702.t1.1	website	210	48	32	55	-2.14	-2.71	-1.93
Cre02.g092700.t1.2	website	242	86	100	84	-1.5	-1.27	-1.53	FAP45	Flagella Associated Protein, found in the flagellar proteome [PMID: 15998802]; in basal body proteome as BUG28 [PMID: 15964273]. Transcript highly upregulated during flagellar regeneration [PMID: 15738400]. Weakly similar to nasopharyngeal epithelium-spec		PTHR15504
Cre09.g391450.t1.2	website	385	96	27	45	-2	-3.85	-3.11		Prismane/CO dehydrogenase family	PF03063					GO:0005737,GO:0016491,GO:0055114
Cre17.g707750.t1.2	website	60	23	11	16	-1.36	-2.42	-1.91				PTHR12714
Cre16.g669000.t1.1	website	93	14	35	20	-2.72	-1.41	-2.23
Cre12.g543500.t1.2	website	180	43	84	59	-2.06	-1.1	-1.62
Cre01.g036700.t1.2	website	426	191	133	181	-1.16	-1.67	-1.23			PF00069	PTHR24351,PTHR24351:SF123	KOG0032			GO:0004672,GO:0005524,GO:0006468	AT1G54960.1	ANP2,MAPKKK2,NP2	NPK1-related protein kinase 2
Cre01.g051050.t1.2	website	82	39	31	41	-1.06	-1.43	-1.01	FAP225	Flagellar Associated Protein, found in the flagellar proteome [PMID: 15998802]	PF10591	PTHR10891:SF81,PTHR10891	KOG0027			GO:0005509,GO:0005578,GO:0007165	AT4G04740.2	ATCPK23,CPK23	calcium-dependent protein kinase 23
Cre09.g387350.t1.2	website	166	28	13	36	-2.58	-3.66	-2.21	CYG30	Similar to guanylyl cyclase beta-3 [Apis mellifera]	PF00211	PTHR11920		4.6.1.2	K01769	GO:0009190,GO:0016849,GO:0035556
Cre09.g390541.t1.1	website	73	25	35	28	-1.57	-1.08	-1.39			PF12146,PF00756	PTHR11614:SF27,PTHR11614	KOG1455				AT2G47630.1		alpha/beta-Hydrolases superfamily protein
Cre12.g502000.t1.2	website	132	49	55	64	-1.43	-1.27	-1.05		Flagellar Associated Protein, found in the flagellar proteome [PMID: 15998802]		PTHR21074
Cre07.g335750.t1.1	website	179	87	88	83	-1.05	-1.02	-1.11	IFT88	Intraflagellar transport particle protein 88	PF10300	PTHR23083,PTHR23083:SF6	KOG2003				AT3G04240.1	SEC	Tetratricopeptide repeat (TPR)-like superfamily protein
Cre12.g559950.t1.2	website	62	22	14	18	-1.46	-2.17	-1.8		Adrenodoxin-like ferredoxin, mitochondrial. Previously annotated as MFDX	PF00111	PTHR23426:SF1,PTHR23426	KOG3309			GO:0009055,GO:0051536	AT4G21090.1	ATMFDX2,MFDX2	MITOCHONDRIAL FERREDOXIN 2
Cre02.g104450.t1.1	website	287	37	24	114	-2.96	-3.59	-1.33			PF07714	PTHR23257,PTHR23257:SF99	KOG1187			GO:0004672,GO:0006468	AT2G45910.1		U-box domain-containing protein kinase family protein
Cre35.g759347.t1.1	website	150	3	5	4	-5.59	-4.84	-5.21
Cre11.g467771.t1.1	website	118	58	9	23	-1.02	-3.77	-2.41
Cre12.g488350.t1.1	website	1249	449	185	396	-1.48	-2.76	-1.66			PF03055	PTHR10543,PTHR10543:SF1	KOG1285				AT4G19170.1	CCD4,NCED4	nine-cis-epoxycarotenoid dioxygenase 4
Cre17.g739650.t1.2	website	53	11	17	21	-2.27	-1.61	-1.34		Putative MATE efflux family protein; related to Arabidopsis ferric reductase defective (FRD3). Previously annotated as MFT1	PF01554	PTHR11206:SF3,PTHR11206				GO:0006855,GO:0015238,GO:0015297,GO:0016020,GO:0055085	AT4G38380.1		MATE efflux family protein
Cre09.g390615.t1.1	website	1213	215	295	234	-2.5	-2.04	-2.38	FAP12	Triacylglycerol lipase. Flagellar Associated Protein, found in the flagellar proteome [PMID: 15998802]. Previously annotated as FAP12	PF01764	PTHR21493,PTHR21493:SF22				GO:0004806,GO:0006629	AT4G16070.1		Mono-/di-acylglycerol lipase, N-terminal;Lipase, class 3
Cre02.g087324.t1.1	website	143	64	57	40	-1.16	-1.32	-1.84
Cre09.g394251.t1.1	website	316	82	146	101	-1.95	-1.11	-1.65			PF00514	PTHR23314	KOG0166			GO:0005515	AT4G02150.1	ATIMPALPHA3,IMPA-3,MOS6	ARM repeat superfamily protein
Cre02.g113400.t1.2	website	736	149	326	204	-2.3	-1.18	-1.85			PF10274	PTHR21207	KOG3961
Cre13.g607750.t1.2	website	147	57	35	43	-1.38	-2.08	-1.78	DRC2	Flagellar Associated Protein; found in the flagellar proteome [PMID: 15998802]; identified in the flagellar basal body proteome [PMID: 15137946]; upregulated by deflagellation		PTHR21625
Cre08.g375050.t1.2	website	74	21	35	21	-1.84	-1.05	-1.83	FAP86	Flagellar Associated Protein, found in the flagellar proteome [PMID: 15998802]
Cre03.g184250.t1.2	website	99	7	25	37	-3.91	-1.99	-1.41			PF00036	PTHR10827

## Sheet: Sm142 and Sm162
		Normalized Counts				log2FoldChange			Annotation
Gene	Link	CC124+3	Sm142+3	Sm162+3	Sm181+3	CC124+3 vs. Sm142+3	CC124+3 vs. Sm162+3	CC124+3 vs. Sm181+3	Symbol	Description	PFAM	PANTHER	KOG	KEGG Enzyme	KEGG Orthology	GO	TAIR	TAIR Symbol	TAIR Description
Cre11.g481600.t1.1	website	127	27	59	377	-2.22	-1.1	1.58		Hydroxyproline-rich glycoprotein whose mRNA is up-regulated in gametes, in zygotes, by agglutination/cAMP treatment, by osmotic stress and by cell wall removal [PMID: 16183845]. Closely linked to GAS30. Independently sequenced: DQ017908.	PF12499
Cre16.g680050.t1.1	website	132	52	38	86	-1.36	-1.82	-0.62		DRAP1-like protein; Dr1-associated corepressor (Dr1-associated protein 1)	PF00808	PTHR10252	KOG1659			GO:0005622,GO:0043565	AT5G19490.1		Histone superfamily protein
Cre03.g163950.t1.1	website	279	114	126	234	-1.29	-1.14	-0.26			PF05995	PTHR12918				GO:0005506,GO:0017172,GO:0046439,GO:0055114
Cre03.g188250.t1.2	website	1510	432	589	900	-1.8	-1.36	-0.75	STA6	ADP-glucose pyrophosphorylase small subunit (GLGS); Catalytic subunit catalyzes the formation of the glucosyl nucleotide from ATP and glucose-1-phosphate [PMID:11208806].	PF00483	PTHR22572,PTHR22572:SF10	KOG1322	2.7.7.27	K00975	GO:0009058,GO:0016779	AT5G48300.1	ADG1,APS1	ADP glucose pyrophosphorylase 1
Cre03.g200879.t2.1	website	88	39	44	90	-1.19	-1	0.03			PF00685	PTHR10605,PTHR10605:SF3				GO:0008146
Cre03.g155550.t1.2	website	164	68	62	82	-1.27	-1.4	-1	DNJ18	DnaJ-like protein; perhaps targeted to chloroplast, since it contains N-terminal extension which is predicted by ChloroP to be cp transit peptide; contains N-terminal J-domain (pfam00226), C-terminus shows weak homology with Desulfovibrio vulgaris Q727D7	PF00226	PTHR24077,PTHR24077:SF17				GO:0031072	AT2G22360.1		DNAJ heat shock family protein
Cre11.g467710.t2.1	website	247	68	54	411	-1.85	-2.19	0.74		Extracellular matrix protein (cell wall protein); vegetative HRGP and tyrosine-rich wall protein; structural protein [PMID: 7689882; Genbank entry L16461]
Cre12.g517050.t1.2	website	105	35	36	53	-1.57	-1.55	-0.98	FAP117	Flagellar Associated Protein, found in the flagellar proteome [PMID: 15998802]
Cre05.g241900.t1.1	website	145	57	71	102	-1.36	-1.03	-0.52
Cre02.g095150.t1.2	website	89	16	37	168	-2.44	-1.26	0.92
Cre02.g108550.t1.1	website	132	27	25	80	-2.31	-2.37	-0.73		Amino acid carrier 3; belongs to APC (Amino acid Polyamine organoCation) family	PF00324	PTHR11785,PTHR11785:SF140	KOG1289			GO:0003333,GO:0015171,GO:0016020,GO:0006810,GO:0055085	AT2G01170.1	BAT1	bidirectional amino acid transporter 1
Cre11.g467710.t1.1	website	245	68	54	409	-1.85	-2.18	0.74		Extracellular matrix protein (cell wall protein); vegetative HRGP and tyrosine-rich wall protein; structural protein [PMID: 7689882; Genbank entry L16461]
Cre13.g567950.t1.2	website	780	265	379	600	-1.56	-1.04	-0.38	STA1	ADP-glucose pyrophosphorylase large subunit 1; regulatory subunit catalyzes the formation of the glucosyl nucleotide from ATP and glucose-1-phosphate; contains nucleotidyl transferase domain, which is found in a wide range of enzymes which transfer nucleo	PF00483	PTHR22572,PTHR22572:SF10	KOG1322	2.7.7.27	K00975	GO:0009058,GO:0016779	AT1G27680.1	APL2	ADPGLC-PPase large subunit
Cre03.g205473.t1.1	website	183	50	31	110	-1.88	-2.59	-0.73
Cre09.g387700.t1.2	website	181	62	66	125	-1.56	-1.46	-0.53
Cre01.g013500.t2.1	website	287	142	123	322	-1.01	-1.22	0.17			PF01814
Cre17.g746997.t1.1	website	2240	945	843	1592	-1.24	-1.41	-0.49		Dual function alcohol dehydrogenase / acetaldehyde dehydrogenase [EC:1.1.1.1 /1.2.1.10], probably mitochondrial [PMID: 14756315]. Consolidates 3 previous v3 models, probably correctly	PF00465,PF00171	PTHR11496:SF46,PTHR11496	KOG3857	1.1.1.1,1.2.1.10	K04072	GO:0016491,GO:0046872,GO:0055114,GO:0008152	AT3G24503.1	ALDH1A,ALDH2C4,REF1	aldehyde dehydrogenase 2C4
Cre06.g264100.t1.1	website	227	76	87	151	-1.58	-1.38	-0.58
Cre01.g007400.t1.1	website	268	85	74	201	-1.66	-1.86	-0.42
Cre17.g717900.t1.2	website	112	17	53	178	-2.74	-1.08	0.67		Pherophorin-C1 (PHC1) [PMID: 16367971; Genbank entry DQ196107]; extracellular matrix protein (cell wall protein); belongs to the large pherophorin-family, a family of glycoproteins with a central hydroxyproline-rich (HR) domain. (partial sequence; due to	PF12499
Cre01.g045950.t1.1	website	96	42	41	56	-1.19	-1.22	-0.79
Cre11.g467539.t1.1	website	84	16	32	253	-2.41	-1.38	1.58		The substrate of this oxidase is unsure, as the similarity is to both glyoxal oxidases and galactose oxidases, found in fungi, bacteria, animals and plants (both use the same Tyr radical / metal mechanism); the plant homologues are secreted, but the fate	PF09118,PF07250						AT1G14430.1		glyoxal oxidase-related protein
Cre10.g442800.t1.1	website	1711	609	77	923	-1.49	-4.48	-0.89	XUV6	Xanthine/uracil/vitamin C permease-like. Previously annotated as UAPA1	PF00860	PTHR11119,PTHR11119:SF3	KOG1292			GO:0005215,GO:0006810,GO:0016020,GO:0055085	AT5G62890.1		Xanthine/uracil permease family protein
Cre14.g616700.t1.1	website	185	38	82	544	-2.31	-1.18	1.55
Cre03.g198400.t1.2	website	300	74	140	186	-2.02	-1.1	-0.69
Cre02.g112500.t1.1	website	294	126	69	311	-1.22	-2.09	0.08			PF00069	PTHR24349:SF125,PTHR24349	KOG0580			GO:0004672,GO:0005524,GO:0006468	AT1G50240.2	FU	Protein kinase family protein with ARM repeat domain
Cre12.g555800.t1.2	website	123	54	60	81	-1.18	-1.02	-0.59		Serine/Threonine protein kinase. Previously annotated as STPK2	PF00069	PTHR11584,PTHR11584:SF329	KOG0198			GO:0004672,GO:0005524,GO:0006468	AT1G56145.1		Leucine-rich repeat transmembrane protein kinase
Cre04.g217970.t1.1	website	218	51	105	146	-2.1	-1.06	-0.59
Cre03.g152650.t1.1	website	188	70	69	104	-1.42	-1.44	-0.85
Cre03.g198224.t1.1	website	201	45	94	132	-2.14	-1.1	-0.61
Cre02.g142787.t2.1	website	172	46	85	113	-1.92	-1.02	-0.61
Cre12.g489700.t1.2	website	493	235	205	437	-1.07	-1.26	-0.17		Ornithine carbamoyltransferase (OTC) (ARG3 in yeast); chloroplast-targeted (by homology to At1g75330); arg4 is probably a mutant in that gene; note however that arg4 is not rescued by citrulline, whereas an OTC mutant should be.	PF00185,PF02729	PTHR11405:SF1,PTHR11405	KOG1504	2.1.3.3	K00611	GO:0006520,GO:0016597,GO:0016743	AT1G75330.1	OTC	ornithine carbamoyltransferase
Cre14.g625600.t1.1	website	206	8	13	133	-4.79	-4.03	-0.63	FHL2		PF02010		KOG4672
Cre08.g360650.t1.2	website	181	72	62	146	-1.34	-1.56	-0.31
Cre10.g455500.t1.2	website	1010	424	444	717	-1.25	-1.19	-0.49			PF00439	PTHR22880:SF31,PTHR22880				GO:0005515	AT1G73150.1	GTE3	global transcription factor group E3
Cre11.g469100.t1.2	website	193	58	67	123	-1.75	-1.54	-0.65									AT2G36895.1
Cre07.g321050.t1.1	website	62	31	30	38	-1.02	-1.05	-0.69			PF00733	PTHR11772				GO:0004066,GO:0006529	AT2G03667.1		Asparagine synthase family protein
Cre17.g710700.t2.1	website	101	45	36	54	-1.15	-1.5	-0.91
Cre14.g619250.t2.1	website	2446	888	1186	1409	-1.46	-1.04	-0.8
Cre06.g287750.t1.2	website	63	29	28	39	-1.14	-1.16	-0.72			PF01180	PTHR11938:SF36,PTHR11938				GO:0004152,GO:0006222,GO:0055114	AT5G23300.1	PYRD	pyrimidine d
Cre13.g588271.t1.2	website	558	154	35	437	-1.86	-3.97	-0.35			PF07556
Cre11.g467709.t1.1	website	730	198	185	788	-1.89	-1.98	0.11
Cre04.g224931.t2.1	website	195	45	91	125	-2.11	-1.1	-0.64
Cre10.g428950.t1.2	website	65	15	19	51	-2.16	-1.74	-0.36			PF01965	PTHR11019,PTHR11019:SF30
Cre17.g717600.t1.2	website	198	48	92	126	-2.04	-1.1	-0.66
Cre03.g183300.t2.1	website	667	254	309	388	-1.4	-1.11	-0.78			PF00686					GO:0003824,GO:0005975	AT5G01260.2		Carbohydrate-binding-like fold
Cre01.g021251.t1.1	website	180	86	72	136	-1.07	-1.32	-0.4	ARG7		PF00206	PTHR11444,PTHR11444:SF3	KOG1316	4.3.2.1	K01755	GO:0004056,GO:0042450	AT5G10920.1		L-Aspartase-like family protein
Cre04.g212800.t1.1	website	206	50	99	134	-2.05	-1.05	-0.62
Cre16.g681850.t1.2	website	187	71	50	111	-1.4	-1.91	-0.75			PF00485	PTHR10285	KOG4203	2.7.1.48	K00876	GO:0005524,GO:0008152,GO:0016301	AT3G27440.1	UKL5	uridine kinase-like 5
Cre10.g433300.t1.1	website	133	39	37	160	-1.76	-1.86	0.27
Cre08.g379350.t1.1	website	404	197	162	323	-1.04	-1.32	-0.32	TPT1	Triose phosphate transporter. Also annotated as TPT	PF03151,PF00892	PTHR11132	KOG1441			GO:0016020	AT5G33320.1	ARAPPT,CUE1,PPT	Glucose-6-phosphate/phosphate translocator-related
Cre17.g701884.t1.1	website	210	48	96	134	-2.11	-1.14	-0.64
Cre04.g217900.t1.2	website	302	128	145	249	-1.24	-1.06	-0.28
Cre03.g183300.t1.1	website	650	248	300	381	-1.39	-1.11	-0.77			PF00686					GO:0003824,GO:0005975	AT5G01260.1		Carbohydrate-binding-like fold
Cre12.g498650.t1.2	website	124	45	54	257	-1.47	-1.19	1.06			PF00069	PTHR24349:SF118,PTHR24349	KOG0032			GO:0004672,GO:0005524,GO:0006468	AT2G45490.1	AtAUR3,AUR3	ataurora3
Cre10.g428650.t1.2	website	382	171	103	193	-1.16	-1.89	-0.99			PF00069,PF00027	PTHR24347,PTHR24347:SF40	KOG0585	2.7.11.17	K07359	GO:0004672,GO:0005524,GO:0006468	AT5G60550.1	ATSNAK1,GRIK2	geminivirus rep interacting kinase 2
Cre19.g750597.t1.1	website	121	60	44	61	-1.01	-1.44	-0.98			PF00069,PF00036	PTHR24349	KOG0032	2.7.1.-,2.7.11.1	K00924,K13412	GO:0004672,GO:0005524,GO:0006468	AT4G35310.1	ATCPK5,CPK5	calmodulin-domain protein kinase 5
Cre12.g546100.t2.1	website	122	55	46	72	-1.14	-1.42	-0.76	FAP125	Kinesin-like motor protein, kinesin-14 (C-terminal motor) family. Flagellar Associated Protein found in the flagellar proteome [PMID: 15998802]. Previously annotated as FAP125. Identified below gathering cut-off	PF00225	PTHR24115:SF234,PTHR24115	KOG0240			GO:0003777,GO:0005524,GO:0007018	AT3G44050.1		P-loop containing nucleoside triphosphate hydrolases superfamily protein
Cre17.g701950.t1.2	website	216	52	100	136	-2.06	-1.12	-0.67
Cre17.g710700.t1.2	website	103	46	37	57	-1.17	-1.48	-0.85
Cre08.g366900.t1.2	website	93	44	42	53	-1.08	-1.14	-0.8
Cre12.g551353.t1.1	website	6165	1076	92	8883	-2.52	-6.07	0.53	LAO1			PTHR10742,PTHR10742:SF48
Cre17.g739100.t1.1	website	367	182	20	311	-1.01	-4.23	-0.24			PF00097	PTHR12313	KOG0823	6.3.2.19	K10666		AT1G19310.1		RING/U-box superfamily protein
Cre16.g679150.t1.2	website	165	66	28	199	-1.32	-2.53	0.27			PF01979	PTHR11271,PTHR11271:SF20	KOG3968			GO:0016787
Cre01.g007450.t1.1	website	51	24	12	38	-1.1	-2.11	-0.44			PF00153	PTHR24089:SF152,PTHR24089					AT1G34065.1	SAMC2	S-adenosylmethionine carrier 2
Cre02.g075050.t1.2	website	373	166	175	248	-1.17	-1.09	-0.59		Gi|21218039|gb|AB074874.1: Putative phosphate transporter homolog type A-1, similar to yeast Pho84 proton/phosphate symporter.	PF00083	PTHR24064:SF16,PTHR24064	KOG0252		K08176	GO:0016021,GO:0022857,GO:0055085	AT5G43340.1	PHT1;6,PHT6	phosphate transporter 1;6
Cre12.g546100.t1.1	website	124	56	46	72	-1.15	-1.44	-0.78	FAP125	Kinesin-like motor protein, kinesin-14 (C-terminal motor) family. Flagellar Associated Protein found in the flagellar proteome [PMID: 15998802]. Previously annotated as FAP125. Identified below gathering cut-off	PF00225	PTHR24115:SF234,PTHR24115	KOG0240			GO:0003777,GO:0005524,GO:0007018	AT3G44050.1		P-loop containing nucleoside triphosphate hydrolases superfamily protein
Cre09.g402663.t1.1	website	221	50	100	143	-2.13	-1.14	-0.63
Cre17.g728800.t1.2	website	256	118	124	155	-1.12	-1.04	-0.73	IDH1	NAD-dependent isocitrate dehydrogenase, probable mitochondrial isoform	PF00180	PTHR11835,PTHR11835:SF5	KOG0784	1.1.1.41	K00030	GO:0000287,GO:0016616,GO:0051287,GO:0055114	AT4G35260.1	IDH-I,IDH1	isocitrate dehydrogenase 1
Cre14.g622150.t1.1	website	212	47	98	141	-2.17	-1.12	-0.59
Cre09.g396600.t1.1	website	616	261	202	356	-1.24	-1.61	-0.79	HYDA2	Chloroplast Fe-hydrogenase (= HYDA2); corresponds to GI:18026272 [PMID: 12823545]	PF02256,PF02906	PTHR11615:SF6,PTHR11615	KOG2439				AT4G16440.1		ferredoxin hydrogenases
Cre10.g448150.t1.1	website	60	23	18	37	-1.38	-1.76	-0.67
Cre14.g619250.t1.2	website	2450	890	1189	1412	-1.46	-1.04	-0.79
Cre04.g226500.t1.1	website	87	40	33	53	-1.11	-1.38	-0.71
Cre12.g488800.t1.1	website	906	194	201	496	-2.22	-2.17	-0.87
Cre14.g619050.t1.2	website	74	9	15	57	-3.07	-2.3	-0.37			PF04479					GO:0006950,GO:0016021
Cre03.g193300.t1.2	website	982	429	362	678	-1.19	-1.44	-0.53	CPLD56			PTHR18901	KOG2914				AT4G11570.1		Haloacid dehalogenase-like hydrolase (HAD) superfamily protein

## Sheet: Sm142 and Sm181
		Normalized Counts				log2FoldChange			Annotation
Gene	Link	CC124+3	Sm142+3	Sm162+3	Sm181+3	CC124+3 vs. Sm142+3	CC124+3 vs. Sm162+3	CC124+3 vs. Sm181+3	Symbol	Description	PFAM	PANTHER	KOG	KEGG Enzyme	KEGG Orthology	GO	TAIR	TAIR Symbol	TAIR Description
Cre12.g527750.t1.2	website	122	42	74	59	-1.54	-0.72	-1.06	DLT2	Flagellar outer dynein arm light chain 2 (LC2, DLC2. Tctex2). The oda12 mutant is discussed in relation to LC10 by Tanner et al. 2008 [PMID: 18579685]. Previously annotated as ODA12	PF03645	PTHR21255,PTHR21255:SF8	KOG4081
Cre04.g221700.t1.2	website	4634	1566	4298	2316	-1.56	-0.11	-1		Cytochrome c oxidase subunit III; mitochondrial complex IV; Note: in C. reinhardtii this subunit is nuclear-encoded [PMID: 11919679]	PF00510	PTHR11403	KOG4664	1.9.3.1	K02262	GO:0004129,GO:0006123,GO:0016020	AT2G07687.1		Cytochrome c oxidase, subunit III
Cre11.g467707.t1.1	website	2025	761	3111	983	-1.41	0.62	-1.04		Mitochondrial ATP synthase, H+ transporting, delta chain. Gene in other organisms variously named ATP4, ATPD, ATP16 [PMID: 1370454; PMID: 2536736]	PF02823	PTHR13822	KOG1758	3.6.3.14	K02134	GO:0015986,GO:0045261,GO:0046933,GO:0046961	AT5G47030.1		ATPase, F1 complex, delta/epsilon subunit
Cre06.g252800.t1.1	website	52	20	31	21	-1.41	-0.75	-1.35			PF01764	PTHR21493:SF9,PTHR21493				GO:0004806,GO:0006629	AT5G18630.1		alpha/beta-Hydrolases superfamily protein
Cre02.g073750.t1.2	website	137	55	76	59	-1.32	-0.86	-1.23		Kinesin motor protein, kinesin-9 (Kif9) family. Associated with one of the central pair microtubules of the flagellar axoneme. Previously annotated as KLP1 for kinesin-like protein 1 to match genetic marker locus.	PF00225	PTHR24115,PTHR24115:SF333	KOG4280		K10397	GO:0003777,GO:0005524,GO:0007018	AT1G59540.1	ZCF125	P-loop containing nucleoside triphosphate hydrolases superfamily protein
Cre07.g330200.t1.2	website	329	106	231	137	-1.64	-0.51	-1.26	RSP9	A subunit in the flagellar radial spoke head; gene originally termed PF17 [PMID: 7204490, PMID: 16507594; GI:83284713]		PTHR22069
Cre02.g076250.t1.1	website	2409	973	1398	1057	-1.31	-0.79	-1.19	EFG1	Putative chloroplast elongation factor G, (fusA), GTP binding; likely locus for previously described C. reinhardtii fsr1 (fus-1) mutant resistant to fusidic acid (Carbonera et al. 1981, FEBS Lett. 132, 227-230)	PF03144,PF00679,PF03764,PF00009	PTHR23115,PTHR23115:SF84	KOG0465	3.6.5.3	K02355	GO:0005525,GO:0003924	AT1G62750.1	ATSCO1,ATSCO1/CPEF-G,SCO1	Translation elongation factor EFG/EF2 protein
Cre03.g164000.t1.2	website	2385	809	1776	689	-1.56	-0.43	-1.79		Protein withunknown function, chloroplast location proposed; present in thylakoid-enriched fraction based on mass spectrometric peptide identification [PMID: 17078018]
Cre12.g511050.t1.2	website	127	50	111	53	-1.35	-0.19	-1.25	RSP16	A structural HSP40 (DnaJ) in the radial spoke stalk [PMID: 16507594, PMID: 15563613; GI:56404248]	PF00226,PF01556	PTHR24077,PTHR24077:SF89	KOG0712		K09519	GO:0031072,GO:0006457,GO:0051082	AT2G20560.1		DNAJ heat shock family protein
Cre16.g654100.t1.1	website	92	30	60	41	-1.61	-0.64	-1.18
Cre04.g216850.t1.2	website	4056	1630	2427	1633	-1.32	-0.74	-1.31	TUA2	Alpha tubulin 2 [GI:27358004; PMID: 3855249, PMID: 3460413, PMID: 14676280]. Acclimation to changing CO2 concentrations and light intensities was studied by Yamano et al. 2008 [PMID: 18322145].	PF03953,PF00091	PTHR11588	KOG1376		K07374	GO:0003924,GO:0005525,GO:0006184,GO:0043234,GO:0051258,GO:0005874,GO:0007017	AT1G50010.1	TUA2	tubulin alpha-2 chain
Cre07.g351650.t1.1	website	851	185	629	368	-2.21	-0.44	-1.21	FAP20	Flagellar Associated Protein; found in the flagellar proteome [PMID: 15998802]; in basal body proteome as BUG22 [PMID: 15964273]. Transcript upregulated during flagellar regeneration [PMID: 15738400]	PF05018	PTHR12458	KOG3213				AT3G12300.1
Cre02.g092850.t1.2	website	153	45	105	54	-1.76	-0.55	-1.51	DLU1	Outer dynein arm light chain 1, LC1. Mutants in this gene were characterized by Patel-King and King, PMID: 19620633. Previously annotated as DLC1	PF00560	PTHR10588:SF28,PTHR10588			K10411	GO:0005515	AT1G48540.1		Outer arm dynein light chain 1 protein
Cre06.g259900.t1.2	website	4730	1269	4264	1988	-1.9	-0.15	-1.25		ATP synthase gamma chain, chloroplast precursor, gi:114638, PMID: 2904436, PMID: 8349573, PMID: 8543042	PF00231	PTHR11693:SF9,PTHR11693	KOG1531	3.6.3.14	K02115	GO:0015986,GO:0045261,GO:0046933,GO:0046961	AT4G04640.1	ATPC1	ATPase, F1 complex, gamma subunit protein
Cre09.g415650.t2.1	website	265	109	139	102	-1.29	-0.93	-1.38
Cre03.g203457.t1.1	website	58	20	29	26	-1.53	-0.98	-1.16									AT3G25600.1		Calcium-binding EF-hand family protein
Cre03.g192050.t1.1	website	385	126	257	175	-1.61	-0.58	-1.14	FTR1	Iron transporter Ftr1, Ftr1p, Plasma membrane iron permease [PMID: 12455693]	PF03239					GO:0016020,GO:0055085
Cre07.g353325.t1.1	website	4725	1015	5068	1090	-2.22	0.1	-2.12
Cre05.g242550.t1.2	website	103	37	55	42	-1.48	-0.9	-1.31	RSP6	Flagellar radial spoke protein 6; gene originally termed PF26 [PMID: 16507594; PMID: 7204490; PMID: 1508197; GI:401051]	PF04712	PTHR13159
Cre16.g652000.t1.1	website	50	10	78	11	-2.37	0.63	-2.16
Cre12.g553400.t3.1	website	105	32	74	45	-1.75	-0.5	-1.24
Cre02.g107950.t1.2	website	97	13	52	8	-2.91	-0.89	-3.69
Cre16.g654150.t1.1	website	250	83	126	58	-1.6	-0.99	-2.11	FAP63	Flagellar Associated Protein; found in the flagellar proteome [PMID: 15998802]; in basal body proteome as BUG20 [PMID: 15964273]. Transcript upregulated during flagellar regeneration [PMID: 15738400]
Cre14.g617550.t1.2	website	332	75	188	117	-2.15	-0.82	-1.5	DLE3	Flagellar outer dynein arm-docking complex subunit 3 (ODA-DC3). Contains calcium-binding EF-hand. Previously annotated as ODA14		PTHR10891	KOG0027				AT2G27030.3	ACAM-2,CAM5	calmodulin 5
Cre17.g714250.t1.2	website	95	41	106	47	-1.23	0.15	-1.02	DLX2	Dynein light chain, thioredoxin h-type, LC5 [PMID: 862642]. Previously annotated as DLC5	PF00085	PTHR10438:SF49,PTHR10438	KOG0907			GO:0045454,GO:0006662,GO:0009055,GO:0015035	AT1G69880.1	ATH8,TH8	thioredoxin H-type 8
Cre11.g467721.t1.1	website	79	26	50	12	-1.62	-0.67	-2.69
Cre03.g184500.t1.2	website	65	29	47	25	-1.19	-0.47	-1.41									AT5G42480.1	ARC6	Chaperone DnaJ-domain superfamily protein
Cre12.g494800.t1.1	website	238	74	211	87	-1.68	-0.17	-1.46	DII1	Flagellar inner arm dynein light chain p28. Previously annotated as IDA4	PF10211	PTHR13183	KOG4001		K10410
Cre11.g467573.t1.1	website	2330	1128	4890	1018	-1.05	1.07	-1.19		Chlorophyll a-b binding protein, chloroplast precursor; PMID: 14988484. Expression of this gene under iron-deficient conditions was studied by Busch et al. 2008 [PMID: 18363784]	PF00504	PTHR21649			K08909	GO:0009765,GO:0016020	AT1G61520.1	LHCA3	photosystem I light harvesting complex gene 3
Cre12.g553400.t1.1	website	105	31	75	45	-1.75	-0.49	-1.23
Cre17.g724400.t1.2	website	158	46	90	73	-1.79	-0.8	-1.11	FAP257	Flagellar Associated Protein, found in the flagellar proteome [PMID: 15998802]
Cre12.g523340.t1.1	website	455	139	542	137	-1.71	0.25	-1.73
Cre12.g523320.t1.1	website	6315	1272	6556	1387	-2.31	0.05	-2.19
Cre03.g185550.t1.2	website	4367	1009	2578	1871	-2.11	-0.76	-1.22	SEBP1	Sedoheptulose-1,7-bisphosphatase (EC 3.1.3.37), chloroplast precursor; 98% identical to Chlamydomonas SBPase cDNA sequence S17P [GenBank CAA52439, PMID: 8165256], but is less consistent with the Chlamydomonas SBPase AA sequence deduced from the genomic se	PF00316	PTHR11556,PTHR11556:SF2	KOG1458	3.1.3.37	K01100	GO:0005975,GO:0042578	AT3G55800.1	SBPASE	sedoheptulose-bisphosphatase
Cre16.g689600.t1.2	website	115	38	68	47	-1.61	-0.77	-1.28	FAP73	Conserved uncharacterized Flagellar Associated Protein; found in the flagellar proteome [PMID: 15998802]		PTHR21683
Cre13.g562300.t1.1	website	64	19	101	16	-1.75	0.65	-1.97			PF00538	PTHR11467				GO:0000786,GO:0003677,GO:0005634,GO:0006334	AT2G18050.1	HIS1-3	histone H1-3
Cre06.g299600.t1.2	website	101	41	56	47	-1.3	-0.86	-1.11	ZRT4	Very weak similarity to homologs; appears as CrZIP6 in PMID: 15710683; PMID: 16766055	PF02535	PTHR11040				GO:0016020,GO:0030001,GO:0046873,GO:0055085	AT5G62160.1	AtZIP12,ZIP12	zinc transporter 12 precursor
Cre14.g630787.t1.1	website	102	25	93	50	-2.04	-0.14	-1.04
Cre12.g523340.t2.1	website	318	118	347	108	-1.43	0.13	-1.55
Cre05.g234650.t1.2	website	256	124	665	125	-1.05	1.37	-1.03
Cre02.g142326.t1.1	website	237	88	122	79	-1.43	-0.96	-1.59
Cre12.g536100.t1.2	website	172	41	96	57	-2.09	-0.85	-1.61	FAP126	Flagellar Associated Protein; found in the flagellar proteome [PMID: 15998802]; in basal body proteome as BUG16 [PMID: 15964273]. Transcript upregulated during flagellar regeneration [PMID: 15738400]
Cre07.g327250.t1.1	website	50	17	37	17	-1.56	-0.41	-1.51
Cre10.g466650.t1.2	website	286	75	146	88	-1.93	-0.97	-1.7	FAP252	Flagellar Associated Protein; found in the flagellar proteome [PMID: 15998802]; in basal body proteome as BUG10 [PMID: 15964273]. Transcript upregulated during flagellar regeneration [PMID: 15738400]		PTHR10891,PTHR10891:SF40	KOG0027				AT2G38910.1	CPK20	calcium-dependent protein kinase 20
Cre17.g720350.t1.1	website	50	19	42	11	-1.42	-0.25	-2.16	MINE1	Helps define position of the chloroplast division ring (PMID: 11743109); conserved in plants and eubacteria. Characterized by Adams et al. 2008 [PMID: 18270733].	PF03776					GO:0032955,GO:0051301	AT1G69390.1	ARC12,ATMINE1,MINE1	homologue of bacterial MinE 1
Cre10.g428850.t1.2	website	121	26	61	40	-2.22	-0.98	-1.6	DLT1		PF03645	PTHR21255	KOG4081
Cre16.g654100.t2.1	website	90	30	57	41	-1.58	-0.66	-1.15
Cre12.g508100.t1.1	website	87	34	71	40	-1.34	-0.29	-1.12				PTHR21580
Cre03.g185150.t1.1	website	51	18	32	19	-1.5	-0.69	-1.43
Cre16.g681500.t1.2	website	69	35	144	31	-1	1.06	-1.15			PF06821	PTHR15394			K07002	GO:0016787
Cre03.g144504.t1.1	website	529	166	394	262	-1.68	-0.43	-1.01
Cre12.g523320.t2.1	website	6469	1306	6770	1422	-2.31	0.07	-2.19
Cre18.g749947.t1.1	website	53	25	34	26	-1.1	-0.65	-1.06	FAP21	Flagella Associated Protein; found in the flagellar proteome [PMID: 15998802]; in basal body proteome as BUG15 [PMID: 15964273]. Transcript upregulated during flagellar regeneration [PMID: 15738400]. MOT35; identified by comparative genomics as being pres
Cre01.g005450.t1.2	website	69	26	46	31	-1.42	-0.57	-1.15	RSP10	A subunit in the radial spoke head with multiple MORN motifs [PMID: 16507594; GI:83284715]; possible histone-lysine N-methyltransferase	PF02493	PTHR23084,PTHR23084:SF102					AT1G60890.2		Phosphatidylinositol-4-phosphate 5-kinase family protein
Cre04.g224867.t1.1	website	256	55	224	69	-2.21	-0.19	-1.89
Cre12.g553400.t2.1	website	105	32	74	45	-1.75	-0.5	-1.24
Cre07.g334150.t1.1	website	90	3	35	9	-5.22	-1.36	-3.37			PF00020					GO:0005488
Cre03.g190950.t1.2	website	4186	1625	2388	1859	-1.36	-0.81	-1.17	TUA1		PF03953,PF00091	PTHR11588	KOG1376		K07374	GO:0003924,GO:0005525,GO:0006184,GO:0043234,GO:0051258,GO:0005874,GO:0007017	AT1G50010.1	TUA2	tubulin alpha-2 chain
Cre12.g544000.t1.2	website	137	46	65	51	-1.57	-1.08	-1.42	RSP5	A subunit in the radial spoke stalk, putative aldo/keto reductase [PMID: 16507594; GI:83284709	PF00248	PTHR11732				GO:0016491,GO:0055114	AT2G27680.1		NAD(P)-linked oxidoreductase superfamily protein
Cre02.g144450.t1.2	website	102	23	62	34	-2.14	-0.72	-1.58	FAP1	Flagellar Associated Protein, found in the flagellar proteome [PMID: 15998802]
Cre16.g657650.t1.2	website	977	307	1147	459	-1.67	0.23	-1.09	FAP35	Flagellar Associated Protein, found in the flagellar proteome [PMID: 15998802]
Cre10.g432850.t1.2	website	117	37	88	52	-1.68	-0.4	-1.18	FAP77	Flagellar Associated Protein, found in the flagellar proteome [PMID: 15998802]; in basal body proteome as BUG1 [PMID: 15964273]. Transcript upregulated during flagellar regeneration [PMID: 15738400]
Cre01.g004651.t1.1	website	66	11	36	29	-2.66	-0.88	-1.18			PF00570	PTHR13710:SF17,PTHR13710				GO:0003676,GO:0005622,GO:0006310,GO:0008026
Cre10.g465250.t1.2	website	85	28	68	42	-1.6	-0.33	-1.02	RSP11	Flagellar radial spoke protein 11 (RSP11) at radial spoke stalk; containing an RIIa domain initially found in the regulatory subunit of cAMP dependent protein kinase. Gene originally termed PF25 [PMID: 16507594; PMID: 7204490; PMID: 16267272; GI:83284717]	PF02197	PTHR24970,PTHR24970:SF4				GO:0007165,GO:0008603
Cre03.g162850.t1.1	website	349	66	231	134	-2.4	-0.59	-1.39	FAP292	Flagellar Associated Protein; found in the flagellar proteome [PMID: 15998802]; transcript upregulated during flagellar regeneration [PMID: 15738400]
Cre03.g203850.t1.2	website	6185	2291	4198	2300	-1.43	-0.56	-1.43		ATP-sulfurylase; catalyses the synthesis of adenosine-phosphosulphate (APS) from ATP and inorganic sulphate; Genbank entry U57088	PF01747	PTHR11055	KOG0636	2.7.7.4	K00958	GO:0000103,GO:0004781	AT1G19920.1	APS2,ASA1	Pseudouridine synthase/archaeosine transglycosylase-like family protein
Cre03.g171900.t1.1	website	131	49	70	55	-1.42	-0.89	-1.26	FAP56	Flagellar Associated Protein, found in the flagellar proteome [PMID: 15998802]
Cre10.g418150.t1.2	website	118	29	60	43	-2.03	-0.98	-1.47	FAP178	Flagellar Associated Protein, found in the flagellar proteome [PMID: 15998802]	PF06294	PTHR12509
Cre02.g107450.t1.2	website	713	342	477	356	-1.06	-0.58	-1		ATP-sulfurylase; catalyses the synthesis of adenosine-phosphosulphate (APS) from ATP and inorganic sulphate. Present in thylakoid-enriched fraction based on mass spectrometric peptide identification [PMID: 17078018]	PF01747	PTHR11055	KOG0636	2.7.7.4	K00958	GO:0000103,GO:0004781	AT1G19920.1	APS2,ASA1	Pseudouridine synthase/archaeosine transglycosylase-like family protein
Cre04.g223500.t1.1	website	63	21	51	31	-1.6	-0.31	-1.01			PF00069	PTHR24055:SF158,PTHR24055	KOG0658			GO:0004672,GO:0005524,GO:0006468	AT1G73670.1	ATMPK15,MPK15	MAP kinase 15
Cre06.g261150.t1.2	website	257	91	191	117	-1.5	-0.43	-1.14	BIO2	Biotin synthase. Previously annotated as BIOB	PF04055,PF06968	PTHR22976	KOG2900	2.8.1.6	K01012	GO:0003824,GO:0051536,GO:0051186	AT2G43360.1	BIO2,BIOB	Radical SAM superfamily protein
Cre16.g679152.t1.1	website	68	27	43	24	-1.36	-0.66	-1.49
Cre07.g342200.t1.2	website	188	77	115	83	-1.29	-0.71	-1.19	IFT70	Conserved Flagellar Associated coiled-coil protein; TPR protein; found in the flagellar proteome as FAP259 [PMID: 15998802]; similar to dyf-1 (C. elegans); identified in the flagellar basal body proteome [PMID: 15137946]; upregulated by deflagellation	PF07719	PTHR20931	KOG4340
Cre06.g253350.t1.2	website	2405	944	3495	952	-1.35	0.54	-1.34		Glycine cleavage system H protein, mitochondrial; also known as glycine decarboxylase complex, H-protein, GDCH. Similar to Arabidopsis At1g32470.1. Linkage to the MT locus [PMID: 11805055. Independent sequence (partial): AF387366; C. incerta EST sequence:	PF01597	PTHR11715	KOG3373		K02437	GO:0005960,GO:0006546	AT2G35120.1		Single hybrid motif superfamily protein
Cre12.g495550.t1.2	website	115	18	95	33	-2.7	-0.27	-1.79			PF05186
Cre10.g424250.t1.2	website	328	105	173	116	-1.65	-0.93	-1.5	FAP90	Flagellar Associated Protein; found in the flagellar proteome [PMID: 15998802]; in basal body proteome as BUG13 [PMID: 15964273]. Transcript upregulated during flagellar regeneration [PMID: 15738400]
Cre01.g052250.t1.2	website	101	49	145	48	-1.03	0.52	-1.08	TRXx	Thioredoxin x, chloroplast precursor [PMID: 12753911]. Chloroplastic localization confirmed experimentally in Arabidopsis. TRXx could be involved in oxidative stress responses as it is the most efficient chloroplastic TRX for reduction of 2-cys Peroxiredo	PF00085	PTHR10438:SF82,PTHR10438	KOG0910			GO:0045454,GO:0006662,GO:0009055,GO:0015035	AT1G50320.1	ATHX,ATX,THX	thioredoxin X
Cre09.g390949.t1.1	website	141	43	90	44	-1.72	-0.66	-1.67	FAP140	Flagellar Associated Protein; found in the flagellar proteome [PMID: 15998802]; in basal body proteome as BUG4 [PMID: 15964273]. Transcript upregulated during flagellar regeneration [PMID: 15738400]
Cre16.g684267.t1.1	website	123	27	65	42	-2.17	-0.91	-1.56
Cre12.g511750.t1.2	website	150	50	88	68	-1.58	-0.76	-1.15
Cre16.g672397.t1.1	website	471	177	314	218	-1.41	-0.59	-1.11		Protein phosphatase 2C gamma homolog; serine/threonine protein phosphatase. Previously annotatated as PP2C2	PF00481	PTHR13832,PTHR13832:SF140	KOG0697	3.1.3.16	K01090	GO:0003824	AT2G25070.1		Protein phosphatase 2C family protein
Cre03.g148500.t1.2	website	260	107	134	112	-1.28	-0.96	-1.21			PF04720						AT2G38820.2		Protein of unknown function (DUF506)
Cre12.g537000.t1.2	website	60	14	60	24	-2.11	0.01	-1.29			PF07883						AT4G02980.1	ABP,ABP1	endoplasmic reticulum auxin binding protein 1
Cre07.g335200.t1.1	website	3219	1517	1864	1450	-1.09	-0.79	-1.15		Putative translation elongation factor EFG/EF2 related to GTP-binding protein TypA; Signal Peptide by NN 1/5, Target P suggests organellar localization for model. Previously annotated as GBA1	PF03144,PF00679,PF00009	PTHR23115:SF14,PTHR23115	KOG0462			GO:0005525,GO:0003924	AT5G13650.1		elongation factor family protein
Cre08.g373354.t1.1	website	264	103	135	86	-1.36	-0.96	-1.62
Cre09.g415650.t1.2	website	258	107	138	103	-1.27	-0.91	-1.33
Cre06.g284600.t1.2	website	139	31	214	42	-2.18	0.62	-1.73	RBD2		PF00301					GO:0009055,GO:0046872	AT5G51010.1		Rubredoxin-like superfamily protein
Cre11.g477100.t1.2	website	73	36	42	35	-1.01	-0.79	-1.04	FAP97	Flagellar Associated Protein, found in the flagellar proteome [PMID: 15998802]. Similar to IgA-specific serine peptidase
Cre05.g238280.t1.1	website	66	26	35	26	-1.35	-0.9	-1.37	FAP205	Flagellar Associated Protein, found in the flagellar proteome [PMID: 15998802]
Cre14.g630799.t1.1	website	79	19	72	39	-2.05	-0.13	-1.04
Cre12.g506000.t1.2	website	126	47	64	29	-1.4	-0.97	-2.1	DIC2	Flagellar outer dynein arm intermediate chain 2, IC2, ODA-IC2, IC69, IC70. Previously annotated as ODA2	PF00400	PTHR12442,PTHR12442:SF7	KOG1587		K11143
Cre10.g418150.t2.1	website	118	29	60	43	-2.04	-0.98	-1.47	FAP178	Flagellar Associated Protein, found in the flagellar proteome [PMID: 15998802]	PF06294	PTHR12509
Cre02.g078600.t1.2	website	102	35	68	41	-1.53	-0.59	-1.34	RSP8	An armadillo repeat protein in the radial spoke stalk [PMID: 16507594; GI:83284711]
Cre02.g114700.t1.2	website	86	33	113	38	-1.4	0.39	-1.19	RSP12	Peptidyl-prolyl cis-trans isomerase, cyclophilin-type; found in the flagellum radial spoke stalk (RSP12) [PMID: 16507594]	PF00160	PTHR11071:SF136,PTHR11071	KOG0880			GO:0003755,GO:0006457	AT2G15790.1	CYP40,SQN	peptidyl-prolyl cis-trans isomerase / cyclophilin-40 (CYP40) / rotamase

## Sheet: Sm162 and Sm181
		Normalized Counts				log2FoldChange			Annotation
Gene	Link	CC124+3	Sm142+3	Sm162+3	Sm181+3	CC124+3 vs. Sm142+3	CC124+3 vs. Sm162+3	CC124+3 vs. Sm181+3	Symbol	Description	PFAM	PANTHER	KOG	KEGG Enzyme	KEGG Orthology	GO	TAIR	TAIR Symbol	TAIR Description
Cre12.g544100.t1.1	website	82	45	35	28	-0.87	-1.25	-1.53
Cre02.g142166.t2.1	website	230	246	87	93	0.09	-1.4	-1.31				PTHR10919:SF179,PTHR10919
Cre13.g572700.t1.2	website	204	137	90	97	-0.57	-1.19	-1.07	IFT144	Highly conserved Flagellar Associated Protein; found in the flagellar proteome [PMID: 15998802] and previously annotated as FAP66. Identified by Iomini et al. (2009) as IFT144, corresponding to the FLA15 locus [PMID: 19720863]. Homolog of DYF2 in other	PF00400,PF04053	PTHR14920	KOG2247			GO:0005198,GO:0006886,GO:0016192,GO:0030117	AT5G13840.1	FZR3	FIZZY-related 3
Cre15.g634600.t1.1	website	64	66	19	26	0.04	-1.74	-1.3			PF00023	PTHR24188	KOG4214			GO:0005515	AT5G66055.1	AKRP,EMB16,EMB2036	ankyrin repeat protein
Cre16.g684400.t2.1	website	288	198	141	105	-0.54	-1.03	-1.45			PF00069	PTHR24055:SF151,PTHR24055	KOG0593			GO:0004672,GO:0005524,GO:0006468	AT3G18040.1	MPK9	MAP kinase 9
Cre07.g335000.t1.1	website	86	105	38	24	0.29	-1.18	-1.87
Cre13.g572401.t1.1	website	328	345	164	124	0.07	-1	-1.4
Cre16.g681351.t1.2	website	372	493	127	126	0.41	-1.55	-1.57
Cre13.g603600.t1.1	website	195	144	63	98	-0.44	-1.63	-1			PF00069	PTHR23257,PTHR23257:SF309	KOG0192			GO:0004672,GO:0005524,GO:0006468	AT4G31170.1		Protein kinase superfamily protein
Cre09.g396200.t1.2	website	1609	910	429	619	-0.82	-1.91	-1.38
Cre10.g453600.t2.1	website	439	282	208	176	-0.64	-1.07	-1.32			PF00173,PF00487	PTHR19353	KOG4232			GO:0020037,GO:0006629,GO:0016491,GO:0055114	AT1G77760.1	GNR1,NIA1,NR1	nitrate reductase 1
Cre16.g669125.t1.1	website	432	243	144	189	-0.83	-1.58	-1.19			PF00465	PTHR11496:SF46,PTHR11496				GO:0016491,GO:0046872,GO:0055114
Cre08.g385951.t1.2	website	147	303	42	45	1.05	-1.83	-1.7
Cre08.g358528.t1.1	website	52	29	23	24	-0.83	-1.19	-1.14	FAP157	Flagellar Associated Protein, found in the flagellar proteome [PMID: 15998802]
Cre16.g691440.t1.1	website	158	80	48	71	-0.99	-1.74	-1.15	FAP43	Conserved uncharacterized Flagellar Associated Protein; found in the flagellar proteome [PMID: 15998802]	PF00400	PTHR14885
Cre02.g117050.t3.1	website	456	402	134	222	-0.18	-1.76	-1.04			PF07714	PTHR23257,PTHR23257:SF319	KOG1187			GO:0004672,GO:0006468	AT1G18160.1		Protein kinase superfamily protein
Cre17.g731450.t1.1	website	89	102	34	42	0.19	-1.38	-1.08									AT5G44250.1		Protein of unknown function DUF829, transmembrane 53
Cre06.g274050.t1.1	website	119	79	49	57	-0.6	-1.3	-1.06			PF00855
Cre09.g387200.t1.1	website	63	49	12	27	-0.36	-2.44	-1.22	CYG28	Similar to guanylyl cyclase beta-3 [Apis mellifera]	PF00211	PTHR11920		4.6.1.2	K01769	GO:0009190,GO:0016849,GO:0035556
Cre13.g590600.t5.1	website	1435	1067	274	622	-0.43	-2.39	-1.21			PF00233	PTHR11347:SF75,PTHR11347				GO:0004114,GO:0007165
Cre16.g682850.t1.2	website	77	46	30	38	-0.74	-1.34	-1.02
Cre17.g698903.t1.2	website	200	210	64	85	0.08	-1.64	-1.24			PF00989	PTHR10919:SF179,PTHR10919				GO:0006355
Cre07.g351900.t1.1	website	87	62	36	38	-0.5	-1.26	-1.19			PF00069,PF07714	PTHR23257:SF339,PTHR23257	KOG1187			GO:0004672,GO:0005524,GO:0006468	AT1G73660.1		protein tyrosine kinase family protein
Cre03.g151650.t1.1	website	135	117	57	44	-0.2	-1.24	-1.63			PF10294	PTHR14614					AT1G08125.2		S-adenosyl-L-methionine-dependent methyltransferases superfamily protein
Cre10.g456700.t1.2	website	210	151	87	95	-0.48	-1.28	-1.15			PF09405						AT1G80000.1		CASC3/Barentsz eIF4AIII binding
Cre02.g117050.t1.1	website	455	401	134	222	-0.18	-1.76	-1.03			PF07714	PTHR23257,PTHR23257:SF319	KOG1187			GO:0004672,GO:0006468	AT1G18160.1		Protein kinase superfamily protein
Cre07.g344900.t2.1	website	128	67	63	63	-0.94	-1.03	-1.02
Cre03.g146547.t1.1	website	76	44	36	35	-0.77	-1.07	-1.11
Cre13.g590600.t1.1	website	1457	1078	278	630	-0.43	-2.39	-1.21			PF00233	PTHR11347:SF75,PTHR11347				GO:0004114,GO:0007165
Cre01.g030600.t1.1	website	259	200	129	96	-0.38	-1	-1.43		MAPKKK4; MAP (Mitogen-Activated) Kinase Kinase Kinase Homolog 4; MEK Kinase 4; MAP3K4	PF00069	PTHR23257,PTHR23257:SF335	KOG0192			GO:0004672,GO:0005524,GO:0006468	AT3G63260.1	ATMRK1	Protein kinase superfamily protein
Cre03.g204689.t1.1	website	218	155	56	106	-0.5	-1.97	-1.05		Similar to calcium/calmodulin-dependent 3\',5\'-cyclic nucleotide phosphodiesterase IB from Rattus norvegicus.	PF00233,PF03924	PTHR11347:SF75,PTHR11347				GO:0004114,GO:0007165
Cre07.g316650.t1.1	website	167	90	39	66	-0.89	-2.09	-1.33			PF00069,PF07714,PF03924	PTHR23257	KOG0192			GO:0004672,GO:0005524,GO:0006468	AT3G46920.1		Protein kinase superfamily protein with octicosapeptide/Phox/Bem1p domain
Cre16.g684400.t1.1	website	286	186	129	103	-0.62	-1.14	-1.47			PF00069	PTHR24055:SF151,PTHR24055	KOG0593			GO:0004672,GO:0005524,GO:0006468	AT3G18040.1	MPK9	MAP kinase 9
Cre17.g701250.t1.2	website	89	78	29	35	-0.18	-1.64	-1.33	FAP59	Conserved uncharacterized Flagellar Associated Protein; found in the flagellar proteome [PMID: 15998802]		PTHR18962
Cre07.g335000.t2.1	website	87	106	38	24	0.29	-1.19	-1.88
Cre04.g228800.t1.1	website	200	211	90	90	0.08	-1.14	-1.15			PF00069	PTHR24349,PTHR24349:SF111	KOG0580			GO:0004672,GO:0005524,GO:0006468	AT4G32830.1	AtAUR1,AUR1	ataurora1
Cre12.g529550.t1.2	website	187	130	74	83	-0.53	-1.33	-1.17		Aurora-Like Kinase; formerly known as CALK (Chlamydomonas Aurora-Like Kinase [gi:9716372; PMID: 11121779]. Serine/threonine protein kinase; regulates chromosome segregation and cytokinesis in mammals. Previously annotated as CALK1	PF00069	PTHR24349:SF101,PTHR24349	KOG0580			GO:0004672,GO:0005524,GO:0006468	AT2G45490.1	AtAUR3,AUR3	ataurora3
Cre08.g382200.t2.1	website	64	52	26	28	-0.29	-1.3	-1.15				PTHR11584:SF273,PTHR11584
Cre03.g206200.t1.1	website	62	51	17	17	-0.27	-1.86	-1.87
Cre01.g025050.t1.2	website	452	338	171	190	-0.42	-1.41	-1.25			PF00320	PTHR10071				GO:0003700,GO:0006355,GO:0008270,GO:0043565	AT4G32890.1	GATA9	GATA transcription factor 9
Cre01.g027764.t1.2	website	59	51	19	29	-0.2	-1.61	-1.01			PF01554	PTHR11206:SF38,PTHR11206	KOG1347			GO:0006855,GO:0015238,GO:0015297,GO:0016020,GO:0055085	AT5G52450.1		MATE efflux family protein
Cre09.g386149.t1.1	website	107	72	49	51	-0.58	-1.13	-1.06
Cre12.g541211.t2.1	website	108	100	34	37	-0.12	-1.65	-1.55				PTHR24362,PTHR24362:SF96
Cre13.g590600.t4.1	website	1447	1073	277	626	-0.43	-2.38	-1.21			PF00233	PTHR11347:SF75,PTHR11347				GO:0004114,GO:0007165
Cre14.g616550.t1.1	website	251	169	75	121	-0.57	-1.74	-1.06	CYG50	Domain similar to guanylyl cyclase long variant [Drosophila melanogaster]. Rhodopsin-like	PF00211,PF03924	PTHR11920:SF113,PTHR11920				GO:0009190,GO:0016849,GO:0035556
Cre06.g273100.t1.1	website	173	100	61	54	-0.8	-1.5	-1.69			PF03067	PTHR21113				GO:0019028
Cre10.g419200.t2.1	website	102	130	29	41	0.35	-1.84	-1.3					KOG0487
Cre17.g703900.t1.2	website	240	135	60	81	-0.83	-2.01	-1.57	IFT172		PF00400	PTHR15722,PTHR15722:SF2	KOG3616				AT2G43770.1		Transducin/WD40 repeat-like superfamily protein
Cre01.g018150.t1.2	website	232	137	92	105	-0.76	-1.34	-1.14
Cre10.g453600.t1.2	website	438	282	208	176	-0.64	-1.08	-1.32			PF00173,PF00487	PTHR19353	KOG4232			GO:0020037,GO:0006629,GO:0016491,GO:0055114	AT1G77760.1	GNR1,NIA1,NR1	nitrate reductase 1
Cre02.g117050.t2.1	website	456	402	134	223	-0.18	-1.76	-1.04			PF07714	PTHR23257,PTHR23257:SF319	KOG1187			GO:0004672,GO:0006468	AT1G18160.1		Protein kinase superfamily protein
Cre10.g419200.t1.1	website	103	131	29	41	0.35	-1.81	-1.34					KOG0487
Cre16.g681400.t1.1	website	254	130	59	54	-0.96	-2.1	-2.23
Cre03.g148900.t1.1	website	164	121	54	68	-0.44	-1.59	-1.27		Uses NADPH and non-covalently-bound FAD to catalyse the oxygenation of nucleophilic nitrogen, sulphur, phosphorous and selenium atoms; important for xenobiotic detoxification	PF00743	PTHR23023:SF23,PTHR23023	KOG1399			GO:0004499,GO:0050660,GO:0050661,GO:0055114	AT1G19250.1	FMO1	flavin-dependent monooxygenase 1
Cre04.g217914.t1.1	website	69	51	28	26	-0.43	-1.29	-1.39	FAP57	Conserved uncharacterized Flagellar Associated Protein; contains WD40 repeats; found in the flagellar proteome [PMID: 15998802]	PF00400	PTHR13720	KOG2106				AT5G14050.1		Transducin/WD40 repeat-like superfamily protein
Cre10.g423200.t1.1	website	249	191	111	119	-0.38	-1.17	-1.06			PF07714	PTHR23257,PTHR23257:SF99				GO:0004672,GO:0006468	AT2G17700.1		ACT-like protein tyrosine kinase family protein
Cre14.g611300.t1.1	website	3572	2095	1274	1376	-0.77	-1.49	-1.38		[PMID: 12060707; PMID: 12089443]	PF01036					GO:0005216,GO:0006811,GO:0016020
Cre12.g542900.t1.1	website	214	148	49	71	-0.54	-2.11	-1.59			PF00069	PTHR23257,PTHR23257:SF99	KOG0192			GO:0004672,GO:0005524,GO:0006468	AT1G04700.1		PB1 domain-containing protein tyrosine kinase
Cre02.g143400.t1.1	website	290	209	70	123	-0.47	-2.05	-1.24			PF00233,PF03924	PTHR11347:SF75,PTHR11347				GO:0004114,GO:0007165
Cre21.g752047.t1.1	website	95	164	28	35	0.8	-1.75	-1.44				PTHR10666:SF9,PTHR10666
Cre08.g362650.t1.1	website	147	88	62	66	-0.73	-1.25	-1.15	IFT140	subunit of IFT complex A; [PMID: 9585417; PMID: 11062270]	PF00400	PTHR15722	KOG3617				AT5G13480.2	FY	Transducin/WD40 repeat-like superfamily protein
Cre11.g467772.t1.1	website	74	42	4	11	-0.81	-4.09	-2.74		D-type cyclin homolog; contains LXCXE motif. Putative function in G1/S	PF00134	PTHR10177,PTHR10177:SF76					AT5G25380.1	CYCA2;1	cyclin a2;1
Cre17.g725000.t1.1	website	615	366	171	219	-0.75	-1.85	-1.49
Cre02.g146500.t1.1	website	88	64	23	34	-0.44	-1.93	-1.36		Dual-Specificity Tyrosine-Phosphorylation Regulated Protein Kinase 1. Previously annotated as DYRK1	PF00069	PTHR24058:SF131,PTHR24058	KOG0667	2.7.12.1	K08825	GO:0004672,GO:0005524,GO:0006468	AT5G35980.1	YAK1	yeast YAK1-related gene 1
Cre02.g105400.t1.1	website	172	99	66	74	-0.79	-1.39	-1.2	CDC14	Cell Division Cycle 14 (Protein Tyrosine Phosphatase)(PTP)	PF00782	PTHR23339,PTHR23339:SF27	KOG1720	3.1.3.48	K06639	GO:0006470,GO:0008138	AT3G50110.1	ATPEN3,PEN3	PTEN 3
Cre02.g117950.t1.1	website	169	87	51	71	-0.96	-1.73	-1.25									AT5G01010.1
Cre13.g590600.t2.1	website	1444	1070	277	625	-0.43	-2.39	-1.21			PF00233	PTHR11347:SF75,PTHR11347				GO:0004114,GO:0007165
Cre13.g590600.t3.1	website	1447	1073	277	626	-0.43	-2.38	-1.21			PF00233	PTHR11347:SF75,PTHR11347				GO:0004114,GO:0007165
Cre02.g085150.t2.1	website	96	93	29	33	-0.04	-1.73	-1.56			PF03110					GO:0003677,GO:0005634	AT5G18830.3	ATSPL7,SPL7	squamosa promoter binding protein-like 7
Cre12.g541211.t3.1	website	109	98	35	37	-0.15	-1.64	-1.57				PTHR24362,PTHR24362:SF96
Cre12.g511400.t1.1	website	374	290	164	157	-0.37	-1.19	-1.25			PF00134,PF01535,PF02984	PTHR24015				GO:0005634	AT5G02860.1		Pentatricopeptide repeat (PPR) superfamily protein
Cre16.g685450.t1.1	website	198	247	72	95	0.32	-1.46	-1.06	DHC8	Flagellar inner arm dynein heavy chain, dynein e (monomeric). Identified in Chlamydomonas flagella in mass spec proteomic study by Yagi et al. [PMID: 19351714]	PF08393,PF07728,PF03028	PTHR10676,PTHR10676:SF138	KOG3595			GO:0005524,GO:0016887,GO:0003777,GO:0007018,GO:0030286
Cre03.g197100.t1.2	website	973	658	353	453	-0.56	-1.46	-1.1			PF00249	PTHR10641	KOG0048		K09422		AT5G11050.1	AtMYB64,MYB64	myb domain protein 64
Cre09.g403800.t1.2	website	395	373	172	170	-0.08	-1.2	-1.22		Flagellar outer arm dynein heavy chain beta. An ATPase/microtubule motor. Matsuo et al.\'s (2008) roc30 and roc54 (rhythm of chloroplast) circadian rhythm mutant loci map here. Previously annotated as ODA4	PF08385,PF08393,PF07728,PF03028	PTHR10676,PTHR10676:SF36	KOG3595			GO:0005524,GO:0016887,GO:0003777,GO:0007018,GO:0030286
Cre05.g244250.t1.2	website	130	126	49	60	-0.05	-1.41	-1.13	DHC6	Flagellar inner arm dynein heavy chain, dynein a (monomeric). Identified in Chlamydomonas flagella in mass spec proteomic study by Yagi et al. [PMID: 19351714]	PF08393,PF07728,PF03028	PTHR10676,PTHR10676:SF138	KOG3595			GO:0005524,GO:0016887,GO:0003777,GO:0007018,GO:0030286
Cre03.g167600.t1.2	website	55	44	24	26	-0.32	-1.23	-1.09	FAP61	Conserved uncharacterized Flagellar Associated Protein; found in the flagellar proteome [PMID: 15998802]; identified in the flagellar basal body proteome [PMID: 15137946]; upregulated by deflagellation	PF07992	PTHR21178,PTHR21178:SF8
Cre07.g320700.t1.1	website	61	34	27	24	-0.84	-1.2	-1.37	CYG11	C terminal domain similar to guanylate cyclase 1 from Homo sapiens	PF07701,PF00211,PF07700	PTHR11920:SF143,PTHR11920	KOG4171	4.6.1.2	K12319	GO:0004383,GO:0006182,GO:0009190,GO:0016849,GO:0035556,GO:0020037
Cre10.g449450.t1.1	website	155	79	42	51	-0.98	-1.88	-1.6
Cre12.g522550.t1.2	website	120	89	51	60	-0.43	-1.22	-1		Kinesin motor protein, kinesin-2 (KRP85/95) family. Anterograde motor for intraflagellar transport. Previously annotated as FLA8. Upregulated upon deflagellation	PF00225	PTHR24115,PTHR24115:SF161	KOG4280			GO:0003777,GO:0005524,GO:0007018	AT2G28620.1		P-loop containing nucleoside triphosphate hydrolases superfamily protein
Cre12.g541211.t1.1	website	109	100	35	37	-0.12	-1.64	-1.55				PTHR24362,PTHR24362:SF96
Cre09.g413950.t1.1	website	82	89	26	41	0.12	-1.64	-1.02				PTHR23050:SF88,PTHR23050					AT3G50360.1	ATCEN2,CEN1,CEN2	centrin2
Cre12.g528614.t1.2	website	111	66	20	38	-0.75	-2.51	-1.55
Cre10.g437150.t1.2	website	206	140	68	95	-0.56	-1.6	-1.12	PPR6	Cyclin-related pentatrichopeptide repeat protein. Previously annotated as PPR6	PF00134,PF01535	PTHR24015	KOG0653				AT5G02860.1		Pentatricopeptide repeat (PPR) superfamily protein
Cre01.g037800.t1.2	website	125	66	57	54	-0.92	-1.14	-1.2			PF00085	PTHR21148,PTHR21148:SF11	KOG1672			GO:0045454	AT2G18990.1	TXND9	thioredoxin domain-containing protein 9 homolog
Cre02.g142166.t1.1	website	230	246	87	93	0.09	-1.4	-1.31				PTHR10919:SF179,PTHR10919
Cre06.g302250.t1.1	website	107	65	36	49	-0.72	-1.56	-1.11
Cre12.g544115.t1.1	website	91	49	38	31	-0.88	-1.26	-1.57
Cre03.g176750.t1.2	website	590	328	197	180	-0.85	-1.58	-1.72
Cre10.g466500.t1.2	website	2540	1543	1063	877	-0.72	-1.26	-1.53	CPL12		PF00903	PTHR10374,PTHR10374:SF0	KOG2944		K08234		AT5G57040.1		Lactoylglutathione lyase / glyoxalase I family protein
Cre09.g389150.t1.2	website	106	63	37	46	-0.75	-1.54	-1.19	FAP93	Flagellar Associated Protein, found in the flagellar proteome [PMID: 15998802]
Cre07.g333535.t1.1	website	158	228	66	76	0.53	-1.26	-1.05			PF00520	PTHR10037:SF138,PTHR10037	KOG2301		K04856	GO:0005216,GO:0006811,GO:0016020,GO:0055085	AT4G03560.1	ATCCH1,ATTPC1,FOU2,TPC1	two-pore channel 1
Cre10.g423150.t1.1	website	114	97	45	45	-0.23	-1.33	-1.35
Cre09.g402330.t1.1	website	260	132	82	88	-0.98	-1.66	-1.56			PF00069	PTHR11795:SF315,PTHR11795				GO:0004672,GO:0005524,GO:0006468	AT1G18160.1		Protein kinase superfamily protein
Cre14.g618350.t1.1	website	94	74	40	44	-0.35	-1.23	-1.1
Cre17.g708000.t1.1	website	483	278	156	165	-0.8	-1.63	-1.55	FAP260	Flagellar Associated Protein with PAS sensory domain, found in the flagellar proteome [PMID: 15998802]		PTHR10919:SF179,PTHR10919
Cre14.g616450.t1.1	website	202	113	52	78	-0.83	-1.97	-1.36	CYG46	Similar to guanylate cyclase 1 (GCYB2) from Homo sapiens. Rhodopsin-like	PF00211,PF03924	PTHR11920:SF113,PTHR11920				GO:0009190,GO:0016849,GO:0035556
Cre02.g085150.t1.1	website	97	95	29	33	-0.03	-1.74	-1.56			PF03110					GO:0003677,GO:0005634	AT2G47070.1	SPL1	squamosa promoter binding protein-like 1
Cre04.g217914.t2.1	website	69	52	28	26	-0.43	-1.29	-1.39		Conserved uncharacterized Flagellar Associated Protein; contains WD40 repeats; found in the flagellar proteome [PMID: 15998802]	PF00400	PTHR13720	KOG2106				AT5G14050.1		Transducin/WD40 repeat-like superfamily protein
Cre16.g686750.t1.2	website	73	42	25	32	-0.79	-1.54	-1.17		Putative phosphate transporter homolog type A-4, similar to yeast Pho84 H+/Pi symporter; clusters with PTA2 and PTA4 on scaffold 14. gi|21218043|dbj|AB074876.1	PF00083	PTHR24064:SF16,PTHR24064	KOG0252			GO:0016021,GO:0022857,GO:0055085	AT5G43340.1	PHT1;6,PHT6	phosphate transporter 1;6
Cre13.g567075.t1.1	website	165	86	45	38	-0.93	-1.86	-2.12
Cre02.g093550.t1.1	website	136	136	38	54	0	-1.84	-1.33	CYG44	C terminal domain similar to Guanylyl Cyclase family member (gcy-4) [Caenorhabditis elegans]	PF00211	PTHR11920:SF149,PTHR11920				GO:0009190,GO:0016849,GO:0035556
Cre04.g217915.t1.1	website	871	444	347	426	-0.97	-1.33	-1.03		Formate nitrite transporter, NCBI Accession number AY612643	PF01226					GO:0005215,GO:0006810,GO:0016020
Cre14.g628237.t1.1	website	329	236	123	163	-0.48	-1.42	-1.01			PF00069	PTHR23257:SF341,PTHR23257	KOG0192			GO:0004672,GO:0005524,GO:0006468	AT5G58950.1		Protein kinase superfamily protein
Cre09.g388850.t1.1	website	1858	953	459	829	-0.96	-2.02	-1.16		P-type ATPase/cation transporter, plasma membrane. Related to plant potential calcium-transporting ATPase 9, plasma membrane-type (Ca(2+)-ATPase isoform 9); found in the flagellar proteome [PMID: 15998802]. May be a phospholipid flippase	PF00689,PF00702,PF00690,PF00122	PTHR24093:SF168,PTHR24093	KOG0204			GO:0006754,GO:0006812,GO:0015662,GO:0016020,GO:0003824,GO:0008152,GO:0000166,GO:0046872	AT4G29900.1	ACA10,ATACA10,CIF1	autoinhibited Ca(2+)-ATPase 10
Cre03.g206200.t2.1	website	62	51	17	17	-0.27	-1.86	-1.87
Cre09.g386149.t2.1	website	107	72	49	50	-0.57	-1.13	-1.09
Cre17.g742150.t1.2	website	84	150	31	36	0.84	-1.42	-1.21
Cre13.g588386.t1.1	website	198	254	88	96	0.36	-1.17	-1.05

## Sheet: Sm142
		Normalized Counts				log2FoldChange			Annotation
Gene	Link	CC124+3	Sm142+3	Sm162+3	Sm181+3	CC124+3 vs. Sm142+3	CC124+3 vs. Sm162+3	CC124+3 vs. Sm181+3	Symbol	Description	PFAM	PANTHER	KOG	KEGG Enzyme	KEGG Orthology	GO	TAIR	TAIR Symbol	TAIR Description
Cre12.g485200.t1.1	website	129	30	120	288	-2.11	-0.1	1.16			PF00168	PTHR10774				GO:0005515	AT4G34150.1		Calcium-dependent lipid-binding (CaLB domain) family protein
Cre01.g028777.t1.2	website	63	24	72	135	-1.39	0.19	1.1
Cre09.g393358.t1.1	website	12065	4530	18970	9163	-1.41	0.65	-0.4			PF04774,PF09598	PTHR12299,PTHR12299:SF16	KOG2945				AT4G17520.1		Hyaluronan / mRNA binding family
Cre12.g524300.t1.2	website	213	102	254	126	-1.07	0.25	-0.75	CGL71	Conserved TPR repeat protein related to YCF37	PF00515	PTHR26312:SF36,PTHR26312				GO:0005515	AT1G22700.1		Tetratricopeptide repeat (TPR)-like superfamily protein
Cre11.g478950.t1.2	website	4088	1878	9750	3213	-1.12	1.25	-0.35			PF04615	PTHR14150	KOG2172		K14567	GO:0006364,GO:0032040	AT4G02400.1		U3 ribonucleoprotein (Utp) family protein
Cre08.g378050.t1.2	website	751	312	742	495	-1.27	-0.02	-0.6	NUOP5	Mitochondrial NADH:ubiquinone oxidoreductase (Complex I) 16 kDa subunit precursor; gi.AAS58503 [PMID: 15450959; PMID: 15710684]; unknown evolutionary origin
Cre02.g088850.t1.2	website	1240	336	1817	769	-1.88	0.55	-0.69			PF00885	PTHR21058	KOG3243	2.5.1.78	K00794	GO:0009231,GO:0009349	AT2G44050.1	COS1	6,7-dimethyl-8-ribityllumazine synthase / DMRL synthase / lumazine synthase / riboflavin synthase
Cre11.g467748.t1.1	website	159	68	340	138	-1.23	1.09	-0.21
Cre16.g659700.t1.2	website	3306	1461	2928	6185	-1.18	-0.18	0.9
Cre09.g391467.t1.1	website	294	122	269	190	-1.27	-0.13	-0.63
Cre16.g682725.t1.1	website	724	304	771	987	-1.25	0.09	0.45		Expression is induced by various oxidative stress conditions [PMID: 17435007; PLANT SCIENCE 168:747-759], glutathione S-transferase (sigma class) (GST class-sigma) (Glutathione-dependent PGD synthetase) (Prostaglandin-H2 D-isomerase) (Hematopoietic prosta	PF02798,PF00043	PTHR11571:SF16,PTHR11571	KOG1695			GO:0005515	AT1G49860.1	ATGSTF14,GSTF14	glutathione S-transferase (class phi) 14
Cre06.g298100.t1.2	website	2379	1072	3302	2713	-1.15	0.47	0.19		Translation initiation protein, initiation factor 1 (eIF-1). Previously annotated as SUI1A	PF01253	PTHR10388	KOG1770		K03113	GO:0003743,GO:0006413	AT4G27130.1		Translation initiation factor SUI1 family protein
Cre02.g105300.t1.1	website	113	50	92	81	-1.19	-0.31	-0.48	FAP231	Protein of unknown function with ankyrin repeats, flagella associated; partial sequence; found in the flagellar proteome as FAP231 [PMID: 15998802]	PF00023	PTHR24198:SF302,PTHR24198	KOG4214			GO:0005515	AT3G04710.1		ankyrin repeat family protein
Cre16.g669150.t1.2	website	627	282	353	394	-1.15	-0.83	-0.67			PF00465	PTHR11496:SF46,PTHR11496				GO:0016491,GO:0046872,GO:0055114
Cre03.g193850.t1.2	website	457	213	422	291	-1.1	-0.11	-0.65		Succinyl-CoA ligase alpha-chain, mitochondrial precursor; similarity to mouse SCL alpha (GenBank AAH11087); Present in thylakoid proteome based on mass spectrometric peptide identification; mitochondrial localization assumed (Allmer, Naumann, Markert, Zha	PF02629,PF00549	PTHR11117	KOG1255	6.2.1.4,6.2.1.5	K01899	GO:0005488,GO:0003824,GO:0008152	AT5G08300.1		Succinyl-CoA ligase, alpha subunit
Cre01.g038750.t1.2	website	79	35	68	54	-1.16	-0.21	-0.55	MOT7	Identified by comparative genomics as being present only in organisms having motile (MOT) cilia
Cre07.g333900.t1.1	website	480	218	679	474	-1.14	0.5	-0.02	NUOA8	NADH:ubiquinone oxidoreductase (Complex I) 12.5 kDa subunit precursor, mitochondrial. [=NDUFA8, PGIV subunit]. gi|33943531|gb|AAQ55460.1| [PMID: 15710684; PMID: 15450959]		PTHR13344					AT3G06310.1		Cox19-like CHCH family protein
Cre12.g497300.t1.2	website	639	316	477	611	-1.02	-0.42	-0.06	CAS1	Rhodanese-like, Ca-sensing receptor, chloroplast location proposed; present in thylakoid-enriched fraction based on mass spectrometric peptide identification [PMID: 17078018]. Busch et al. (2010) (Chlamy 2010 Meeting abstract) proposed that this protein	PF00581						AT5G23060.1	CaS	calcium sensing receptor
Cre16.g679669.t1.1	website	63	24	49	51	-1.43	-0.37	-0.32		4-diphosphocytidyl-2C-methyl-D-erythritol synthase (2-C-methyl-D-erythritol 4-phosphate cytidylyltransferase) (MEP cytidylyltransferase) (MCT) (ispD) (ygbP), chloroplast precursor	PF01128	PTHR19136:SF21,PTHR19136		2.7.7.60	K00991	GO:0003824,GO:0008299	AT2G02500.1	ATMEPCT,ISPD,MCT	Nucleotide-diphospho-sugar transferases superfamily protein
Cre17.g697150.t1.2	website	1911	908	3149	1702	-1.07	0.72	-0.17					KOG3227				AT4G13750.1	NOV	Histidine kinase-, DNA gyrase B-, and HSP90-like ATPase family protein
Cre07.g325743.t1.1	website	160	72	202	171	-1.16	0.34	0.1		Glutaredoxin 3, CGFS type, probably chloroplastic. PMID: 16328797. Characterized by Zaffagnini et al. 2008 [PMID: 18216016].	PF00462	PTHR10293	KOG1752			GO:0009055,GO:0015035,GO:0045454	AT3G54900.1	ATGRXCP,CXIP1	CAX interacting protein 1
Cre10.g432800.t1.2	website	31454	11435	54743	25236	-1.46	0.8	-0.32	RPSA	Cytosolic 80S ribosomal protein Sa; Cytosolic 40S small ribosomal subunit protein Sa	PF00318	PTHR11489	KOG0830			GO:0003735,GO:0006412,GO:0015935,GO:0005622,GO:0005840	AT3G04770.2	RPSAb	40s ribosomal protein SA B
Cre02.g077800.t1.2	website	1269	446	766	2264	-1.51	-0.73	0.83
Cre13.g579550.t1.1	website	133	54	85	101	-1.3	-0.64	-0.4	CGL27	Conserved expressed protein of unknown function; some similarity to protein of unknown function in Arabidopsis							AT1G62780.1
Cre04.g217970.t2.1	website	169	45	85	103	-1.91	-0.99	-0.72
Cre10.g450400.t1.2	website	524	250	585	383	-1.07	0.16	-0.45	NUO5	NADH:ubiquinone oxidoreductase (Complex I) 24 kD subunit, mitochondrial; gi|34328782|gb|AAQ63695.1| =NUOE [PMID: 15710684; PMID: 15450959]	PF01257	PTHR10371	KOG3196	1.6.5.3,1.6.99.3	K03943	GO:0016491,GO:0051287,GO:0055114	AT4G02580.1		NADH-ubiquinone oxidoreductase 24 kDa subunit, putative
Cre12.g549300.t1.2	website	490	224	721	387	-1.13	0.56	-0.34		Related to plant TIP, aquaporin, major intrinsic protein	PF00230	PTHR19139,PTHR19139:SF49	KOG0223		K09866	GO:0005215,GO:0006810,GO:0016020	AT2G36830.1	GAMMA-TIP,GAMMA-TIP1,TIP1;1	gamma tonoplast intrinsic protein
Cre13.g605700.t1.2	website	180	70	191	145	-1.37	0.09	-0.31									AT5G38060.1
Cre17.g717950.t1.2	website	50	11	26	254	-2.23	-0.96	2.34			PF12499
Cre12.g519700.t1.1	website	133	64	124	80	-1.04	-0.1	-0.73			PF01926	PTHR11649				GO:0005525,GO:0005622	AT2G22870.1	EMB2001	P-loop containing nucleoside triphosphate hydrolases superfamily protein
Cre09.g401301.t1.1	website	1574	704	3500	1201	-1.16	1.15	-0.39
Cre10.g438600.t1.2	website	1488	611	2786	1677	-1.29	0.91	0.17			PF09072
Cre03.g182150.t1.2	website	594	270	880	505	-1.14	0.57	-0.23	TEF8	Protein of unknown function DUF477, chloroplast location proposed; Present in thylakoid-enriched fraction based on mass spectrometric peptide identification [PMID: 17078018]	PF04536						AT1G54780.1	TLP18.3	thylakoid lumen 18.3 kDa protein
Cre12.g528450.t1.2	website	1234	512	800	780	-1.27	-0.63	-0.66		L-aspartate oxidase (EC 1.4.3.16); similarity to rice L-aspartate oxidase (GenBank XP_464033); Target-P predicts organelle targeting sequence. Lin et al. (2010) demonstrated that this corresponds to the nic15 mutation [PMID: 20838591].	PF02910,PF00890	PTHR11632:SF6,PTHR11632	KOG2403	1.4.3.16	K00278	GO:0016491,GO:0055114,GO:0009055	AT5G14760.1	AO	L-aspartate oxidase
Cre12.g496750.t1.2	website	762	353	891	619	-1.11	0.23	-0.3	NUO8	NADH:ubiquinone oxidoreductase (Complex I) subunit 8; homolog to bovine TYKY. gi|34328786|gb|AAQ63697.1| [PMID: 15710684; PMID: 15450959]	PF00037	PTHR10849	KOG3256	1.6.5.3,1.6.99.3	K03941	GO:0009055,GO:0051536	AT1G16700.1		Alpha-helical ferredoxin
Cre14.g621450.t1.2	website	66572	24612	127042	46091	-1.44	0.93	-0.53	RPL5	Cytosolic 80S ribosomal protein L5; Cytosolic 60S large ribosomal subunit protein L5	PF00861	PTHR23410	KOG0875		K02932	GO:0003735,GO:0005622,GO:0005840,GO:0006412,GO:0008097	AT5G39740.1	OLI7,RPL5B	ribosomal protein L5 B
Cre09.g406448.t1.1	website	685	298	1700	539	-1.2	1.31	-0.35
Cre01.g049500.t1.2	website	2218	913	3833	1669	-1.28	0.79	-0.41	COX2B	Cytochrome c oxidase subunit IIb (2b). In C. reinhardtii, subunit II is nuclear encoded with the N-terminal and C-terminal parts of the protein encoded by separate genes - N-terminus by COX2A and C-terminus by COX2B; respiratory complex IV; terminal oxida	PF00116	PTHR22888		1.9.3.1	K02261	GO:0004129,GO:0005507,GO:0016020	ATMG00160.1		cytochrome oxidase 2
Cre06.g256250.t1.2	website	223	99	272	136	-1.17	0.29	-0.71		Putative chloroplast thylakoid lumen protein conserved in Viridiplantae (see GI:7388292); present in thylakoid proteome [PMID: 17078018]. The restriction fragment used as Probe 99 in PMID: 11805055 overlaps this gene and the adjacent acetyltransferase. Th							AT4G02530.1		chloroplast thylakoid lumen protein
Cre06.g267200.t1.2	website	1205	543	2035	1106	-1.15	0.76	-0.12	NUO21	NADH:ubiquinone oxidoreductase (Complex I) 13 kDa subunit, mitochondrial; gi|34334028|gb|AAQ64641.1| [PMID: 15450959; PMID: 15710684] (similar to Neurospora crassa NUO20.9 protein, human NDUFS6).							AT4G16450.1
Cre01.g039250.t2.1	website	43478	16646	75432	32475	-1.39	0.79	-0.42	RPS2	Cytosolic 80S ribosomal protein S2; Cytosolic 40S small ribosomal subunit protein S2	PF03719,PF00333	PTHR13718,PTHR13718:SF4	KOG0877		K02981	GO:0003735,GO:0005622,GO:0005840,GO:0006412,GO:0003723	AT2G41840.1		Ribosomal protein S5 family protein
Cre12.g546600.t1.1	website	289	73	696	153	-1.98	1.27	-0.92	FEA2	High-CO2 inducible, periplasmic protein. Cis-acting regulatory elements were characterized by Fei et al. 2009 [PMID: 19351705].	PF07692
Cre04.g228450.t1.2	website	180	84	365	186	-1.1	1.02	0.04	CPL10	Expressed protein of unknown function; possibly conserved in higher plants and cyanobacteria	PF10063						AT1G28140.1
Cre03.g181800.t1.2	website	69	34	105	48	-1.04	0.6	-0.53
Cre09.g387800.t1.2	website	667	196	903	431	-1.77	0.44	-0.63	FER1	Ferritin, chloroplast precursor, pre-apoferritin gi|20530724|gb|AF503338	PF00210	PTHR11431:SF8,PTHR11431	KOG2332	1.16.3.1	K00522	GO:0006879,GO:0008199,GO:0005488,GO:0006826	AT3G56090.1	ATFER3,FER3	ferritin 3
Cre01.g004250.t1.2	website	149	61	185	82	-1.3	0.31	-0.86	DLT3	Flagellar inner arm dynein light chain, Tctex1. Previously annotated as TCTEX1	PF03645	PTHR21255	KOG4081		K10420
Cre12.g495954.t1.1	website	6429	2298	11170	4419	-1.48	0.8	-0.54
Cre09.g405850.t1.1	website	1392	651	1544	1014	-1.1	0.15	-0.46	NUO7	NADH:ubiquinone oxidoreductase 49 kD subunit, mitochondrial. gi|34328792|gb|AAQ63700.1|; NADH:ubiquinone oxidoreductase (Complex I) subunit. =nad7. gi|34328792|gb|AAQ63700.1| [PMID: 15710684; PMID: 15450959]	PF00346	PTHR11993,PTHR11993:SF10	KOG2870	1.6.5.3,1.6.99.3	K03935	GO:0016651,GO:0048038,GO:0051287,GO:0055114	ATMG00510.1		NADH dehydrogenase subunit 7
Cre12.g537550.t1.1	website	73	36	89	63	-1.01	0.28	-0.23			PF07719,PF00515,PF07721	PTHR23083				GO:0005515,GO:0042802	AT3G04240.1	SEC	Tetratricopeptide repeat (TPR)-like superfamily protein
Cre11.g467763.t1.1	website	138	66	132	103	-1.07	-0.07	-0.43
Cre16.g690300.t1.2	website	64	25	88	51	-1.36	0.47	-0.33
Cre16.g675450.t2.1	website	67	28	100	77	-1.25	0.57	0.19			PF00106	PTHR24322:SF18,PTHR24322	KOG1611			GO:0008152,GO:0016491	AT4G20760.1		NAD(P)-binding Rossmann-fold superfamily protein
Cre06.g264350.t1.2	website	1221	387	2753	835	-1.66	1.17	-0.55	PRPL13	Chloroplast ribosomal protein L13, imported to chloroplast; Chloroplast large ribosomal subunit protein L13	PF00572	PTHR11545,PTHR11545:SF2	KOG3203		K02871	GO:0003735,GO:0005840,GO:0006412	AT1G78630.1	emb1473	Ribosomal protein L13 family protein
Cre02.g109950.t1.2	website	213	91	324	213	-1.23	0.6	0	HLIP1	Single helix protein similar to the HLIPs. A member of the extended LHC gene family. The protein is required for viability in high light in cyanobacteria and appears to be involved in stress acclimation		PTHR14154					AT5G02120.1	OHP	one helix protein
Cre17.g715250.t1.2	website	308	136	474	189	-1.17	0.63	-0.7		Biotin-containing subunit of the chloroplastic acetyl-coenzyme A carboxylase; N-terminal sequence identified by Edman degradation is AAKT....	PF00364	PTHR23151:SF28,PTHR23151			K02160		AT5G15530.1	BCCP2,CAC1-B	biotin carboxyl carrier protein 2
Cre07.g336450.t1.2	website	1057	374	1199	708	-1.5	0.18	-0.58
Cre10.g456050.t2.1	website	719	314	885	788	-1.2	0.3	0.13			PF03358		KOG3135				AT5G54500.1	FQR1	flavodoxin-like quinone reductase 1
Cre16.g694950.t1.1	website	66	27	113	42	-1.3	0.77	-0.67			PF00069	PTHR26263,PTHR26263:SF103				GO:0004672,GO:0005524,GO:0006468	AT4G10730.1		Protein kinase superfamily protein
Cre07.g336000.t1.1	website	70	25	111	51	-1.49	0.67	-0.46			PF00293	PTHR22769				GO:0016787	AT1G68760.1	ATNUDT1,ATNUDX1,NUDX1	nudix hydrolase 1
Cre01.g052350.t1.1	website	54	27	53	45	-1.01	-0.04	-0.26	MRPL20	Putative mitochondrial ribosomal protein L20, imported to mitochondria	PF00453	PTHR10986	KOG4707			GO:0003735,GO:0005622,GO:0005840,GO:0006412,GO:0019843	AT1G16740.1		Ribosomal protein L20
Cre10.g466100.t1.2	website	435	137	662	490	-1.66	0.61	0.17
Cre09.g410150.t1.1	website	58	27	112	56	-1.1	0.95	-0.06
Cre11.g477200.t1.2	website	151	53	257	139	-1.51	0.77	-0.11			PF05368	PTHR14194,PTHR14194:SF8		1.3.1.-	K00224		AT1G75290.1		NAD(P)-binding Rossmann-fold superfamily protein
Cre08.g382300.t1.2	website	66	30	122	90	-1.15	0.88	0.45	CCB4	CGLD23, involved in covalent heme binding to cyt b6; conserved in plant lineage and diatoms (organisms performing oxygenic photosynthesis). The protein is localized to the chloroplast and homologous to CCB2. PMID: 17535914	PF11152						AT1G59840.1	CCB4	cofactor assembly of complex C
Cre09.g391430.t1.1	website	96	33	51	51	-1.54	-0.93	-0.94
Cre13.g576760.t1.1	website	69	33	93	67	-1.08	0.45	-0.03				PTHR14154:SF1,PTHR14154					AT3G22840.1	ELIP,ELIP1	Chlorophyll A-B binding family protein
Cre01.g025350.t1.2	website	209	89	214	176	-1.24	0.03	-0.25	FAP235	Flagellar Associated Protein, found in the flagellar proteome [PMID: 15998802]	PF03703
Cre17.g708038.t1.2	website	238	117	412	210	-1.03	0.79	-0.18
Cre10.g456050.t1.2	website	924	460	1135	1035	-1.01	0.3	0.16			PF03358		KOG3135				AT5G54500.1	FQR1	flavodoxin-like quinone reductase 1
Cre06.g252650.t1.2	website	543	228	1285	551	-1.25	1.24	0.02		Isopropylmalate dehydratase (EC 4.2.1.33); small subunit, involved in leucine biosynthesis	PF00694	PTHR11670,PTHR11670:SF2		4.2.1.33,4.2.1.35	K01704	GO:0008152	AT2G43090.1		Aconitase/3-isopropylmalate dehydratase protein
Cre11.g481126.t2.1	website	205	86	220	111	-1.25	0.1	-0.89			PF00175	PTHR19370:SF11,PTHR19370				GO:0016491,GO:0055114	AT5G20080.1		FAD/NAD(P)-binding oxidoreductase
Cre05.g241600.t1.2	website	115	30	63	134	-1.96	-0.86	0.22
Cre05.g238650.t1.1	website	60	10	68	83	-2.63	0.18	0.47		Pherophorin-C5 (PHC5) [PMID: 16367971; Genbank entry DQ196111]; extracellular matrix protein (cell wall protein); belongs to the large pherophorin-family, a family of glycoproteins with a central hydroxyproline-rich (HR) domain. (partial sequence, codes o	PF12499
Cre16.g679500.t1.2	website	1442	688	3445	1199	-1.07	1.26	-0.27	NUOB8	NADH:ubiquinone oxidoreductase (Complex I) B8 subunit, mitochondrial; [=NDUFA2 subunit]; gi|34328790|gb|AAQ63699.1| [PMID: 15450959; PMID: 15710684]	PF05047	PTHR12878	KOG3446	1.6.5.3,1.6.99.3	K03946		AT5G47890.1		NADH-ubiquinone oxidoreductase B8 subunit, putative
Cre31.g758497.t1.1	website	151	58	113	794	-1.38	-0.42	2.39
Cre07.g349350.t1.2	website	2461	912	4020	1987	-1.43	0.71	-0.31
Cre07.g349250.t1.2	website	413	182	423	222	-1.18	0.03	-0.9			PF07883						AT4G02980.1	ABP,ABP1	endoplasmic reticulum auxin binding protein 1
Cre12.g546050.t1.2	website	183	76	178	123	-1.26	-0.04	-0.58		1-deoxy-D-xylulose 5-phosphate reductoisomerase (DXP reductoisomerase) (1-deoxyxylulose-5-phosphate reductoisomerase) (ispC) (yaeM), chloroplast precursor	PF08436,PF02670			1.1.1.267	K00099	GO:0008299,GO:0030604,GO:0046872,GO:0055114	AT5G62790.1	DXR,PDE129	1-deoxy-D-xylulose 5-phosphate reductoisomerase
Cre17.g720400.t1.1	website	7019	3306	18972	5163	-1.09	1.43	-0.44	HMA1	Heavy metal transporting ATPase (HMA), P-type ATPase superfamily, membrane protein. Related to AtHMA1 (a chloroplastic Cu transporter, PMID: 16282320), and to bacterial heavy metal transporting ATPase (HMA, p-type ATPase superfamily). Like AtHMA1, the Chl	PF00702,PF00122	PTHR24093,PTHR24093:SF149				GO:0003824,GO:0008152,GO:0000166,GO:0046872	AT4G37270.1	ATHMA1,HMA1	heavy metal atpase 1
Cre09.g405450.t1.2	website	2019	963	2572	2129	-1.07	0.35	0.08
Cre17.g705100.t1.2	website	139	57	127	120	-1.28	-0.13	-0.21
Cre03.g146247.t1.1	website	1611	777	2515	1696	-1.05	0.64	0.07		NADH:ubiquinone oxidoreductase 18 kD-like subunit. Complex I AQDQ subunit, mitochondrial [=NDUFS4]. gi|34334026|gb|AAQ64640.1| [PMID: 15710684; PMID: 15450959]	PF04800	PTHR12219		1.6.5.3,1.6.99.3	K03937	GO:0005743,GO:0016651,GO:0022900	AT5G67590.1	FRO1	NADH-ubiquinone oxidoreductase-related
Cre06.g278188.t1.1	website	296	130	393	244	-1.19	0.41	-0.27		NADH:ubiquinone oxidoreductase (Complex I) B18-like subunit, mitochondrial; [=NDUFB7 subunit] [PMID: 15710684; PMID: 15450959]	PF05676	PTHR20900		1.6.5.3,1.6.99.3	K03963	GO:0003954,GO:0005739,GO:0008137	AT2G02050.1		NADH-ubiquinone oxidoreductase B18 subunit, putative
Cre01.g050100.t1.2	website	3136	1213	2676	2148	-1.37	-0.23	-0.55		Putative diaminopimelate (DAP) decarboxylase (EC:4.1.1.20); lysine synthesis enzyme (LysA); organelle (mitochondria) targeting predicted by Target-P; plastid location expected based on homology	PF00278,PF02784	PTHR11482,PTHR11482:SF5	KOG0622	4.1.1.20	K01586	GO:0003824	AT3G14390.1		Pyridoxal-dependent decarboxylase family protein
Cre01.g034550.t1.2	website	87	40	122	46	-1.12	0.48	-0.93	FAP109	Flagellar Associated Protein, found in the flagellar proteome [PMID: 15998802]
Cre21.g752247.t1.1	website	863	405	1785	546	-1.09	1.05	-0.66
Cre13.g569500.t1.2	website	140	69	110	122	-1.02	-0.35	-0.2			PF02668	PTHR10696				GO:0016491,GO:0055114
Cre14.g620600.t1.2	website	817	141	1169	1908	-2.54	0.52	1.22		Pherophorin-C2 (PHC2) [PMID: 16367971; Genbank entry DQ196108]; extracellular matrix protein (cell wall protein); belongs to the large pherophorin-family, a family of glycoproteins with a central hydroxyproline-rich (HR) domain.	PF12499
Cre05.g243050.t1.2	website	122	53	125	79	-1.22	0.03	-0.64	TRXf2	Thioredoxin f2, chloroplast precursor [Lemaire et al (2003) Plant Physiol. Biochem. 41, 513-521]. Involved in the activation by light of carbon metabolism enzymes, including calvin cycle enzymes. Probably regulated by glutathionylation [PMID: 16263928]. T	PF00085	PTHR10438:SF15,PTHR10438	KOG0907			GO:0045454,GO:0006662,GO:0009055,GO:0015035	AT3G02730.1	ATF1,TRXF1	thioredoxin F-type 1
Cre07.g334025.t1.1	website	86	42	100	110	-1.05	0.22	0.37
Cre03.g164650.t1.2	website	1033	383	1985	764	-1.43	0.94	-0.43		Putative methyltransferase. Identified by comparative genomics as being present only in organisms having motile (MOT) cilia. ChromoDB SDG3418	PF00856	PTHR13271	KOG1337		K05302	GO:0005515	AT3G56570.1		SET domain-containing protein
Cre10.g434001.t3.1	website	2700	965	4469	1843	-1.48	0.73	-0.55
Cre09.g416050.t1.2	website	1487	518	961	1575	-1.52	-0.63	0.08		Argininosuccinate synthase (EC 6.3.4.5); similar to prokaryotic argininosuccinate synthases, such as that from Magnetococcus (GenBank EAN29055); Target-P predicts organelle (weakly mitochondrial) targeting. This corresponds to the C. reinhardtii ARG8 locu	PF00764	PTHR11587	KOG1706			GO:0004055,GO:0005524,GO:0006526	AT4G24830.1		arginosuccinate synthase family
Cre05.g234659.t1.1	website	85	39	55	61	-1.13	-0.63	-0.48		Putative mitochondrial ribosomal protein L30, imported to mitochondria	PF00327				K02907	GO:0003735,GO:0005840,GO:0006412	AT5G55140.1		ribosomal protein L30 family protein
Cre03.g184400.t1.2	website	123	48	168	130	-1.34	0.45	0.08			PF00293	PTHR22769				GO:0016787	AT1G68760.1	ATNUDT1,ATNUDX1,NUDX1	nudix hydrolase 1
Cre02.g119900.t1.2	website	674	302	536	565	-1.16	-0.33	-0.25		Cysteine-type endopeptidase, papain type	PF00112	PTHR12411:SF14,PTHR12411	KOG1543			GO:0006508,GO:0008234	AT1G02305.1		Cysteine proteinases superfamily protein
Cre02.g075000.t1.1	website	277	56	349	147	-2.3	0.33	-0.92			PF04749	PTHR15907,PTHR15907:SF14					AT1G49030.1		PLAC8 family protein
Cre03.g167644.t1.1	website	177	88	329	159	-1.01	0.89	-0.16
Cre12.g486100.t1.2	website	370	142	462	370	-1.39	0.32	0	CLPP5	Present in the ClpP complex of Chlamydomonas (PMID: 16262695); predicted active, based on presence of classical Ser-His Asp catalytic triad	PF00574	PTHR10381		3.4.21.92	K01358	GO:0004252,GO:0006508	AT1G02560.1	CLPP5,NCLPP1,NCLPP5	nuclear encoded CLP protease 5
Cre03.g195650.t1.2	website	831	390	1882	568	-1.09	1.18	-0.55	PRPS10	Chloroplast Ribosomal Protein S10, imported to chloroplast; Chloroplast Small Ribosomal Subunit Protein S10	PF00338	PTHR11700,PTHR11700:SF5	KOG0900		K02946	GO:0003735,GO:0005622,GO:0005840,GO:0006412	AT3G13120.1		Ribosomal protein S10p/S20e family protein
Cre12.g545619.t1.2	website	399	103	648	207	-1.96	0.7	-0.94
Cre03.g154350.t1.2	website	1403	528	1233	1046	-1.41	-0.19	-0.42		Cytochrome c oxidase subunit Iia (2a). In C. reinhardtii, subunit II is nuclear encoded with the N-terminal and C-terminal parts of the protein encoded by separate genes - N-terminus by COX2A and C-terminus by COX2B; respiratory complex IV; terminal oxida	PF02790	PTHR22888				GO:0004129,GO:0005507,GO:0009055,GO:0016021,GO:0022900	ATMG00160.1		cytochrome oxidase 2
Cre05.g243850.t1.1	website	155	77	153	157	-1.02	-0.02	0.01
Cre13.g581600.t1.2	website	1750	657	1802	881	-1.41	0.04	-0.99		Mitochondrial ATP synthase associated protein 4; unknown evolutionary origin [PMID: 11744727, PMID: 15710684]
Cre16.g690991.t1.1	website	72	36	52	36	-1.03	-0.47	-1		Eukaryotic elongation factor 1, gamma chain. Previously annotated as ELF1G	PF00647					GO:0003746,GO:0005853,GO:0006414	AT1G09640.1		Translation elongation factor EF1B, gamma chain
Cre10.g434450.t1.2	website	824	347	1118	574	-1.25	0.44	-0.52	NUOA9	Putative NADH:ubiquinone oxidoreductase (Complex I) 39 kDa subunit precursor, mitochondrial [gi|33943527|gb|AAQ55458.1|, =NDUFA9; PMID:15710684; PMID:15450959]. This is an NAD dependent epimerase/dehydratase family protein (see NED series)	PF01370	PTHR12126,PTHR12126:SF1	KOG2865	1.6.5.3,1.6.99.3	K03953	GO:0003824,GO:0044237,GO:0050662	AT2G20360.1		NAD(P)-binding Rossmann-fold superfamily protein
Cre03.g168700.t1.2	website	373	167	264	237	-1.16	-0.5	-0.66		Phosphoglycolate phosphatase (EC 3.1.3.18), chloroplast precursor with putative stromal localization; CO2-responsive gene; matches with published cDNA [GenBank AB091101, PMID: 11581250]. Probably a 4-nitrophenylphosphatase. Identified by Kerk et al. 200		PTHR19288:SF6,PTHR19288	KOG2882				AT5G36700.1	ATPGLP1,PGLP1	2-phosphoglycolate phosphatase 1
Cre12.g499800.t1.2	website	611	252	1166	496	-1.28	0.93	-0.3
Cre03.g193950.t1.2	website	843	397	1266	702	-1.09	0.59	-0.26			PF02943					GO:0008937,GO:0055114	AT2G04700.1		ferredoxin thioredoxin reductase catalytic beta chain family protein
Cre10.g441750.t1.2	website	333	133	336	437	-1.32	0.02	0.39				PTHR11772					AT5G43830.1		Aluminium induced protein with YGL and LRDR motifs
Cre02.g142787.t1.1	website	321	153	297	287	-1.07	-0.11	-0.16
Cre06.g265800.t1.2	website	1275	541	2501	1081	-1.24	0.97	-0.24	PRPL28	Chloroplast ribosomal protein L28, imported to chloroplast; Chloroplast large ribosomal subunit protein L28	PF00830					GO:0003735,GO:0005622,GO:0005840,GO:0006412	AT2G33450.1		Ribosomal L28 family
Cre12.g495955.t1.1	website	3335	1244	5643	2423	-1.42	0.76	-0.46			PF00078	PTHR13078,PTHR13078:SF14				GO:0003723,GO:0003964,GO:0006278
Cre14.g620300.t1.2	website	134	62	89	77	-1.1	-0.59	-0.8	ASB1	Anthranilate synthase beta subunit based on similarity to Arabidopsis homolog. Previously annotated as ASB1	PF00117	PTHR11922,PTHR11922:SF7	KOG0026	4.1.3.27	K01658		AT1G25220.1	ASB1,TRP4,WEI7	anthranilate synthase beta subunit 1
Cre09.g393173.t1.1	website	111	39	172	105	-1.49	0.63	-0.08		A homolog of ELIP (early light-inducible protein) gene which was originally identified as transiently expressed during the early phase of greening in etiolated pea seedlings [PMID: 6692824]. It has three TMH, whose sequences are closely related to LHC pro	PF00504	PTHR14154					AT3G22840.1	ELIP,ELIP1	Chlorophyll A-B binding family protein
Cre33.g759047.t1.1	website	328	85	499	152	-1.96	0.6	-1.11			PF03259	PTHR10779	KOG4115		K10419
Cre17.g724550.t1.2	website	327	140	425	212	-1.22	0.38	-0.63	DIP13	Deflagellation inducible protein, 13 kDa [gi:4689324, PMID: 12640030]; found in the flagellar proteome [PMID: 15998802]; similar to Sjogren\'s syndrome nuclear autoantigen 1.
Cre10.g456000.t1.2	website	233	115	287	180	-1.02	0.3	-0.37	FAP191	Flagellar Associated Protein similar to quinone reductase; one of four highly similar, tandemly-repeated flavodoxins. Other proteins in cluster include the flagellar associated proteins FAP142/AGG3, and AGG4. Found in the flagellar proteome [PMID: 1599880	PF03358		KOG3135				AT5G54500.1	FQR1	flavodoxin-like quinone reductase 1
Cre01.g031700.t1.1	website	58	28	89	109	-1.02	0.62	0.91
Cre16.g691850.t1.2	website	1072	461	1507	752	-1.22	0.49	-0.51		Cytochrome c oxidase subunit Cox90, mitochondrial [gi:22001295]. Note: homologues not found in other organisms except other green algae. Identification based on mutant phenotype [PMID: 11498007]
Cre13.g591501.t1.1	website	131	58	124	130	-1.17	-0.07	0			PF01416	PTHR11142	KOG4393	5.4.99.12	K06173	GO:0001522,GO:0003723,GO:0009451,GO:0009982	AT3G06950.1		Pseudouridine synthase family protein
Cre17.g704600.t1.2	website	445	200	528	396	-1.15	0.25	-0.17			PF04930	PTHR21346
Cre12.g510400.t1.1	website	56	17	52	137	-1.73	-0.09	1.3	CPLD30	Putative rubredoxin-like protein. Conserved expressed thylakoid localized protein with rubredoxin cluster; strong similarity to unknown protein [Oryza sativa (japonica cultivar-group). AP005504.3 Gene designation P0577B11.138. Contains rubredoxin-type ir		PTHR14769					AT5G17170.1	ENH1	rubredoxin family protein
Cre03.g176450.t2.1	website	77	32	100	72	-1.28	0.38	-0.1
Cre12.g493350.t1.1	website	75	23	95	72	-1.73	0.34	-0.07
Cre09.g415950.t1.2	website	606	230	1224	457	-1.4	1.01	-0.41	PRPL6	Chloroplast ribosomal protein L6, imported to chloroplast; Chloroplast large ribosomal subunit protein L6	PF00347	PTHR11655:SF8,PTHR11655	KOG3254			GO:0003735,GO:0005840,GO:0006412,GO:0019843	AT1G05190.1	emb2394	Ribosomal protein L6 family
Cre01.g038300.t1.2	website	139	48	193	158	-1.54	0.47	0.18
Cre10.g456550.t1.1	website	2235	960	5494	1684	-1.22	1.3	-0.41
Cre02.g075000.t4.1	website	247	45	312	130	-2.44	0.33	-0.93			PF04749	PTHR15907,PTHR15907:SF14
Cre03.g181300.t1.2	website	1643	685	2093	1134	-1.26	0.35	-0.53		5-enolpyruvylshikimate-3-phosphate (EPSP) synthase (EC 2.5.1.19); predicted as mitochondrial by Target-P, but expected to be plastidic by homology. Catalyzes the sixth and penultimate step of the shikimate pathway (PMID: 12242393; PMID: 16963634). This	PF00275	PTHR21090,PTHR21090:SF3	KOG0692	2.5.1.19	K00800	GO:0016765	AT2G45300.1		RNA 3\'-terminal phosphate cyclase/enolpyruvate transferase, alpha/beta
Cre03.g176150.t1.2	website	113	24	60	1019	-2.23	-0.91	3.18
Cre02.g144350.t1.2	website	121	51	142	109	-1.26	0.22	-0.16		Expressed Protein. Rab-type GTPase distantly related to RabJ-like proteins in mammals and protists.; Member of the RJL family in the Ras superfamily of GTPases [PMID: 14980719]. Cellular function unknown at present. Previously annotated as RJL1	PF00071	PTHR24073,PTHR24073:SF139	KOG0098				AT4G17160.1	ATRAB2B,ATRABB1A,RABB1a	RAB GTPase homolog B1A
Cre02.g141246.t1.1	website	104	24	115	77	-2.13	0.15	-0.43
Cre17.g721300.t1.2	website	1663	580	2830	1169	-1.52	0.77	-0.51		Mitochondrial ATP synthase associated protein 5; unknown evolutionary origin [PMID: 11744727, PMID: 15710684]
Cre02.g075000.t2.1	website	290	59	362	154	-2.3	0.32	-0.91			PF04749	PTHR15907,PTHR15907:SF14
Cre06.g294950.t1.1	website	472	187	588	386	-1.34	0.32	-0.29	ENR1				KOG0725	1.3.1.9	K00208		AT2G05990.1	ENR1,MOD1	NAD(P)-binding Rossmann-fold superfamily protein
Cre09.g397697.t1.1	website	48927	21311	61649	40172	-1.2	0.33	-0.28		Cytosolic 80S ribosomal protein L4; Cytosolic 60S large ribosomal subunit protein L4	PF00573	PTHR19431	KOG1475		K02930	GO:0003735,GO:0005840,GO:0006412	AT5G02870.2		Ribosomal protein L4/L1 family
Cre09.g390652.t2.1	website	104	47	150	78	-1.16	0.53	-0.42
Cre10.g434001.t1.1	website	2707	967	4475	1848	-1.48	0.73	-0.55
Cre06.g294650.t1.2	website	310	137	306	158	-1.18	-0.02	-0.97		Putative alanine-glyoxylate transaminase (EC 2.6.1.44); Present in thylakoid proteome based on mass spectrometric peptide identification; mitochondrial localization assumed [PMID: 17078018]; predicted by Target-P as mitochondrial; peroxisomal location sup	PF00266	PTHR21152,PTHR21152:SF5	KOG2862	2.6.1.44,2.6.1.45,2.6.1.51	K00830	GO:0008152	AT2G13360.1	AGT,AGT1,SGAT	alanine:glyoxylate aminotransferase
Cre16.g693400.t1.1	website	278	106	208	237	-1.4	-0.42	-0.23
Cre08.g365400.t1.2	website	648	232	1127	477	-1.48	0.8	-0.44	PRPL31	Chloroplast ribosomal protein L31, imported to chloroplast; Chloroplast large ribosomal subunit protein L31	PF01197					GO:0003735,GO:0005622,GO:0005840,GO:0006412	AT1G75350.1	emb2184	Ribosomal protein L31
Cre12.g528000.t1.2	website	1309	616	1246	792	-1.09	-0.07	-0.72			PF00571	PTHR13780	KOG1764			GO:0005515
Cre12.g537450.t1.2	website	1416	539	2032	1050	-1.39	0.52	-0.43		Cytochrome c oxidase COX13 (CoxVIa) subunit (12 kDa) [PMID: 12746537]; (= human/yeast COX6a subunit); not essential for cytochrome c oxidase activity but may modulate activity in response to ATP [PMID: 15710684]
Cre05.g234550.t2.1	website	17167	3278	22490	11323	-2.39	0.39	-0.6	FBA3	Fructose-1,6-bisphosphate aldolase 1 (EC:4.1.2.13); probably plastidic, but predicted mitochondrial by Target-P; 87% identical to cDNA (Q42690); glycolytic enzyme that catalyses the reversible aldol cleavage or condensation of fructose-1,6-bisphosphate in	PF00274	PTHR11627	KOG1557	4.1.2.13	K01623	GO:0004332,GO:0006096	AT4G38970.1	FBA2	fructose-bisphosphate aldolase 2
Cre05.g231000.t1.2	website	69	32	83	80	-1.1	0.26	0.21
Cre11.g476750.t1.2	website	983	294	817	800	-1.74	-0.27	-0.3	FNR1	Ferredoxin-NADP reductase, chloroplast precursor; involved in photosynthetic linear, and possibly in cyclic, electron flow; major isoform. Has similarities to the cytochrome P450 CYP102 superfamily, CYP102A family	PF00175	PTHR19384:SF1,PTHR19384	KOG0534	1.18.1.2	K02641	GO:0016491,GO:0055114	AT4G05390.1	ATRFNR1,RFNR1	root FNR 1
Cre15.g635717.t1.1	website	71	35	75	71	-1.03	0.09	0
Cre04.g217932.t1.1	website	687	332	1034	652	-1.05	0.59	-0.08		Chloroplast ribosomal protein L35, imported to chloroplast; Chloroplast large ribosomal subunit protein L35	PF01632					GO:0003735,GO:0005622,GO:0005840,GO:0006412	AT2G24090.1		Ribosomal protein L35
Cre10.g452050.t1.2	website	633	278	1537	467	-1.19	1.28	-0.44	LHCA4		PF00504	PTHR21649			K08910	GO:0009765,GO:0016020	AT3G47470.1	CAB4,LHCA4	light-harvesting chlorophyll-protein complex I subunit A4
Cre16.g664250.t1.2	website	312	150	402	209	-1.05	0.37	-0.57	OASTL2	O-acetylserine (thiol)-lyase, O-acetylserine sulfhydrylase. Previously annotated as OASTL2	PF00291	PTHR10314,PTHR10314:SF32	KOG1481	2.5.1.47	K01738	GO:0003824,GO:0008152,GO:0030170	AT1G55880.1		Pyridoxal-5\'-phosphate-dependent enzyme family protein
Cre09.g388726.t2.1	website	265	123	252	244	-1.1	-0.07	-0.12			PF08645	PTHR12083		2.7.1.78,3.1.3.32	K08073		AT3G14890.1		phosphoesterase
Cre01.g012175.t1.1	website	54	20	88	55	-1.47	0.71	0.03
Cre17.g726750.t1.2	website	3318	1357	4531	2620	-1.29	0.45	-0.34		3-deoxy-D-arabino-heptulosonate 7-phosphate (DAHP) synthetase (EC 2.5.1.54); predicted mitochondrial by Target-P, but plastidic by homology. Catalyzes the first step of the shikimate pathway (PMID: 12242393; PMID: 16963634). Previously annotated as SHKA	PF01474	PTHR21337		2.5.1.54	K01626	GO:0003849,GO:0009073	AT4G39980.1	DHS1	3-deoxy-D-arabino-heptulosonate 7-phosphate synthase 1
Cre09.g416150.t1.2	website	1227	426	1525	751	-1.53	0.31	-0.71		Mitochondrial ATP synthase associated protein 7; unknown evolutionary origin; previously identified as NUOP6, a component of complex I, but now known to belong to complex V [PMID: 15450959, PMID: 15710684, PMID: 11744727]
Cre09.g402552.t1.1	website	492	219	496	300	-1.17	0.01	-0.71		Mitochondrial NADH-ubiquinone oxidoreductase (Complex I) subunit, mitochondrial; 4L.gi|28932861|gb|AAO61142.1|; NADH-ubiquinone oxidoreductase subunit 4L/subunit 11/chain K (=NAD4L, NUOK [PMID: 15710684; PMID: 15450959]	PF00420	PTHR11434	KOG4669			GO:0016651,GO:0042773,GO:0055114	ATMG00650.1		NADH dehydrogenase subunit 4L
Cre04.g212850.t1.2	website	250	62	193	223	-2.01	-0.37	-0.17
Cre01.g010900.t1.2	website	7328	1531	6952	4053	-2.26	-0.08	-0.85	GAP3	Glyceraldehyde 3-phosphate dehydrogenase A, chloroplast precursor (NADP-dependent glyceraldehyde phosphate dehydrogenase subunit A); corresponds to G3PA_CHLRE; found in the flagellar proteome [PMID: 15998802]. This enzyme is bispecific for NADP and NAD,	PF00044,PF02800	PTHR10836	KOG0657	1.2.1.13	K05298	GO:0016620,GO:0055114	AT1G42970.1	GAPB	glyceraldehyde-3-phosphate dehydrogenase B subunit
Cre07.g327750.t1.1	website	111	54	56	63	-1.04	-0.97	-0.81		Homology to osmosensitive TRP channel		PTHR23151,PTHR23151:SF9
Cre17.g742250.t1.1	website	90	20	158	199	-2.16	0.81	1.15	CDKG2	Cyclin dependent kinase; Chlamydomonas specific subfamily; AASTLRE motif. Novel CDK subfamily. Also identified from nitrogen starvation experiments as nitrogen-controlled-gene NCG9 [PMID: 11469597]	PF00069	PTHR24055:SF183,PTHR24055	KOG0594			GO:0004672,GO:0005524,GO:0006468	AT5G63370.1		Protein kinase superfamily protein
Cre06.g278238.t1.1	website	822	335	1423	743	-1.3	0.79	-0.15			PF04419	PTHR13596					AT3G24100.1		Uncharacterised protein family SERF
Cre02.g075400.t1.1	website	201	74	274	254	-1.44	0.45	0.34			PF04749	PTHR15907,PTHR15907:SF13					AT5G35525.1		PLAC8 family protein
Cre12.g493950.t1.2	website	760	261	1196	460	-1.55	0.65	-0.72	PRPS13	Chloroplast ribosomal protein S13, imported to chloroplast; Chloroplast small ribosomal subunit S13	PF00416	PTHR10871,PTHR10871:SF1	KOG3311		K02952	GO:0003723,GO:0003735,GO:0005622,GO:0005840,GO:0006412	AT5G14320.1		Ribosomal protein S13/S18 family
Cre12.g558900.t1.2	website	414	176	1096	531	-1.24	1.4	0.36	PETO	Chloroplast precursor; gi|25090906|sp|Q9LLC6|PETO_CHLRE[25090906]. PMID: 7493961, PMID: 7493968
Cre12.g518000.t1.1	website	175	82	168	127	-1.1	-0.07	-0.47	SECA2	SecA protein associated with import of proteins into chloroplast. Strong homology to SecA. Previously annotated as SECA2	PF07517,PF01043					GO:0005524,GO:0016020,GO:0017038	AT4G01800.1	AGY1,AtcpSecA	Albino or Glassy Yellow 1
Cre09.g415850.t1.2	website	723	291	643	556	-1.31	-0.17	-0.38		NADH:ubiquinone oxidoreductase (Complex I) subunit related to gamma carbonic anhydrase; identical to AY463241 (GCLP1) and identical to AY538681(mitochondrial complex I subunit).		PTHR13061					AT1G47260.1	APFI,GAMMA CA2	gamma carbonic anhydrase 2
Cre13.g590500.t1.1	website	4240	1344	2746	2180	-1.66	-0.63	-0.96	FAD6	Omega-6-FAD, chloroplast isoform [PMID: 9498569]. Also known as DES6	PF00487	PTHR19353		1.14.19.-	K10255	GO:0006629,GO:0016491,GO:0055114	AT4G30950.1	FAD6,FADC,SFD4	fatty acid desaturase 6
Cre03.g164300.t1.2	website	227	93	387	167	-1.29	0.77	-0.44
Cre16.g678350.t1.2	website	106	53	116	77	-1.01	0.13	-0.46				PTHR10891,PTHR10891:SF40	KOG0027				AT5G23580.1	ATCDPK9,ATCPK12,CDPK9,CPK12	calmodulin-like domain protein kinase 9
Cre12.g494450.t1.2	website	884	309	2452	711	-1.51	1.47	-0.32	PRPS16	Chloroplast ribosomal protein S16, imported to chloroplast; Chloroplast small ribosomal subunit protein S16	PF00886	PTHR12919,PTHR12919:SF7	KOG3419		K02959	GO:0003735,GO:0005622,GO:0005840,GO:0006412	AT4G34620.1	SSR16	small subunit ribosomal protein 16
Cre11.g467603.t1.1	website	675	213	1201	936	-1.66	0.83	0.47
Cre03.g165650.t1.1	website	80	39	127	73	-1.04	0.67	-0.12			PF04628	PTHR12403:SF3,PTHR12403	KOG3444			GO:0005622,GO:0006888	AT2G20930.1		SNARE-like superfamily protein
Cre16.g672609.t1.1	website	141	10	186	151	-3.79	0.4	0.1
Cre14.g612450.t1.2	website	1459	552	2111	1162	-1.4	0.53	-0.33	PRPL15	Chloroplast ribosomal protein L15, imported to chloroplast; Chloroplast large ribosomal subunit protein L15	PF00828	PTHR12934,PTHR12934:SF2			K02876	GO:0003735,GO:0006412,GO:0015934	AT3G25920.1	RPL15	ribosomal protein L15
Cre17.g730200.t1.2	website	73	37	62	60	-1	-0.23	-0.29	PEX7	Homolog of PEX7 peroxisomal targeting signal 2 receptor; PMID: 19214701	PF00400	PTHR22850:SF4,PTHR22850	KOG0277		K13341		AT1G29260.1	ATPEX7,PEX7	peroxin 7
Cre10.g458500.t1.2	website	560	279	348	426	-1.01	-0.69	-0.39		Aspartate kinase, monofunctional (EC:2.7.2.4); possibly plastid targeted, based on Target-P prediction. Previously annotated as ASK1	PF01842,PF00696	PTHR21499:SF11,PTHR21499	KOG0456	2.7.2.4	K00928	GO:0008152,GO:0016597,GO:0008652	AT5G13280.1	AK,AK-LYS1,AK1	aspartate kinase 1
Cre07.g314150.t1.2	website	289	145	277	188	-1	-0.06	-0.62	ZDS1	Zeta-carotene desaturase (carotene 7,8-desaturase), chloroplast precursor. Previously annotated as ZDS	PF01593	PTHR10742:SF6,PTHR10742	KOG0029	1.14.99.30	K00514		AT3G04870.1	PDE181,SPC1,ZDS	zeta-carotene desaturase
Cre10.g448400.t1.1	website	402	150	473	303	-1.42	0.24	-0.41
Cre02.g097400.t1.2	website	7425	3392	15599	6555	-1.13	1.07	-0.18		Eukaryotic initiation factor, eIF-5A. Found in the flagellar proteome [PMID: 15998802]	PF01287	PTHR11673	KOG3271		K03263	GO:0003723,GO:0003746,GO:0006452,GO:0043022,GO:0045901,GO:0045905,GO:0008612	AT1G13950.1	ATELF5A-1,EIF-5A,EIF5A,ELF5A-1	eukaryotic elongation factor 5A-1
Cre10.g459750.t1.2	website	730	213	1413	587	-1.78	0.95	-0.31	NUOA1	NADH:ubiquinone oxidoreductase (Complex I) subunit MWFE-like protein, mitochondrial; [= NDUFA1 subunit]; gb|AAS48198| [PMID: 15450959; PMID: 15710684]
Cre17.g724250.t1.1	website	68	20	52	63	-1.74	-0.4	-0.11
Cre09.g395350.t1.1	website	2572	1074	4275	2185	-1.26	0.73	-0.23		Putative mitochondrial ATP synthase associated protein 9; found in mitochondrial membrane proteome (ObsMass=998 kDa) and in soluble fraction (< 25kDa) by Atteia et al; appears resistant to NaOH and NaCl extraction; N-terminal Met removed, N-terminally ace
Cre12.g494750.t1.2	website	929	302	1558	665	-1.62	0.75	-0.48	PRPS20	Chloroplast ribosomal protein S20, imported to chloroplast; Chloroplast small ribosomal subunit protein S20	PF01649					GO:0003723,GO:0003735,GO:0005622,GO:0005840,GO:0006412	AT3G15190.1		chloroplast 30S ribosomal protein S20, putative
Cre05.g243800.t1.2	website	116	49	170	71	-1.24	0.55	-0.72	PSB27	Conserved expressed protein with possible function in PSII and possible lumen location					K08902		AT1G03600.1	PSB27	photosystem II family protein
Cre10.g440400.t1.2	website	892	364	1228	692	-1.29	0.46	-0.37
Cre06.g304350.t1.2	website	1940	720	2456	1268	-1.43	0.34	-0.61		Cytochrome c oxidase (CoxVIb) subunit (16 kDa) [PMID: 12746537]; gene termed COX12 in S. cerevisiae and other yeasts, but COX6B in H. sapiens & B. taurus. See also Genbank Acc. No. DQ401083 for prior naming as COX6B in Chlamydomonas sp. Previously annota	PF02297	PTHR11387,PTHR11387:SF2		1.9.3.1	K02267	GO:0004129,GO:0005739	AT1G22450.1	ATCOX6B2,COX6B	cytochrome C oxidase 6B
Cre03.g186300.t1.2	website	124	60	73	66	-1.04	-0.76	-0.9	DII2	Flagellar Associated Protein, found in the flagellar proteome [PMID: 15998802]. Also known as p38, monomeric inner arm axonemal protein [PMID: 17094970]. Previously annotated as FAP146
Cre10.g444300.t1.2	website	207	93	534	190	-1.16	1.37	-0.12
Cre03.g199535.t1.1	website	852	386	2635	619	-1.14	1.63	-0.46		Present in thylakoid-enriched fraction based on mass spectrometric peptide identification [PMID: 17078018]. Previously annotated as LHL3. The LIL (or LHL, light harvesting-like) protein family comprises several thylakoid membrane proteins.							AT4G17600.1	LIL3:1	Chlorophyll A-B binding family protein
Cre10.g422700.t1.2	website	119	40	89	97	-1.56	-0.41	-0.3			PF08241	PTHR10108,PTHR10108:SF386	KOG4300			GO:0008152,GO:0008168
Cre04.g227450.t1.2	website	74	37	42	50	-1	-0.82	-0.56			PF03151	PTHR11132	KOG1441				AT1G12500.1		Nucleotide-sugar transporter family protein
Cre06.g287100.t1.1	website	58	24	41	32	-1.28	-0.48	-0.88			PF00036	PTHR10891,PTHR10891:SF41	KOG0027				AT5G37780.1	ACAM-1,CAM1,TCH1	calmodulin 1
Cre09.g397660.t1.1	website	191	70	246	361	-1.46	0.36	0.92
Cre02.g101350.t1.2	website	174633	61384	328894	105070	-1.51	0.91	-0.73	RPL10A	Cytosolic 80S ribosomal protein L10a; Cytosolic 60S large ribosomal subunit protein L10a	PF00687	PTHR23105:SF4,PTHR23105	KOG1570		K02865	GO:0003723,GO:0003735,GO:0006412,GO:0015934	AT5G22440.1		Ribosomal protein L1p/L10e family
Cre02.g094450.t1.2	website	218	96	235	870	-1.19	0.11	2		Pherophorin-C21 (PHC21) [PMID: 16367971]; partial sequence similar to extracellular matrix protein (cell wall protein) pherophorin-C5 [Genbank entry DQ196111], which belongs to the large pherophorin-family, a family of glycoproteins with a central hydroxy	PF12499		KOG3454
Cre02.g102400.t1.2	website	307	144	842	349	-1.1	1.46	0.19			PF01096	PTHR11239:SF2,PTHR11239	KOG2906	2.7.7.6	K03019	GO:0003676,GO:0006351,GO:0008270	AT4G07950.1		DNA-directed RNA polymerase, subunit M, archaeal
Cre16.g691000.t1.2	website	229	95	234	127	-1.28	0.03	-0.86	EFP1	Putative organellar translation elongation factor P (EF-P)	PF01132,PF09285,PF08207		KOG3271		K02356	GO:0003746,GO:0006414,GO:0005737,GO:0043043	AT3G08740.1		elongation factor P (EF-P) family protein
Cre06.g306100.t1.2	website	2104	956	5260	1641	-1.14	1.32	-0.36
Cre17.g710254.t1.2	website	7170	3197	19650	5276	-1.17	1.45	-0.44
Cre14.g616250.t1.2	website	165	81	117	173	-1.02	-0.5	0.07	CPL9	Polyketide cyclase/dehydrase. Conserved expressed protein of unknown function; some similarity to predicted proteins of in plants and cyanobacteria. COG5637. Previously annotated as CPL9 (which was a predicted membrane protein)	PF03364						AT4G01883.1		Polyketide cyclase / dehydrase and lipid transport protein
Cre09.g394213.t1.1	website	150	57	164	83	-1.39	0.13	-0.86			PF03645	PTHR21255	KOG4081
Cre03.g201900.t1.1	website	80	36	40	42	-1.15	-1	-0.93	RSP1	Flagellar protein, a subunit in the radial spoke head; C-terminus contains repeats of MORN motifs found in several membrane associated proteins [PMID: 16507594; GI:83284723]	PF02493	PTHR23084,PTHR23084:SF102					AT3G07960.1		Phosphatidylinositol-4-phosphate 5-kinase family protein
Cre01.g007850.t1.2	website	524	181	393	406	-1.53	-0.42	-0.37		Protein with unknown function, mitochondrial localization assumed; present in thylakoid-enriched fraction based on mass spectrometric peptide identification [PMID: 17078018]							AT5G47570.1
Cre10.g436150.t1.1	website	98	47	178	81	-1.07	0.85	-0.28			PF01121	PTHR10695	KOG3220	2.7.1.24	K00859	GO:0004140,GO:0005524,GO:0015937	AT2G27490.1	ATCOAE	dephospho-CoA kinase family
Cre09.g405750.t1.1	website	182	80	120	272	-1.19	-0.6	0.58		Beta-type carbonic anhydrase. Characterized by Ynalvez et al. 2008 [PMID: 18405332], who found it to be constituitively expressed. The inorganic carbon-concentrating mechanism has been reviewed by Spalding (2008) [PMID: 17597098].	PF00484	PTHR11002,PTHR11002:SF1	KOG1578	4.2.1.1	K01673	GO:0004089,GO:0008270,GO:0015976	AT3G01500.3	ATBCA1,ATSABP3,CA1,SABP3	carbonic anhydrase 1
Cre02.g102200.t1.1	website	244	86	184	1233	-1.5	-0.41	2.34
Cre10.g450350.t1.2	website	170	64	147	85	-1.41	-0.21	-1	IFT25	Conserved Flagellar Associated Protein; found in the flagellar proteome [PMID: 15998802]; identified in the flagellar basal body proteome [PMID: 15137946]; upregulated by deflagellation. Component of intraflagellar transport complex B (Lechtreck et al. 2		PTHR15928
Cre06.g309850.t1.1	website	109	45	212	109	-1.26	0.96	0
Cre12.g555250.t1.2	website	796	288	986	504	-1.47	0.31	-0.66	NUOB14	NADH:ubiquinone oxidoreductase Complex I) subunit, homolog to bovine B14. gi|35188009|gb|AAQ84469.1| [=NDUFA6] [PMID: 15450959; PMID: 15710684]		PTHR12964	KOG3426				AT3G12260.1		LYR family of Fe/S cluster biogenesis protein
Cre17.g696500.t1.1	website	73	15	42	194	-2.29	-0.8	1.42		Pherophorin-C19 (PHC19) [PMID: 16367971]; partial sequence similar to extracellular matrix protein (cell wall protein) pherophorin-C4 [Genbank entry DQ196110], which belongs to the large pherophorin-family, a family of glycoproteins with a central hydroxy	PF12499
Cre12.g530650.t2.1	website	29381	8922	38729	15383	-1.72	0.4	-0.93	GLN2	Glutamine synthetase (EC 6.3.1.2), chloroplast precursor (Glutamate--ammonia ligase) (GS2), CO2-responsive gene; identical to GLNA2_CHLRE cDNA [SwissProt Q42689), PMID: 8938407]; arranged head-to-head with another glutamine synthetase gene. GLN3; GLN2 & G	PF03951,PF00120	PTHR20852:SF14,PTHR20852	KOG0683			GO:0004356,GO:0006542,GO:0006807	AT5G16570.1	GLN1;4	glutamine synthetase 1;4
Cre05.g238301.t1.1	website	501	201	276	621	-1.32	-0.86	0.31
Cre14.g611900.t1.2	website	791	361	585	416	-1.13	-0.44	-0.93
Cre01.g049000.t1.2	website	154	62	327	116	-1.32	1.09	-0.42	CGL31	4a-hydroxytetrahydrobiopterin dehydratase. Green-lineage conserved expressed protein. Previously annotated as CGL31	PF01329	PTHR12599	KOG4073			GO:0006729,GO:0008124	AT5G51110.1		Transcriptional coactivator/pterin dehydratase
Cre06.g280650.t1.2	website	567	279	1014	383	-1.02	0.84	-0.57	CGL59	Conserved expressed protein similar to unknown protein At5g44650; probably chloroplastic							AT5G44650.1	AtCEST,CEST
Cre04.g225500.t2.1	website	183	74	283	102	-1.31	0.62	-0.85		Protein in Chlamydomonas Specific family A, unknown function; lacks the C-terminal motif found in other family members, but contains an heptad repeat (TRNELQA, approximately repeated 9 times) at the N-terminus
Cre12.g505850.t1.2	website	268	116	514	215	-1.21	0.94	-0.32			PF00166	PTHR10772:SF1,PTHR10772	KOG1641			GO:0005737,GO:0006457	AT5G20720.1	ATCPN21,CHCPN10,CPN10,CPN20,CPN21	chaperonin 20
Cre13.g580000.t1.1	website	161	56	103	268	-1.53	-0.64	0.73
Cre48.g761197.t1.1	website	473	204	735	272	-1.21	0.64	-0.8			PF00297	PTHR11229			K02906	GO:0003735,GO:0005622,GO:0005840,GO:0006412	AT2G43030.1		Ribosomal protein L3 family protein
Cre01.g046800.t1.1	website	1873	925	2737	1995	-1.02	0.55	0.09
Cre06.g260150.t1.2	website	89	34	108	80	-1.37	0.27	-0.15									AT4G34360.1		S-adenosyl-L-methionine-dependent methyltransferases superfamily protein
Cre06.g293850.t1.2	website	814	398	985	606	-1.03	0.28	-0.43		Putative carbonic anhydrase (gamma-type) identical to AAS48196 associated mitochondrial complex I [PMID: 15450959; PMID: 15710684]. Arabidopsis homologs erroneously described as ferripyochelin-binding proteins (FBP2)		PTHR13061	KOG3121				AT5G63510.1	GAMMA CAL1	gamma carbonic anhydrase like 1
Cre10.g439450.t1.1	website	82	29	78	94	-1.49	-0.08	0.2			PF05517
Cre13.g572750.t3.1	website	527	222	270	282	-1.24	-0.96	-0.9		Amiloride-binding protein (ABP); (Histaminase); Diamine oxidase (DAO); could be involved in putrescine degradation; functions as a homodimer, each subunit containing a Cu ion and a 2,4,5-trihydroxyphenylalanine quinone (TPQ) cofactor	PF01179,PF02727	PTHR10638,PTHR10638:SF12	KOG1186	1.4.3.22	K11182	GO:0005507,GO:0008131,GO:0009308,GO:0048038,GO:0055114	AT1G31690.1		Copper amine oxidase family protein
Cre12.g484700.t1.2	website	176	73	234	176	-1.26	0.41	0									AT5G08060.1
Cre16.g658800.t1.1	website	55	24	41	159	-1.17	-0.44	1.54
Cre12.g528850.t1.1	website	157	37	166	89	-2.1	0.08	-0.83	DLX1	Thioredoxin-like outer dynein arm light chain 3, LC3. Previously annotated as DLC3	PF00085	PTHR10438:SF48,PTHR10438	KOG0907			GO:0045454,GO:0006662,GO:0009055,GO:0015035	AT3G08710.1	ATH9,TH9,TRX H9	thioredoxin H-type 9
Cre12.g555951.t1.1	website	254	125	295	158	-1.02	0.21	-0.69			PF00383	PTHR11079:SF10,PTHR11079		1.1.1.193,3.5.4.26	K11752	GO:0008703,GO:0008835,GO:0009231,GO:0055114,GO:0008270,GO:0016787	AT4G20960.1		Cytidine/deoxycytidylate deaminase family protein
Cre16.g675450.t3.1	website	68	28	100	77	-1.25	0.57	0.19			PF00106	PTHR24322:SF18,PTHR24322	KOG1611			GO:0008152,GO:0016491	AT4G20760.1		NAD(P)-binding Rossmann-fold superfamily protein
Cre16.g675973.t1.1	website	135	44	116	72	-1.63	-0.22	-0.89
Cre06.g272850.t1.2	website	1208	434	1716	836	-1.48	0.51	-0.53	PRPL10	Chloroplast ribosomal protein L10, imported to chloroplast; Chloroplast large ribosomal subunit protein L10	PF00466	PTHR11560:SF8,PTHR11560				GO:0005622,GO:0042254	AT5G13510.1		Ribosomal protein L10 family protein
Cre03.g154726.t1.1	website	169	80	292	178	-1.08	0.79	0.08
Cre10.g457850.t1.2	website	166	69	299	150	-1.26	0.85	-0.14
Cre07.g343800.t1.2	website	382	154	505	297	-1.31	0.4	-0.36				PTHR14289:SF13,PTHR14289
Cre09.g400590.t1.1	website	58	23	29	47	-1.37	-0.98	-0.3
Cre12.g498600.t1.2	website	47765	23357	55512	31227	-1.03	0.22	-0.61		Flagellar Associated Protein, found in the flagellar proteome [PMID: 15998802]. Previously annotated as just EEF1	PF00009,PF03144	PTHR23115:SF37,PTHR23115	KOG0458	3.6.5.3	K03231	GO:0003924,GO:0005525	AT5G60390.1		GTP binding Elongation factor Tu family protein
Cre03.g176500.t1.2	website	55	23	78	30	-1.27	0.52	-0.88									AT1G71730.1
Cre01.g044550.t1.2	website	110	48	158	75	-1.21	0.52	-0.56
Cre12.g511200.t1.2	website	246	105	344	187	-1.22	0.48	-0.4	NUOS5	NADH:ubiquinone oxidoreductase subunit PFFD-like protein, (Complex I PFFD subunit), mitochondrial [= NDUFS5 subunit]; gb|AAQ98888| [PMID: 15450959; PMID: 15710684]							AT2G47690.1		NADH-ubiquinone oxidoreductase-related
Cre06.g308533.t2.1	website	796	244	1718	637	-1.71	1.11	-0.32	PSRP6
Cre10.g418450.t1.2	website	13143	5132	14761	10883	-1.36	0.17	-0.27
Cre03.g144787.t1.1	website	174	85	179	163	-1.03	0.03	-0.1			PF00085	PTHR10438:SF47,PTHR10438	KOG0907			GO:0045454,GO:0006662,GO:0009055,GO:0015035	AT1G07700.3		Thioredoxin superfamily protein
Cre09.g403200.t2.1	website	133	58	137	78	-1.19	0.05	-0.77	FAP198	Conserved uncharacterized Flagellar Associated Protein; cytochrome b5-like domain in the N terminal part of the protein; found in the flagellar proteome [PMID: 15998802]; identified in the flagellar basal body proteome [PMID: 15137946]; upregulated by def	PF00173	PTHR21281	KOG0537			GO:0020037	AT2G46210.1		Fatty acid/sphingolipid desaturase
Cre08.g358562.t1.1	website	180	80	253	111	-1.17	0.49	-0.7		Chaperonin	PF00166	PTHR10772:SF3,PTHR10772	KOG1641			GO:0005737,GO:0006457	AT5G20720.1	ATCPN21,CHCPN10,CPN10,CPN20,CPN21	chaperonin 20
Cre01.g031700.t3.1	website	54	21	84	95	-1.36	0.64	0.81
Cre16.g669650.t1.2	website	167	63	177	107	-1.42	0.08	-0.64			PF01042	PTHR11803	KOG2317				AT3G20390.1		endoribonuclease L-PSP family protein
Cre14.g630835.t1.1	website	197	68	99	117	-1.55	-0.99	-0.75
Cre01.g028150.t1.2	website	188	91	366	245	-1.04	0.96	0.39	CPLD69								AT1G76060.1	EMB1793	LYR family of Fe/S cluster biogenesis protein
Cre02.g095097.t1.1	website	203	55	233	127	-1.9	0.2	-0.68		FKBP-type peptidyl-prolyl cis-trans isomerase (EC 5.2.1.8) (PPIase) (Rotamase); probably chloroplastic (by homology to At1g18170), anchored in the thylakoid membrane on lumenal surface (RR motif without SP cleavage site) [PMID: 15701785]	PF00254	PTHR10516	KOG0552			GO:0006457	AT1G18170.1		FKBP-like peptidyl-prolyl cis-trans isomerase family protein
Cre09.g410650.t2.1	website	120	59	122	80	-1.02	0.02	-0.57		Performs the first step in the histidine biosynthesis pathway, the condensation of ATP with PRPP to form phosphoribosyl-ATP. Presumably, the HIS1 gene contains within one of its internal introns a gene for a protein phosphatase 2C, encoded on the other s	PF01634	PTHR21403				GO:0000105,GO:0003879,GO:0005737	AT1G09795.1	ATATP-PRT2,ATP-PRT2,HISN1B	ATP phosphoribosyl transferase 2
Cre11.g467640.t1.1	website	577	255	735	590	-1.17	0.35	0.04
Cre09.g386650.t1.2	website	6015	2363	7395	3932	-1.35	0.3	-0.61		Adenine Nucleotide Translocator 1, mitochondrial; ADP,ATP carrier protein (ADP/ATP translocase) (Adenine nucleotide translocator) [gi:113465, PMID: 8455552]	PF00153	PTHR24089:SF35,PTHR24089	KOG0749		K05863		AT4G28390.1	AAC3,ATAAC3	ADP/ATP carrier 3
Cre03.g198863.t1.1	website	75	31	83	41	-1.29	0.15	-0.87			PF01789					GO:0005509,GO:0009523,GO:0009654,GO:0015979,GO:0019898
Cre16.g693500.t1.1	website	259	123	245	700	-1.08	-0.08	1.43		Putative extracellular matrix protein (cell wall protein)
Cre03.g155400.t1.2	website	65	30	88	48	-1.09	0.45	-0.44
Cre10.g423650.t1.2	website	360	166	559	250	-1.12	0.64	-0.53	PRPL11	Chloroplast ribosomal protein L11, imported to chloroplast; Chloroplast large ribosomal subunit protein L11	PF03946,PF00298	PTHR11661	KOG3257		K02867	GO:0003735,GO:0005840,GO:0006412	AT1G32990.1	PRPL11	plastid ribosomal protein l11
Cre13.g572750.t1.1	website	524	220	270	283	-1.25	-0.96	-0.89		Amiloride-binding protein (ABP); (Histaminase); Diamine oxidase (DAO); could be involved in putrescine degradation; functions as a homodimer, each subunit containing a Cu ion and a 2,4,5-trihydroxyphenylalanine quinone (TPQ) cofactor	PF01179,PF02727	PTHR10638,PTHR10638:SF12	KOG1186			GO:0005507,GO:0008131,GO:0009308,GO:0048038,GO:0055114	AT1G31690.1		Copper amine oxidase family protein
Cre09.g386737.t1.1	website	69	32	95	93	-1.12	0.47	0.44			PF01697
Cre16.g675450.t1.2	website	64	27	95	73	-1.22	0.58	0.2			PF00106	PTHR24322:SF18,PTHR24322	KOG1611			GO:0008152,GO:0016491	AT4G20760.1		NAD(P)-binding Rossmann-fold superfamily protein
Cre03.g172300.t1.2	website	2601	1055	2132	1584	-1.3	-0.29	-0.72		Similar to mitochondrial phosphate carrier, mitochondrial inner membrane protein, transfers inorganic phosphate into matrix; this is a minor isoform generated by an intron in exon one, with non-canonical splice sites (CT/CG); different N-terminal sequence	PF00153	PTHR24089:SF22,PTHR24089	KOG0767				AT5G14040.1	PHT3;1	phosphate transporter 3;1
Cre06.g278086.t1.1	website	82	19	102	77	-2.1	0.31	-0.1			PF01042	PTHR11803	KOG2317				AT3G20390.1		endoribonuclease L-PSP family protein
Cre12.g537050.t1.2	website	848	335	1789	794	-1.34	1.08	-0.1
Cre11.g467566.t1.1	website	159	75	408	183	-1.07	1.36	0.2
Cre06.g251150.t1.2	website	542	220	893	545	-1.3	0.72	0.01	OHP2	Low-CO2 inducible gene revealed by cDNA array analyses (LCI25); conserved in plants and Cyanobacteria; homologous to stress induced one-helix protein in Arabidopsis and possibly belonging to high-light inducible protein (HLIP) family (LHCII superfamily).							AT1G34000.1	OHP2	one-helix protein 2
Cre12.g508900.t1.2	website	161	78	123	115	-1.05	-0.39	-0.49		Downstream kinase in the canonical MAP kinase pathway	PF00069	PTHR24058,PTHR24058:SF69	KOG0660	2.7.11.24	K08293	GO:0004672,GO:0005524,GO:0006468	AT4G01370.1	ATMPK4,MPK4	MAP kinase 4
Cre03.g187250.t1.2	website	1427	624	2056	1278	-1.19	0.53	-0.16			PF05514						AT5G43460.1		HR-like lesion-inducing protein-related
Cre17.g713350.t1.2	website	2624	1215	2285	2342	-1.11	-0.2	-0.16		Chloroplast-located transporter, homologous to AtOMT1 [PMID:7873543]; participates probably in the export of glutamate (and aspartate), by exchanging stromal malate for cytosolic 2-oxoglutarate (oxaloacetate); linked to related OMT2	PF00939	PTHR10283:SF13,PTHR10283				GO:0005215,GO:0006814,GO:0016020,GO:0055085	AT5G12860.1	DiT1	dicarboxylate transporter 1
Cre17.g722050.t2.1	website	251	120	270	226	-1.06	0.11	-0.15				PTHR13286,PTHR13286:SF3					AT1G75060.2
Cre06.g278222.t1.1	website	81496	29063	139599	53123	-1.49	0.78	-0.62		Receptor of activated protein kinase C 1, component of 40S small ribosomal subunit; Also cytosolic 40S small ribosomal subunit protein RACK1. Previously annotated as RACK1 and CBLP. Initially described [PMID: 2116589] as CBLP. Smith and Lee 2008 [PMID:	PF00400	PTHR19868	KOG0279				AT3G18130.1	RACK1C_AT	receptor for activated C kinase 1C
Cre03.g200879.t1.1	website	92	40	46	93	-1.19	-0.98	0.02			PF00685	PTHR10605,PTHR10605:SF3				GO:0008146
Cre03.g176833.t1.1	website	137	61	144	963	-1.17	0.08	2.82			PF00022	PTHR11937,PTHR11937:SF76	KOG0676				AT3G18780.2	ACT2,DER1,ENL2,LSR2	actin 2
Cre04.g218100.t1.2	website	83	16	39	69	-2.42	-1.1	-0.27	FAP25	Conserved uncharacterized Flagellar Associated Protein; found in the flagellar proteome [PMID: 15998802]	PF11539
Cre08.g359166.t1.1	website	57	20	75	46	-1.57	0.4	-0.33
Cre02.g093450.t1.2	website	57	27	30	35	-1.08	-0.93	-0.71	FBA2	Fructose-1,6-bisphosphate aldolase [EC 4.1.2.13]; glycolytic enzyme that catalyses the reversible aldol cleavage or condensation of fructose-1,6-bisphosphate into dihydroxyacetone-phosphate and glyceraldehyde 3-phosphate. Originally annotated as ALD2.	PF00274	PTHR11627	KOG1557	4.1.2.13	K01623	GO:0004332,GO:0006096	AT4G26530.1		Aldolase superfamily protein
Cre02.g095110.t2.1	website	1535	450	1883	857	-1.77	0.3	-0.84		Flagellar Associated Protein, found in the flagellar proteome [PMID: 15998802]
Cre02.g078507.t1.2	website	66	27	68	41	-1.3	0.04	-0.69
Cre11.g481126.t1.1	website	207	89	225	113	-1.21	0.12	-0.88			PF00970,PF00175	PTHR19370:SF11,PTHR19370	KOG0534			GO:0016491,GO:0055114	AT5G20080.1		FAD/NAD(P)-binding oxidoreductase
Cre03.g204650.t1.2	website	473	178	479	384	-1.41	0.02	-0.3	NUOB4	Precursor of mitochondrial NADH:ubiquinone oxidoreductase (Complex I) 13 kDa subunit; gi|44888965|gb|AAS48193 (similar to Arabidopsis thaliana At2g31490 gene product) (NUOP2); PMID: 15450959; similar to mammal complex I B15 subunit and human NDUFA5 (PMID:
Cre05.g241638.t1.1	website	3263	1214	5625	2259	-1.43	0.79	-0.53			PF01612	PTHR13620				GO:0003676,GO:0005622,GO:0006139,GO:0008408	AT1G56310.1		Polynucleotidyl transferase, ribonuclease H-like superfamily protein
Cre12.g516450.t1.2	website	400	178	554	301	-1.17	0.47	-0.41		NADH:ubiquinone oxidoreductase (Complex I) subunit; putative carbonic anhydrase (gamma-type) identical to AAS48195 (mitochondrial complex I subunit) [PMID: 15450959; PMID: 15710684]. Arabidopsis homologs erroneously described as ferripyochelin-binding pro		PTHR13061					AT5G66510.1	GAMMA CA3	gamma carbonic anhydrase 3
Cre02.g078226.t2.1	website	172	54	338	114	-1.68	0.98	-0.59
Cre09.g407250.t1.2	website	136	66	164	99	-1.04	0.27	-0.46	FAP270	Hypothetical Flagellar Associated Protein with ankyrin repeats, found in the flagellar proteome [PMID: 15998802]	PF00023					GO:0005515	AT2G03430.1		Ankyrin repeat family protein
Cre12.g546400.t1.2	website	216	79	193	123	-1.46	-0.17	-0.81	DLR2	Flagellar inner arm I1/f axonemal dynein, LC7b. Roadblock homolog. Members of this family of proteins are associated with both flagellar outer arm dynein and Drosophila and rat brain cytoplasmic dynein. LC7b interacts with IC138, DC2, LC3. Previously	PF03259	PTHR10779	KOG4115
Cre09.g393150.t1.2	website	611	194	568	397	-1.65	-0.1	-0.62	FOX1	Multicopper ferroxidase, iron-deficiency inducible; plasma membrane localized [PMID: 12481087]. Expression of this gene under iron-deficient conditions was studied by Busch et al. 2008 [PMID: 18363784]. Cis-acting regulatory elements were characterized b	PF07731,PF07732	PTHR10127,PTHR10127:SF48		1.-.-.-	K00540	GO:0005507,GO:0016491,GO:0055114
Cre16.g652550.t1.2	website	2911	1055	5816	2299	-1.46	1	-0.34	PRPL24	Chloroplast ribosomal protein L24, imported to chloroplast; Chloroplast large ribosomal subunit protein L24	PF00467	PTHR12903				GO:0003735,GO:0005622,GO:0005840,GO:0006412	AT5G54600.1		Translation protein SH3-like family protein
Cre12.g511900.t1.2	website	4137	821	4975	2743	-2.33	0.27	-0.59		Ribulose phosphate-3-epimerase, chloroplast precursor; (EC 2.7.1.19)	PF00834	PTHR11749	KOG3111	5.1.3.1	K01783	GO:0004750,GO:0005975	AT5G61410.1	EMB2728,RPE	D-ribulose-5-phosphate-3-epimerase
Cre10.g441900.t1.1	website	81	40	91	64	-1.01	0.17	-0.33	FAP145	Flagellar Associated Protein weakly similar to Translin-Associated Factor X (Tsnax) Interacting Protein 1 Found in the flagellar proteome [PMID: 15998802]
Cre03.g154850.t1.1	website	87	30	111	96	-1.55	0.35	0.15		Ubiquinone biosynthesis protein COQ4 homolog	PF05019	PTHR12922	KOG3244			GO:0006744	AT2G03690.1		coenzyme Q biosynthesis Coq4 family protein / ubiquinone biosynthesis Coq4 family protein
Cre12.g525900.t1.2	website	274	95	507	167	-1.53	0.89	-0.72
Cre17.g704850.t1.2	website	185	88	389	225	-1.09	1.07	0.28			PF00156	PTHR11776	KOG1712	2.4.2.7	K00759	GO:0009116	AT1G27450.1	APT1,ATAPT1	adenine phosphoribosyl transferase 1
Cre12.g520500.t1.1	website	29605	11768	55313	23165	-1.33	0.9	-0.35		Cytosolic 80S acidic ribosomal protein P0; Cytosolic 60S large ribosomal subunit protein P0. Ribosomal protein L10	PF00466,PF00428	PTHR21141,PTHR21141:SF3	KOG0815		K02941	GO:0005622,GO:0042254,GO:0003735,GO:0005840,GO:0006414	AT2G40010.1		Ribosomal protein L10 family protein
Cre12.g492500.t1.1	website	88	43	84	57	-1.03	-0.07	-0.63
Cre09.g409650.t1.2	website	737	351	403	432	-1.07	-0.87	-0.77			PF00097						AT4G34100.1		RING/U-box superfamily protein
Cre02.g089950.t1.2	website	225	81	270	142	-1.48	0.26	-0.67	IFT20
Cre11.g467668.t1.1	website	476	211	505	375	-1.17	0.08	-0.35		Mitochondrial NADH-ubiquinone oxidoreductase (Complex I) B22 subunit-like protein (NUOB22, LYR protein family; human NDUFB9) [PMID: 15450959; PMID: 15710684]		PTHR12868	KOG3466	1.6.5.3,1.6.99.3	K03965		AT4G34700.1		LYR family of Fe/S cluster biogenesis protein
Cre17.g705300.t2.1	website	62	11	37	251	-2.45	-0.74	2.03			PF12499
Cre07.g334350.t1.2	website	176	84	101	124	-1.06	-0.8	-0.5			PF01636
Cre07.g328750.t1.2	website	209	93	486	162	-1.16	1.22	-0.37
Cre02.g085300.t1.2	website	234	100	432	219	-1.23	0.89	-0.09
Cre17.g700425.t1.2	website	1341	643	3124	780	-1.06	1.22	-0.78
Cre11.g467767.t1.1	website	592	246	506	455	-1.27	-0.23	-0.38		NADH:ubiquinone oxidoreductase (Complex I) subunit, homolog to bovine B17.2. gi|34334022|gb|AAQ64638.1| [PMID: 15710684; PMID: 15450959]	PF05071	PTHR12910	KOG3382	1.6.5.3,1.6.99.3	K11352	GO:0008137,GO:0009055,GO:0016020	AT3G03100.1		NADH:ubiquinone oxidoreductase, 17.2kDa subunit
Cre02.g079600.t1.2	website	225	87	157	172	-1.36	-0.52	-0.39			PF01409,PF03147	PTHR11538,PTHR11538:SF16	KOG2783	6.1.1.20	K01889	GO:0000049,GO:0004812,GO:0005524,GO:0005737,GO:0043039,GO:0000287,GO:0004826,GO:0006432,GO:0008033	AT3G58140.1		phenylalanyl-tRNA synthetase class IIc family protein
Cre06.g308250.t1.2	website	68941	24289	119129	46551	-1.51	0.79	-0.57	RPS4	Cytosolic 80S ribosomal protein S4; Cytosolic 40S small ribosomal subunit protein S4	PF08071,PF01479,PF00467,PF00900	PTHR11581	KOG0378		K02987	GO:0003735,GO:0005622,GO:0005840,GO:0006412,GO:0003723	AT2G17360.1		Ribosomal protein S4 (RPS4A) family protein
Cre01.g032950.t1.2	website	254	102	414	215	-1.31	0.71	-0.24
Cre14.g616650.t1.2	website	61	18	30	154	-1.77	-1.02	1.33
Cre05.g246000.t1.1	website	119	57	72	74	-1.06	-0.72	-0.68
Cre01.g051250.t1.2	website	147	66	157	100	-1.17	0.1	-0.56	DLE1	Outer dynein arm light chain 4. Contains calcium-binding EF-hand. Previously annotated as DLC4	PF00036	PTHR10891	KOG0027				AT5G37780.1	ACAM-1,CAM1,TCH1	calmodulin 1
Cre12.g554800.t1.2	website	2297	637	1465	2124	-1.85	-0.65	-0.11	PRK1	Phosphoribulokinase, chloroplast precursor. Mapped in C. reinhardtii as the AC214 locus on linkage group XII/XIII. Calvin cycle enzyme. Activity regulated by light by way of chloroplastic thioredoxins and by formation of a complex with GAPDH and CP12 [PMI	PF00485	PTHR10285	KOG4203	2.7.1.19	K00855	GO:0005524,GO:0008152,GO:0016301	AT1G32060.1	PRK	phosphoribulokinase
Cre16.g657000.t1.2	website	134	59	198	115	-1.18	0.57	-0.22			PF03540	PTHR21242			K03134	GO:0003702,GO:0005634,GO:0006352	AT4G31720.1	STG1,TAF10,TAFII15	TBP-associated factor II 15
Cre13.g588700.t1.1	website	728	292	664	710	-1.32	-0.13	-0.04
Cre02.g110950.t1.1	website	78	36	51	45	-1.13	-0.61	-0.79	DIC5	Flagellar Associated Protein, found in the flagellar proteome [PMID: 15998802]. Previously annotated as FAP133	PF00400	PTHR12442:SF28,PTHR12442	KOG1587				AT2G19520.1	ACG1,ATMSI4,FVE,MSI4,NFC04,NFC4	Transducin family protein / WD-40 repeat family protein
Cre07.g357800.t1.2	website	177	78	189	193	-1.19	0.09	0.12	CCDA1	Putative protein involved in Cytochrome c assembly in the chloroplast; putative thiol-disulfide interchange protein	PF02683					GO:0016020,GO:0017004,GO:0055114	AT5G54290.2	CcdA	cytochrome c biogenesis protein family
Cre02.g144350.t2.1	website	119	50	137	106	-1.24	0.21	-0.16		Expressed Protein. Rab-type GTPase distantly related to RabJ-like proteins in mammals and protists.; Member of the RJL family in the Ras superfamily of GTPases [PMID: 14980719]. Cellular function unknown at present. Previously annotated as RJL1	PF00071	PTHR24073,PTHR24073:SF139	KOG0098				AT4G17160.1	ATRAB2B,ATRABB1A,RABB1a	RAB GTPase homolog B1A
Cre06.g283034.t1.1	website	51	20	144	67	-1.4	1.5	0.4			PF08538		KOG4840				AT5G19050.1		alpha/beta-Hydrolases superfamily protein
Cre16.g685550.t1.2	website	696	212	770	431	-1.71	0.14	-0.69	OASTL4	O-acetylserine sulfhydrylase (O-acetylserine (Thiol)-lyase), (CYSL). Two alternative mRNAs are produced by this gene (PMID:10491132); the encoded proteins are both predicted to be organelle-targeted. Previously annotated as OASTL4. Also known as Cys1A	PF00291	PTHR10314,PTHR10314:SF8	KOG1252	2.5.1.47	K01738	GO:0003824,GO:0008152,GO:0030170	AT3G59760.1	ATCS-C,OASC	O-acetylserine (thiol) lyase isoform C
Cre01.g047950.t1.1	website	321	128	302	199	-1.33	-0.09	-0.69	IFT27	Small GTPase distantly related to Rab-like proteins from mammals. Found in the flagellar proteome [PMID: 15998802]. Previously annotated as FAP156. Involved in cell-cycle control: see Qin et al. (2007) [PMID: 17276912]. See also Engel et al. (2009) [PM	PF00071	PTHR24073:SF481,PTHR24073	KOG0079		K07934		AT3G12160.1	ATRABA4D,RABA4D	RAB GTPase homolog A4D
Cre08.g376550.t1.2	website	349	88	526	158	-1.99	0.59	-1.14	DLR1	Roadblock-like flagellar outer arm dynein light chain, LC7a. Interacts with both the outer arm and inner arm I1/f. Matsuo et al.\'s (2008) roc63 (rhythm of chloroplast) circadian rhythm mutant locus maps here. ODA15 locus. Previously annotated as DLC7a	PF03259	PTHR10779	KOG4115		K10419
Cre01.g052100.t1.2	website	569	202	997	482	-1.5	0.81	-0.24	PRPL18	Chloroplast ribosomal protein L18, imported to chloroplast; Chloroplast large ribosomal subunit protein L18	PF00861	PTHR12899			K02881	GO:0003735,GO:0005622,GO:0005840,GO:0006412	AT1G48350.1		Ribosomal L18p/L5e family protein
Cre12.g540250.t1.2	website	310	119	509	179	-1.38	0.72	-0.8		Selenoprotein W1. Selenocysteine in position 14. Infernal locates SECIS @ 6739286-6739358.see Novoselov et al. 2002 [PMID: 12110581]	PF10262	PTHR15124:SF10,PTHR15124				GO:0008430,GO:0045454
Cre17.g721700.t1.2	website	235	86	215	260	-1.45	-0.13	0.14	CPLD44	Conserved expressed protein similar to thylakoid lumenal protein, with pentapeptide repeat	PF00805						AT1G12250.2		Pentapeptide repeat-containing protein
Cre05.g242859.t1.1	website	89	42	75	60	-1.07	-0.24	-0.56
Cre12.g523850.t1.2	website	1300	600	1135	983	-1.11	-0.2	-0.4	QCR1	Core I subunit of mitochondrial Complex III (ubiquinol:cytochrome c oxidoreductase) [PMID: 12746537]; putative mitochondrial processing peptidase, beta subunit (MPPB), identified in proteomic survey of mitochondrial membranes [PMID: 15710684]	PF00675,PF05193	PTHR11851:SF58,PTHR11851	KOG0960	3.4.24.64	K01412	GO:0004222,GO:0006508,GO:0008270	AT3G02090.1	MPPBETA	Insulinase (Peptidase family M16) protein
Cre01.g020350.t1.2	website	911	390	872	710	-1.22	-0.06	-0.36	SDH3	Succinate dehydrogenase cytochrome b560 subunit, mitochondrial precursor (SDHC); PMID: 15710684	PF01127	PTHR10978	KOG0449			GO:0016627
Cre10.g449550.t1.2	website	596	101	1101	472	-2.56	0.89	-0.34	PRX3	Peroxiredoxin Type II, thioredoxin dependent peroxidase, probably cytosolic	PF08534	PTHR10430	KOG0541			GO:0016491	AT3G52960.1		Thioredoxin superfamily protein
Cre04.g217962.t1.1	website	659	272	1596	355	-1.28	1.28	-0.89		Low-CO2 inducible gene revealed by cDNA analyses. At least five other paralogous genes are conserved in Chlamydomonas genome. N-terminal sequences are repeated; regulated by CCM1 [PMID: 15235119]. Acclimation to changing CO2 concentrations and light inte
Cre09.g403550.t1.2	website	605	225	566	807	-1.43	-0.1	0.42			PF03171	PTHR10209	KOG0143			GO:0016491	AT1G35190.1		2-oxoglutarate (2OG) and Fe(II)-dependent oxygenase superfamily protein
Cre09.g397002.t1.1	website	2994	1025	4550	1833	-1.55	0.6	-0.71
Cre02.g080200.t1.2	website	3436	1379	2221	3189	-1.32	-0.63	-0.11	TRK1	Transketolase (EC 2.2.1.1), possible plastid precursor, based on predicted organelle targeting sequence and similarity to potato transketolase plastid precursor (GenBank CAA90427)	PF02779,PF02780,PF00456	PTHR11624:SF1,PTHR11624	KOG0523	2.2.1.1	K00615	GO:0003824,GO:0008152	AT3G60750.1		Transketolase
Cre16.g690130.t1.2	website	125	47	96	87	-1.42	-0.38	-0.52
Cre12.g483950.t1.2	website	3112	1166	3959	1777	-1.42	0.35	-0.81	MDY4	NAD-dependent malate dehydrogenase, mitochondrial. Expressed Protein. See: gi:2497858; homologous to At1g53240.1. Found in the flagellar proteome [PMID: 15998802].	PF02866,PF00056	PTHR11540:SF1,PTHR11540	KOG1494	1.1.1.37	K00026	GO:0006108,GO:0030060,GO:0055114,GO:0016491	AT1G53240.1	mMDH1	Lactate/malate dehydrogenase family protein
Cre12.g530600.t1.1	website	22419	6874	26997	11721	-1.71	0.27	-0.94	GLN3	Glutamine synthetase (EC 6.3.1.2), plastid precursor (Glutamate-ammonia ligase); Arranged head-to-head with another glutamine synthetase gene, GLN2; GLN2 & GLN3 are very nearly identical at the predicted aa level, and also nearly identical in the coding s	PF03951,PF00120	PTHR20852:SF14,PTHR20852	KOG0683			GO:0004356,GO:0006542,GO:0006807	AT5G16570.1	GLN1;4	glutamine synthetase 1;4
Cre03.g208945.t1.1	website	92	45	106	70	-1.06	0.2	-0.4
Cre17.g700450.t1.2	website	2575	1285	2057	1740	-1	-0.32	-0.57			PF01184				K07034	GO:0016020
Cre06.g311350.t1.1	website	123	27	75	216	-2.17	-0.72	0.81
Cre12.g520850.t1.2	website	146	64	257	180	-1.2	0.81	0.3			PF05669	PTHR13186	KOG4086			GO:0016455,GO:0006355,GO:0016592	AT5G19910.1	MED31	SOH1 family protein
Cre13.g579450.t1.1	website	132	60	152	202	-1.13	0.2	0.61		Transmembrane protein; shows similarity to various transporters and permeases; highly expressed; small gene family appears specific to Chlamydomonas
Cre10.g425900.t1.2	website	880	334	1747	487	-1.4	0.99	-0.85	LHCA5		PF00504	PTHR21649				GO:0009765,GO:0016020	AT3G47470.1	CAB4,LHCA4	light-harvesting chlorophyll-protein complex I subunit A4
Cre17.g723500.t1.1	website	280	134	144	257	-1.07	-0.96	-0.13			PF01061,PF08370,PF00005	PTHR19241,PTHR19241:SF10	KOG0065			GO:0016020,GO:0005524,GO:0016887	AT2G29940.1	ATPDR3,PDR3	pleiotropic drug resistance 3
Cre13.g571150.t1.2	website	676	258	1252	562	-1.39	0.89	-0.27	NUOP1	NADH:ubiquinone oxidoreductase (Complex I) 10 kDa subunit; precursor for mitochondrial product. [Genbank: AY549572; PMID: 15450959; PMID: 15710684]
Cre09.g410250.t1.1	website	245	109	195	209	-1.17	-0.33	-0.24
Cre14.g630100.t1.2	website	73790	30026	136870	54305	-1.3	0.89	-0.44		Cytosolic 80S ribosomal protein L13; Cytosolic 60S large ribosomal subunit protein L13	PF01294	PTHR11722	KOG3295		K02873	GO:0003735,GO:0005622,GO:0005840,GO:0006412	AT3G49010.1	ATBBC1,BBC1,RSU2	breast basic conserved 1
Cre06.g298650.t1.2	website	10716	4593	15451	9020	-1.22	0.53	-0.25			PF00271,PF00270	PTHR24031,PTHR24031:SF2	KOG0328		K03257	GO:0003676,GO:0004386,GO:0005524,GO:0008026	AT3G13920.1	EIF4A1,RH4,TIF4A1	eukaryotic translation initiation factor 4A1
Cre17.g717950.t2.1	website	50	11	26	254	-2.24	-0.96	2.33			PF12499
Cre02.g092451.t1.1	website	86	38	148	104	-1.18	0.79	0.29
Cre09.g403550.t2.1	website	607	226	568	811	-1.43	-0.1	0.42			PF03171	PTHR10209	KOG0143			GO:0016491	AT1G35190.1		2-oxoglutarate (2OG) and Fe(II)-dependent oxygenase superfamily protein
Cre02.g077650.t1.2	website	90	41	222	63	-1.13	1.31	-0.49			PF00782	PTHR23339,PTHR23339:SF35				GO:0006470,GO:0008138
Cre12.g521300.t1.2	website	6396	2224	5232	5265	-1.52	-0.29	-0.28
Cre05.g240900.t1.2	website	1063	463	2461	763	-1.2	1.21	-0.48
Cre01.g002500.t1.2	website	746	338	1416	698	-1.14	0.92	-0.09		Chlamyopsin 1 (COP1); opsin-related, retinal binding protein; reference: Fuhrmann, M. and Hegemann, P.; Genbank entry Z48968; there is an alternatively spliced version of chlamyopsin (often referred to COP2); present in thylakoid-enriched fraction based o
Cre06.g285950.t1.2	website	92	46	57	106	-1.01	-0.71	0.21
Cre03.g167644.t2.1	website	177	88	325	152	-1.01	0.88	-0.22
Cre16.g663650.t1.2	website	248	119	480	242	-1.06	0.95	-0.03		Expressed Protein. Conserved protein similar to TRS33, a component of the TRAPP complex, involved in ER to Golgi vesicle transport.	PF04051	PTHR12817	KOG3316				AT3G05000.1		Transport protein particle (TRAPP) component
Cre11.g482600.t1.1	website	129	64	142	141	-1.02	0.14	0.13
Cre08.g385100.t1.2	website	56	21	95	46	-1.43	0.76	-0.3
Cre16.g687294.t1.1	website	297	136	351	204	-1.12	0.24	-0.55			PF02941	PTHR10949				GO:0008937,GO:0009536,GO:0015979,GO:0009107,GO:0016992,GO:0051539	AT5G23440.1	FTRA1	ferredoxin/thioredoxin reductase subunit A (variable subunit) 1
Cre17.g705100.t2.1	website	138	58	127	121	-1.26	-0.13	-0.19
Cre16.g690991.t2.1	website	72	36	52	36	-1.03	-0.47	-1		Eukaryotic elongation factor 1, gamma chain. Previously annotated as ELF1G	PF00647					GO:0003746,GO:0005853,GO:0006414	AT1G09640.1		Translation elongation factor EF1B, gamma chain
Cre16.g683150.t1.2	website	390	186	621	453	-1.06	0.67	0.22
Cre03.g181750.t2.1	website	6990	3131	18672	5145	-1.16	1.42	-0.44
Cre12.g497300.t2.1	website	638	315	475	610	-1.02	-0.42	-0.06	CAS1	Rhodanese-like, Ca-sensing receptor, chloroplast location proposed; present in thylakoid-enriched fraction based on mass spectrometric peptide identification [PMID: 17078018]. Busch et al. (2010) (Chlamy 2010 Meeting abstract) proposed that this protein	PF00581						AT5G23060.1	CaS	calcium sensing receptor
Cre12.g529150.t1.2	website	127	49	135	95	-1.39	0.08	-0.43		Protein phosphatase 2C epsilon; serine/threonine protein phosphatase; found in the flagellar proteome [PMID: 15998802]. Previously annoated as PP2C1	PF00481	PTHR13832,PTHR13832:SF186	KOG0698			GO:0003824	AT4G31750.1	WIN2	HOPW1-1-interacting 2
Cre02.g095097.t2.1	website	198	53	227	126	-1.9	0.2	-0.65		FKBP-type peptidyl-prolyl cis-trans isomerase (EC 5.2.1.8) (PPIase) (Rotamase); probably chloroplastic (by homology to At1g18170), anchored in the thylakoid membrane on lumenal surface (RR motif without SP cleavage site) [PMID: 15701785]	PF00254	PTHR10516	KOG0552			GO:0006457	AT1G18170.1		FKBP-like peptidyl-prolyl cis-trans isomerase family protein
Cre13.g569500.t2.1	website	140	69	110	122	-1.02	-0.34	-0.2			PF02668	PTHR10696				GO:0016491,GO:0055114
Cre02.g077850.t1.2	website	514	213	263	592	-1.27	-0.97	0.2	FAP212	Flagellar Associated Protein, found in the flagellar proteome [PMID: 15998802]
Cre17.g719150.t1.2	website	296	119	768	164	-1.31	1.38	-0.85
Cre17.g705300.t1.2	website	61	11	37	249	-2.44	-0.73	2.03			PF12499
Cre13.g581650.t1.2	website	2724	1070	5570	1837	-1.35	1.03	-0.57	PRPL7	Chloroplast ribosomal protein L7/L12, imported to chloroplast; Chloroplast large ribosomal subunit protein	PF00542	PTHR11809,PTHR11809:SF13	KOG1715		K02935	GO:0003735,GO:0005622,GO:0005840,GO:0006412	AT3G27830.1	RPL12,RPL12-A	ribosomal protein L12-A
Cre07.g320600.t1.2	website	110	53	133	75	-1.04	0.28	-0.56
Cre08.g380452.t1.1	website	2228	1050	5297	1715	-1.09	1.25	-0.38			PF00069	PTHR26263,PTHR26263:SF9				GO:0004672,GO:0005524,GO:0006468	AT5G51800.1		Protein kinase superfamily protein
Cre02.g147050.t1.2	website	57	24	66	44	-1.22	0.22	-0.39			PF05517	PTHR12932	KOG4070
Cre01.g028950.t1.2	website	109	54	214	84	-1.01	0.98	-0.37			PF00581		KOG1530
Cre07.g330650.t1.2	website	324	155	300	296	-1.06	-0.11	-0.13
Cre12.g501717.t1.1	website	901	319	1638	631	-1.5	0.86	-0.51
Cre16.g672750.t1.2	website	709	276	765	507	-1.36	0.11	-0.48			PF00013	PTHR10288				GO:0003723	AT5G04430.1	BTR1,BTR1L,BTR1S	binding to TOMV RNA 1L (long form)
Cre01.g039250.t1.1	website	43469	16638	75416	32463	-1.39	0.79	-0.42	RPS2	Cytosolic 80S ribosomal protein S2; Cytosolic 40S small ribosomal subunit protein S2	PF03719,PF00333	PTHR13718,PTHR13718:SF4	KOG0877		K02981	GO:0003735,GO:0005622,GO:0005840,GO:0006412,GO:0003723	AT2G41840.1		Ribosomal protein S5 family protein
Cre04.g213985.t1.1	website	273	123	325	292	-1.16	0.25	0.1			PF00226					GO:0031072	AT4G28480.1		DNAJ heat shock family protein
Cre12.g485850.t1.2	website	133	54	170	126	-1.31	0.35	-0.08	CPLD64		PF06916	PTHR21377	KOG4526				AT2G27290.1		Protein of unknown function (DUF1279)
Cre02.g142126.t1.1	website	456	147	309	268	-1.64	-0.56	-0.77	FAP115	Flagellar Associated Protein, found in the flagellar proteome [PMID: 15998802]		PTHR20875
Cre10.g443750.t1.2	website	64	20	71	45	-1.68	0.14	-0.52
Cre12.g537950.t1.1	website	336	84	420	200	-2.01	0.32	-0.75
Cre16.g683750.t1.2	website	149	70	177	133	-1.09	0.25	-0.16	CGL67	Putative peroxisomal membrane (22 kDa) family protein, Mpv17/PMP22 family. The 22-kDa peroxisomal membrane protein (PMP22) is a major component of peroxisomal membranes.	PF04117	PTHR11266,PTHR11266:SF4	KOG1944			GO:0016021	AT2G42770.1		Peroxisomal membrane 22 kDa (Mpv17/PMP22) family protein
Cre17.g715100.t1.2	website	168	80	314	158	-1.07	0.9	-0.09									AT5G17510.1
Cre10.g433400.t1.2	website	412	189	755	457	-1.13	0.87	0.15			PF03650	PTHR14154,PTHR14154:SF2	KOG1589				AT4G05590.1
Cre09.g403293.t1.1	website	108	6	149	58	-4.18	0.47	-0.89		Putative 5-Formyltetrahydrofolate cycloligase (5,10-methenytetrahydrofolate synthetase), probably mitochondrial protein, metabolism of tetrahydrofolate-bound one-carbon units. Possibly mitochondrial	PF01812	PTHR23407:SF1,PTHR23407	KOG3093			GO:0005524,GO:0009396,GO:0030272	AT5G13050.1	5-FCL	5-formyltetrahydrofolate cycloligase
Cre06.g300700.t1.1	website	68	32	145	38	-1.08	1.09	-0.84			PF01370	PTHR15020	KOG1203			GO:0003824,GO:0044237,GO:0050662	AT2G34460.1		NAD(P)-binding Rossmann-fold superfamily protein
Cre09.g390050.t1.2	website	175	71	220	119	-1.3	0.33	-0.55	MCP1	[PMID: 12519777]
Cre03.g164350.t1.1	website	265	109	201	182	-1.28	-0.4	-0.54			PF02230	PTHR10655	KOG2112		K06999	GO:0016787	AT4G22300.1	SOBER1	carboxylesterases
Cre02.g102050.t1.1	website	73	33	73	178	-1.14	0	1.29
Cre09.g396100.t1.2	website	191	39	404	768	-2.29	1.08	2.01		Pherophorin-C15 (PHC15) [PMID: 16367971]; partial sequence similar to extracellular matrix protein (cell wall protein) pherophorin-C2 [Genbank entry DQ196108], which belongs to the large pherophorin-family, a family of glycoproteins with a central hydroxy	PF12499
Cre02.g108850.t1.2	website	1078	404	1701	781	-1.41	0.66	-0.46	PRPL17	Chloroplast ribosomal protein L17, imported to chloroplast; Chloroplast large ribosomal subunit protein L17	PF01196	PTHR14413,PTHR14413:SF9			K02879	GO:0003735,GO:0005622,GO:0005840,GO:0006412	AT3G54210.1		Ribosomal protein L17 family protein
Cre12.g492300.t1.2	website	638	300	753	552	-1.09	0.24	-0.21	NUO10	NADH:ubiquinone oxidoreductase (Complex I) subunit 10, mitochondrial; PSST-like protein.	PF01058	PTHR11995	KOG1687	1.6.5.3,1.6.99.3	K03940	GO:0016651,GO:0051539,GO:0055114,GO:0008137,GO:0048038	AT5G11770.1		NADH-ubiquinone oxidoreductase 20 kDa subunit, mitochondrial
Cre01.g013150.t1.2	website	499	231	636	518	-1.11	0.35	0.05	CGLD35		PF05899				K06995		AT4G10300.1		RmlC-like cupins superfamily protein
Cre12.g498200.t1.2	website	63	24	54	34	-1.39	-0.23	-0.89	FAP128	Flagellar Associated Protein, found in the flagellar proteome [PMID: 15998802]
Cre03.g198250.t1.2	website	732	293	1748	367	-1.32	1.26	-1
Cre03.g198850.t1.2	website	128	47	151	66	-1.43	0.24	-0.96			PF01789					GO:0005509,GO:0009523,GO:0009654,GO:0015979,GO:0019898	AT3G63540.1		Mog1/PsbP/DUF1795-like photosystem II reaction center PsbP family protein
Cre05.g238311.t2.1	website	682	113	971	402	-2.6	0.51	-0.76
Cre07.g329000.t1.2	website	375	176	441	365	-1.1	0.23	-0.04	CPLD47	Conserved expressed membrane protein	PF11947						AT4G19100.1		Protein of unknown function (DUF3464)
Cre16.g688550.t1.2	website	930	439	517	2118	-1.08	-0.85	1.19	GSTS1	Glutathione S-transferases (Sigma class), Gene expression is induced by various oxidative stress conditions [PMID: 17435007; PLANT SCIENCE 168: 747-759]. Possible prostaglandin-D synthase activity. Previously annotated as GSTS1	PF02798,PF00043	PTHR11571:SF16,PTHR11571	KOG1695	2.5.1.18	K00799	GO:0005515
Cre16.g659900.t1.1	website	97	43	159	72	-1.17	0.72	-0.43
Cre11.g477200.t2.1	website	150	53	254	139	-1.51	0.77	-0.1			PF05368	PTHR14194,PTHR14194:SF8		1.3.1.-	K00224		AT1G75290.1		NAD(P)-binding Rossmann-fold superfamily protein
Cre02.g141005.t1.1	website	2837	1002	4846	1948	-1.5	0.77	-0.54
Cre03.g202785.t1.1	website	67	30	84	66	-1.18	0.33	-0.02
Cre12.g509750.t1.2	website	1246	601	811	815	-1.05	-0.62	-0.61		Mitochondrial processing peptidase, alpha subunit [PMID: 15710684]; Core II subunit of mitochondrial Complex III (ubiquinol:cytochrome c oxidoreductase) (QCR2); identified in proteomic survey of mitochondrial membranes. Previously annotated as MPPA2	PF00675,PF05193	PTHR11851:SF73,PTHR11851	KOG2067			GO:0004222,GO:0006508,GO:0008270	AT3G16480.1	MPPalpha	mitochondrial processing peptidase alpha subunit
Cre01.g047900.t1.1	website	153	72	156	87	-1.09	0.03	-0.81				PTHR12085	KOG2562		K11583		AT5G18580.1	EMB40,FASS,FASS 2,FS1,GDO,TON2	tonneau 2 (TON2)
Cre10.g434001.t2.1	website	2700	965	4469	1843	-1.48	0.73	-0.55
Cre02.g142146.t1.1	website	290	116	280	308	-1.32	-0.05	0.09			PF05368	PTHR14194,PTHR14194:SF21	KOG1203				AT4G35250.1		NAD(P)-binding Rossmann-fold superfamily protein
Cre11.g467569.t1.1	website	6877	2142	11593	3989	-1.68	0.75	-0.79		ATP synthase delta chain, chloroplast precursor [gi:2493039, PMID: 8543042]	PF00213	PTHR11910	KOG1662	3.6.3.14	K02113	GO:0005886,GO:0015986,GO:0045261,GO:0046933	AT4G09650.1	ATPD	ATP synthase delta-subunit gene
Cre02.g075000.t5.1	website	248	45	310	130	-2.46	0.32	-0.94			PF04749	PTHR15907,PTHR15907:SF14
Cre01.g017300.t1.2	website	903	358	1238	664	-1.34	0.46	-0.44	PRPS21	Chloroplast ribosomal protein S21, imported to chloroplast; Chloroplast small ribosomal subunit protein S21
Cre07.g356400.t1.2	website	648	240	802	459	-1.44	0.31	-0.5		Found in basal body proteome (PMID:15964273). Encodes homolog of C. elegans UNC-119 gene product, called HRG4 in mammals. Mutations in mammalian gene involved in cone-rod dystrophy. GMP phosphodiesterase, delta subunit (rod-specific). Previously annotat	PF05351	PTHR12951	KOG4037
Cre09.g390652.t1.1	website	105	48	151	79	-1.15	0.53	-0.42
Cre07.g357350.t1.2	website	129	48	79	87	-1.44	-0.71	-0.57		Homologous to bacterial glnB gene product; Arabidopsis homologue regulates Arginine biosynthesis by interacting with N-acetyl-L-glutamate kinase (PMID: 16545809)	PF00543					GO:0006808,GO:0030234	AT4G01900.1	GLB1,PII	GLNB1 homolog
Cre13.g607050.t1.2	website	71	34	67	82	-1.05	-0.1	0.19		Thiosulfate sulfurtransferase (Rhodanese, THTR). Participates in the formation of iron-sulfur complexes, cyanide detoxification or modification of sulfur-containing enzymes. Located in the mitochondrial matrix. Previously annotated as TST or TST1, but th	PF00581	PTHR11364	KOG1529	2.8.1.1,2.8.1.2	K01011		AT1G79230.1	ATMST1,ATRDH1,MST1,ST1,STR1	mercaptopyruvate sulfurtransferase 1
Cre02.g075000.t3.1	website	235	43	295	122	-2.47	0.33	-0.95			PF04749	PTHR15907,PTHR15907:SF14
Cre09.g390652.t3.1	website	104	47	150	78	-1.16	0.53	-0.42
Cre02.g083950.t1.1	website	412	177	503	294	-1.22	0.29	-0.49	PSRP3	Plastid-specific ribosomal protein 3, imported to chloroplast; Chloroplast small ribosomal subunit protein Plastid-Specific Ribosomal Protein 3. This is not the same as plastid ribosomal protein S3, which is encoded by the chloroplast rps3 gene in C. rein	PF04839					GO:0003735,GO:0005622,GO:0005840,GO:0006412,GO:0009536	AT5G15760.1		Ribosomal protein PSRP-3/Ycf65
Cre07.g325400.t1.2	website	2115	947	2749	1136	-1.16	0.38	-0.9		3-Isopropylmalate dehydrogenase (Leu Biosynthesis), probably chloroplastic. Potential thioredoxin target [PMID: 15123830]. Two splicing variants	PF00180	PTHR11835,PTHR11835:SF13	KOG0786	1.1.1.85	K00052	GO:0000287,GO:0016616,GO:0051287,GO:0055114,GO:0003862,GO:0005737,GO:0009098	AT1G80560.1	ATIMD2,IMD2	isopropylmalate dehydrogenase 2
Cre15.g635717.t2.1	website	71	35	75	71	-1.03	0.09	0
Cre01.g026900.t1.2	website	111	42	105	104	-1.39	-0.07	-0.09		Kynurenine 3-monooxygenase. Identified by comparative genomics as being present only in organisms having cilia, including non-motile cilia; may have role in sensing, structure and/or assembly (SSA). Previously annotated as SSA14. Catalyzes the formatio	PF01494	PTHR13789:SF100,PTHR13789	KOG2614			GO:0004497,GO:0055114	AT2G29720.1	CTF2B	FAD/NAD(P)-binding oxidoreductase family protein
Cre03.g194200.t1.2	website	381	164	447	233	-1.22	0.23	-0.71		Putative Pyruvate dehydrogenase (lipoamide); pyruvate dehydrogenase E1 beta subunit, probably plastid precursor; similar to Arabidopsis PDH E1 beta (GenBank NP_174304) and predicted organelle targeting sequence by Target-P	PF02779,PF02780	PTHR11624:SF42,PTHR11624	KOG0524	1.2.4.1	K00162	GO:0003824,GO:0008152	AT1G30120.1	PDH-E1 BETA	pyruvate dehydrogenase E1 beta
Cre13.g568800.t1.2	website	687	317	696	601	-1.12	0.02	-0.19	NUOB13	Mitochondrial NADH-ubiquinone oxidoreductase (Complex I) homolog to bovine B13 subjnit [gi:34485512; PMID: 15450959, PMID: 15710684]	PF04716	PTHR12653				GO:0005743,GO:0016651,GO:0022904	AT5G52840.1		NADH-ubiquinone oxidoreductase-related
Cre17.g737800.t1.2	website	215	47	237	112	-2.21	0.13	-0.94
Cre02.g085200.t1.1	website	174	84	222	159	-1.06	0.35	-0.13			PF01585	PTHR13948,PTHR13948:SF19				GO:0003676,GO:0005622	AT5G08535.1		D111/G-patch domain-containing protein
Cre22.g754247.t1.1	website	120	34	62	78	-1.81	-0.94	-0.61
Cre06.g308533.t1.1	website	796	244	1718	637	-1.7	1.11	-0.32	PSRP6
Cre17.g741900.t2.1	website	190	93	372	158	-1.04	0.97	-0.27			PF00069	PTHR23257,PTHR23257:SF275	KOG0192			GO:0004672,GO:0005524,GO:0006468	AT5G49470.3		PAS domain-containing protein tyrosine kinase family protein
Cre14.g630775.t1.1	website	74	17	73	40	-2.15	-0.03	-0.9
Cre01.g018800.t1.2	website	2254	816	2007	1267	-1.47	-0.17	-0.83		Subunit 6 of the mitochondrial F1F0-ATP synthase; [= yeast and bovine ATPA subunit]; part of the F0 sector	PF00119	PTHR11410		3.6.3.14	K02126	GO:0015078,GO:0015986,GO:0045263	AT2G07741.1		ATPase, F0 complex, subunit A protein
Cre03.g197650.t1.2	website	132	50	160	141	-1.42	0.28	0.09			PF04755					GO:0005198,GO:0009507	AT3G23400.1	FIB4	Plastid-lipid associated protein PAP / fibrillin family protein
Cre17.g700750.t1.2	website	15980	7386	12816	14024	-1.11	-0.32	-0.19			PF01184				K07034	GO:0016020
Cre02.g103550.t1.2	website	1756	797	2941	1433	-1.14	0.74	-0.29	EIF1A	Eukaryotic translation initiation factor 1A, eIF-1A. Also known as EIF4C	PF01176	PTHR21668	KOG3403		K03236	GO:0003743,GO:0006413,GO:0003723	AT2G04520.1		Nucleic acid-binding, OB-fold-like protein
Cre16.g677026.t1.1	website	522	235	512	360	-1.15	-0.03	-0.53		Pyruvate dehydrogenase (lipoamide); pyruvate dehydrogenase E1 beta subunit (EC 1.2.4.1), probable mitochondrial precursor by homology to At5g50850; dominant of 2 potential splicing variants (minor variant PDH1b)	PF02779,PF02780	PTHR11624,PTHR11624:SF11	KOG0524	1.2.4.1	K00162	GO:0003824,GO:0008152	AT5G50850.1	MAB1	Transketolase family protein
Cre10.g440100.t1.2	website	400	192	466	319	-1.06	0.22	-0.33			PF10419
Cre02.g100200.t1.2	website	425	205	399	376	-1.05	-0.09	-0.18	NUOP3	Mitochondrial NADH:ubiquinone oxidoreductase (Complex I) 22 kDa subunit precursor, mitochondrial [AAS58502; PMID: 15710684, PMID: 15450959]; similar to At3g07480 gene product; unknown evolutionary origin
Cre01.g039200.t1.2	website	222	96	181	155	-1.21	-0.29	-0.52	IFT22	Intraflagellar transport (IFT)-particle proteinm, complex B. Flagellar Associated Protein, found in the Chlamydomonas flagellar proteome [PMID: 15998802]. Orthologs in most flagellated eukaryotes (RABL5 in human), a member of the Ras superfamily of GTPas	PF00025	PTHR24073,PTHR24073:SF492			K07935	GO:0005525	AT4G09720.1	ATRABG3A,RABG3A	RAB GTPase homolog G3A
Cre15.g635850.t2.1	website	999	418	887	584	-1.26	-0.17	-0.77		H+-transporting two-sector ATPase, gamma subunit, mitochondria targeted (by homology to ATP3_ARATH, human ATP5C1); part of the F1 sector of the enzyme	PF00231	PTHR11693:SF4,PTHR11693	KOG1531	3.6.3.14	K02136	GO:0015986,GO:0045261,GO:0046933,GO:0046961	AT2G33040.1	ATP3	gamma subunit of Mt ATP synthase
Cre17.g738000.t2.1	website	84	34	84	95	-1.29	0.01	0.17		Membrane protein required for phototactic orientation; isolated as a detergent resistant membrane protein from flagellar membranes. Characterized by Iomini et al. 2006 [PMID: 16753570].	PF04749	PTHR10502,PTHR10502:SF50				GO:0005509,GO:0005544	AT5G35525.1		PLAC8 family protein
Cre03.g197513.t1.2	website	114	43	83	112	-1.42	-0.45	-0.02			PF01679	PTHR21659	KOG1773			GO:0016021	AT2G38905.1		Low temperature and salt responsive protein family
Cre07.g312950.t1.1	website	743	295	1048	686	-1.33	0.5	-0.12
Cre02.g119550.t1.2	website	2257	847	2867	1429	-1.41	0.35	-0.66		Present in thylakoid-enriched fraction based on mass spectrometric peptide identification [PMID: 17078018] but TargetP predicts mitochondrial localization; Volvox homolog NipA is NaCl-inducible [PMID: 17184518]
Cre11.g482900.t1.1	website	137	63	156	119	-1.13	0.19	-0.2		Expressed Protein. Similar to the RABC/Rab18-type GTPases, one of 3 C-type Rabs. Previously annotated as RABC3	PF00071	PTHR24073,PTHR24073:SF482	KOG0080		K07910		AT1G43890.1	ATRAB-C1,ATRAB18,ATRABC1,RAB18,RAB18-1,RABC1	RAB GTPASE HOMOLOG B18
Cre10.g456100.t1.2	website	456	191	457	461	-1.26	0	0.02		One of four highly similar, tandemly-repeated flavodoxins. Other proteins in cluster include the flagellar associated proteins FAP191, and AGG4. Found in the flagellar proteome as FAP142 [PMID: 15998802]; Associated with detergent-resistant membranes and	PF03358		KOG3135				AT5G54500.1	FQR1	flavodoxin-like quinone reductase 1
Cre19.g751047.t1.1	website	678	276	1692	355	-1.3	1.32	-0.93
Cre01.g028850.t1.2	website	116	51	185	222	-1.17	0.67	0.94			PF00581		KOG1530
Cre02.g105100.t1.2	website	2981	1439	2142	2934	-1.05	-0.48	-0.02
Cre03.g164550.t1.2	website	116	27	115	95	-2.11	-0.01	-0.28			PF01722	PTHR12735	KOG3348				AT5G09830.1		BolA-like family protein
Cre02.g141100.t1.2	website	984	417	1522	721	-1.24	0.63	-0.45	CPL23		PF11891						AT5G22790.1	RER1	reticulata-related 1
Cre13.g568650.t1.2	website	109831	44268	203623	79258	-1.31	0.89	-0.47	RPS3A	Cytosolic 80S ribosomal protein S3a; Cytosolic 40S small ribosomal subunit protein S3a	PF01015	PTHR11830	KOG1628		K02984	GO:0003735,GO:0005622,GO:0005840,GO:0006412	AT4G34670.1		Ribosomal protein S3Ae
Cre12.g520600.t1.2	website	662	263	1151	466	-1.33	0.8	-0.51	PRPS6	Chloroplast Ribosomal Protein S6, imported to chloroplast; Chloroplast Small Ribosomal Subunit Protein S6	PF01250					GO:0003735,GO:0005840,GO:0006412,GO:0019843	AT1G64510.1		Translation elongation factor EF1B/ribosomal protein S6 family protein
Cre05.g240900.t2.1	website	1063	463	2461	763	-1.2	1.21	-0.48
Cre17.g734200.t1.2	website	664	269	665	458	-1.31	0	-0.54	DPA1	Putative L,L-diaminopimelate aminotransferase (EC 2.6.1.-); aminotransferase, class 1 & 2; based on similarity to novel L,L-diaminopimelate aminotransferase (AGD2) in Arabidopsis (GenBank NP_567934) involved in lysine biosynthesis [PMID: 16361515]; organe	PF00155	PTHR11751,PTHR11751:SF22	KOG0257	2.6.1.83	K10206	GO:0009058,GO:0016769,GO:0030170	AT4G33680.1	AGD2	Pyridoxal phosphate (PLP)-dependent transferases superfamily protein
Cre03.g178250.t1.2	website	906	340	1162	785	-1.42	0.36	-0.21	NUOS6	Mitochondrial NADH:ubiquinone oxidoreductase 13 kD subunit (NDUFS6-like) gi|34334024|gb|AAQ64639.1| [PMID: 15710684; PMID: 15450959]			KOG3456	1.6.5.3,1.6.99.3	K03939		AT3G03070.1		NADH-ubiquinone oxidoreductase-related
Cre06.g308500.t1.2	website	4810	1424	3153	3105	-1.76	-0.61	-0.63		Putative carbamoyl phosphate synthase (glutamate dependent), small subunit (EC 6.3.5.5); Target-P predicts organelle (weakly mitochondrial) targeting. Previously annotated as CMPS1	PF00117,PF00988	PTHR11405	KOG0026	6.3.5.5	K01956	GO:0004086,GO:0006807	AT3G27740.1	CARA	carbamoyl phosphate synthetase A
Cre01.g028400.t1.1	website	720	348	1375	509	-1.05	0.93	-0.5		Could be involved in the formation of tryptamine by decarboxylation of tryptophan; tryptamine is a substrate of strictosidine synthase, a key enzyme in monoterpene indole alkaloid biosynthesis; a strictosidine synthase homologue is found in Chlamydomonas	PF01753					GO:0008270
Cre14.g617826.t1.1	website	1221	528	1598	1052	-1.21	0.39	-0.22			PF02466	PTHR14110				GO:0005743,GO:0008565,GO:0015031
Cre06.g261450.t1.2	website	302	142	329	395	-1.09	0.12	0.39			PF00505	PTHR13711	KOG0381			GO:0003677	AT3G28730.1	ATHMG,HMG,NFD,SSRP1	high mobility group
Cre10.g423450.t1.2	website	91	43	59	74	-1.08	-0.62	-0.31			PF02441	PTHR14359	KOG0672	4.1.1.36	K01598	GO:0003824	AT3G18030.1	ATHAL3,ATHAL3A,HAL3,HAL3A	HAL3-like protein A
Cre07.g352850.t1.2	website	1140	451	2728	892	-1.34	1.26	-0.35	PRPL32	Chloroplast ribosomal protein L32, imported to chloroplast; Chloroplast large ribosomal subunit protein L32	PF01783					GO:0003735,GO:0006412,GO:0015934
Cre09.g407250.t2.1	website	130	63	160	95	-1.04	0.3	-0.45	FAP270	Hypothetical Flagellar Associated Protein with ankyrin repeats, found in the flagellar proteome [PMID: 15998802]	PF00023					GO:0005515	AT2G03430.1		Ankyrin repeat family protein
Cre13.g589700.t1.2	website	87	42	104	84	-1.06	0.26	-0.06		Expressed Protein. Similar to VPS20, a SNF7-domain protein, component of the ESCRT-III complex involved in the ubiquitin-mediated internalization into the multi-vesicular bodies (late endosomes)	PF03357	PTHR22761	KOG2910		K12195	GO:0015031	AT5G09260.1	VPS20.2	vacuolar protein sorting-associated protein 20.2
Cre12.g545850.t1.2	website	54	23	37	36	-1.25	-0.55	-0.57			PF00012	PTHR19375				GO:0005524	AT5G09590.1	HSC70-5,MTHSC70-2	mitochondrial HSO70 2
Cre06.g264300.t1.2	website	1198	414	2425	911	-1.53	1.02	-0.4	PRPS15	Chloroplast ribosomal protein S15, imported to chloroplast; Chloroplast small ribosomal subunit S15	PF00312	PTHR23321:SF16,PTHR23321				GO:0003735,GO:0005622,GO:0005840,GO:0006412	AT1G15810.1		S15/NS1, RNA-binding protein
Cre06.g278242.t1.1	website	514	249	966	384	-1.05	0.91	-0.42			PF05347	PTHR13137	KOG4100			GO:0005739
Cre03.g206750.t1.2	website	279	97	180	200	-1.52	-0.64	-0.48
Cre16.g653601.t1.1	website	54	21	46	34	-1.34	-0.21	-0.68			PF00471	PTHR15238	KOG3505			GO:0003735,GO:0005622,GO:0005840,GO:0006412	AT5G18790.1		Ribosomal protein L33 family protein
Cre12.g518000.t2.1	website	178	82	173	128	-1.12	-0.04	-0.47	SECA2	SecA protein associated with import of proteins into chloroplast. Strong homology to SecA. Previously annotated as SECA2	PF07517,PF01043					GO:0005524,GO:0016020,GO:0017038	AT4G01800.1	AGY1,AtcpSecA	Albino or Glassy Yellow 1
Cre08.g358531.t1.1	website	120	45	78	60	-1.4	-0.62	-0.99			PF03798	PTHR13439	KOG4561			GO:0016021	AT4G19645.1		TRAM, LAG1 and CLN8 (TLC) lipid-sensing domain containing protein
Cre12.g530650.t1.1	website	29404	8929	38765	15423	-1.72	0.4	-0.93	GLN2	Glutamine synthetase (EC 6.3.1.2), chloroplast precursor (Glutamate--ammonia ligase) (GS2), CO2-responsive gene; identical to GLNA2_CHLRE cDNA [SwissProt Q42689), PMID: 8938407]; arranged head-to-head with another glutamine synthetase gene. GLN3; GLN2 & G	PF03951,PF00120	PTHR20852:SF14,PTHR20852	KOG0683			GO:0004356,GO:0006542,GO:0006807	AT5G16570.1	GLN1;4	glutamine synthetase 1;4
Cre03.g196350.t1.2	website	52	26	114	72	-1	1.14	0.48			PF02810
Cre06.g309850.t2.1	website	123	55	232	121	-1.17	0.92	-0.03
Cre07.g327400.t1.1	website	1002	402	1181	713	-1.32	0.24	-0.49	NUO9	NADH:ubiquinone oxidoreductase (Complex I) chain 9 subunit, 31 kDa-like protein (= NAD9), mitochondrial; GI:33943525, PMID: 15450959; PMID: 15710684	PF00329	PTHR10884	KOG1713	1.6.5.3,1.6.99.3	K03936	GO:0008137,GO:0055114	ATMG00070.1		NADH dehydrogenase subunit 9
Cre06.g264050.t1.2	website	628	275	701	628	-1.19	0.16	0			PF04366	PTHR15629,PTHR15629:SF5					AT3G43230.1		RING/FYVE/PHD-type zinc finger family protein
Cre24.g755197.t1.1	website	116	49	161	64	-1.25	0.48	-0.86									AT5G51010.1		Rubredoxin-like superfamily protein
Cre09.g398900.t1.1	website	227	20	115	431	-3.48	-0.98	0.93		Vegetative cell wall protein gp1, chaotrope-soluble [PMID: 11258910, Genbank entry AF309494]. Previously annotated as GP1
Cre13.g588501.t1.1	website	496	192	360	298	-1.37	-0.46	-0.73
Cre13.g588050.t1.2	website	112	38	187	92	-1.55	0.74	-0.29			PF00076					GO:0003676
Cre06.g300800.t1.2	website	2053	762	3881	1517	-1.43	0.92	-0.44	PRPL27	Chloroplast ribosomal protein L27, imported to chloroplast; Chloroplast large ribosomal subunit protein L27	PF01016	PTHR15893	KOG4600			GO:0003735,GO:0005622,GO:0005840,GO:0006412	AT5G40950.1	RPL27	ribosomal protein large subunit 27
Cre04.g225500.t1.2	website	180	72	280	100	-1.32	0.64	-0.85		Protein in Chlamydomonas Specific family A, unknown function; lacks the C-terminal motif found in other family members, but contains an heptad repeat (TRNELQA, approximately repeated 9 times) at the N-terminus
Cre09.g389050.t1.1	website	89	25	51	173	-1.84	-0.82	0.96		Pfam03473, MOSC domain; COG3217			KOG1073
Cre12.g509100.t1.2	website	124	60	107	106	-1.06	-0.23	-0.23
Cre07.g325757.t1.1	website	54	25	49	35	-1.08	-0.16	-0.63
Cre03.g181150.t1.1	website	584	198	542	306	-1.56	-0.11	-0.93	DLL1	Dynein arm light chain 8, LC8 [PMID: 7744782; PMID: 9585416]; fla14 and pf5 are mutants at this locus [PMID: 19696030]. This dynein is shared by inner and outer arms and found in the cytoplasm. Matsuo et al. 2008 [PMID: 18334618] reported that the roc10	PF01221	PTHR11886,PTHR11886:SF21	KOG3430		K10418	GO:0005875,GO:0007017	AT4G15930.1		Dynein light chain type 1 family protein
Cre02.g078550.t1.2	website	82	40	46	45	-1.06	-0.86	-0.88	FAP210	Flagellar Associated Protein, found in the flagellar proteome [PMID: 15998802]
Cre11.g481450.t1.2	website	4082	1527	7983	2710	-1.42	0.97	-0.59	ATPG	CF0 ATP synthase subunit II precursor; ATP synthase B\' chain chloroplast precursor	PF00430			3.6.3.14	K02109	GO:0015078,GO:0015986,GO:0045263	AT4G32260.1		ATPase, F0 complex, subunit B/B\', bacterial/chloroplast
Cre12.g510650.t1.2	website	2104	867	2389	1522	-1.28	0.18	-0.47	FBP2	Fructose-1,6-bisphosphatase (EC 3.1.3.11), plastid precursor	PF00316	PTHR11556,PTHR11556:SF7	KOG1458	3.1.3.11	K03841	GO:0005975,GO:0042578	AT3G54050.1	HCEF1	high cyclic electron flow 1
Cre02.g075400.t2.1	website	209	77	289	261	-1.44	0.46	0.32			PF04749	PTHR15907,PTHR15907:SF13					AT5G35525.1		PLAC8 family protein
Cre11.g467770.t1.1	website	519	250	486	427	-1.05	-0.09	-0.28		Phosphoglycerate kinase, chloroplast precursor [EC:2.7.2.3]; catalyses the conversion of 1,3-diphosphoglycerate to 3-phosphoglycerate (the second step of the second phase in glycolysis) forming one molecule of ATP; catalyses also the reverse reaction [PMI	PF00162	PTHR11406	KOG1367	2.7.2.3	K00927	GO:0004618,GO:0006096	AT1G56190.1		Phosphoglycerate kinase family protein
Cre12.g496700.t1.2	website	211	100	222	150	-1.08	0.07	-0.49			PF00085	PTHR10438:SF73,PTHR10438	KOG0907			GO:0045454,GO:0006662,GO:0009055,GO:0015035	AT3G02730.1	ATF1,TRXF1	thioredoxin F-type 1
Cre07.g332025.t1.2	website	64	24	124	51	-1.44	0.97	-0.32
Cre01.g051900.t1.2	website	920	442	851	698	-1.06	-0.11	-0.4	RIP1	Rieske iron-sulfur protein of mitochondrial ubiquinol-cytochrome c reductase (complex III). GI:27525857 PMID: 12589438; PMID: 12589438; PMID: 15710684; homolog to yeast RIP1, human UQCRFS1/RISP, bovine subunit IX; (= UCR4 = UCR5).	PF02921,PF00355	PTHR10134	KOG1671	1.10.2.2	K00411	GO:0008121,GO:0055114,GO:0016679,GO:0016491,GO:0051537	AT5G13440.1		Ubiquinol-cytochrome C reductase iron-sulfur subunit
Cre01.g010400.t1.2	website	679	207	1109	409	-1.72	0.71	-0.73
Cre16.g687854.t1.1	website	56	23	38	56	-1.3	-0.55	0.01	FAP5	Contains FAS1 domain. Note: overlaps FAP5 gene model in v3.
Cre01.g016900.t1.2	website	132	53	185	67	-1.3	0.49	-0.97
Cre05.g238311.t1.1	website	682	113	970	402	-2.6	0.51	-0.76
Cre11.g467739.t1.1	website	199	85	100	133	-1.23	-0.99	-0.58		Similar to Microtubule Interacting TNF Receptor-Associated Factor 3 Interacting Protein 1; identified in the flagellar basal body proteome; upregulated by deflagellation. Previously annotated as FAP116. Homolog of DYF11 in C. elegans.	PF10243		KOG3809
Cre03.g206452.t1.1	website	307	131	367	249	-1.23	0.26	-0.3			PF10262					GO:0008430,GO:0045454
Cre04.g229300.t1.1	website	4375	1872	2750	3946	-1.22	-0.67	-0.15	RCA1	RubisCO activase, chloroplast precursor; required for optimal photosynthesis in a low CO2 atmosphere [PMID: 16667924; independent cDNA sequence: M62962].	PF00004	PTHR11603,PTHR11603:SF153	KOG0651			GO:0005524	AT2G39730.2	RCA	rubisco activase
Cre09.g388726.t3.1	website	265	122	253	243	-1.12	-0.07	-0.12			PF08645	PTHR12083		2.7.1.78,3.1.3.32	K08073		AT3G14890.2		phosphoesterase
Cre15.g635850.t1.2	website	989	413	880	576	-1.26	-0.17	-0.78		H+-transporting two-sector ATPase, gamma subunit, mitochondria targeted (by homology to ATP3_ARATH, human ATP5C1); part of the F1 sector of the enzyme	PF00231	PTHR11693:SF4,PTHR11693	KOG1531	3.6.3.14	K02136	GO:0015986,GO:0045261,GO:0046933,GO:0046961	AT2G33040.1	ATP3	gamma subunit of Mt ATP synthase
Cre01.g020305.t1.1	website	948	362	1172	640	-1.39	0.31	-0.57	SDH4		PF05328					GO:0005506,GO:0005740,GO:0006099,GO:0016021,GO:0020037
Cre08.g374450.t1.1	website	95	44	103	85	-1.12	0.11	-0.16
Cre03.g176450.t1.1	website	80	33	106	73	-1.27	0.4	-0.15
Cre09.g403200.t1.2	website	139	63	143	81	-1.14	0.04	-0.79	FAP198	Conserved uncharacterized Flagellar Associated Protein; cytochrome b5-like domain in the N terminal part of the protein; found in the flagellar proteome [PMID: 15998802]; identified in the flagellar basal body proteome [PMID: 15137946]; upregulated by def	PF00173	PTHR21281	KOG0537			GO:0020037	AT2G46210.1		Fatty acid/sphingolipid desaturase
Cre12.g494850.t1.2	website	233	78	312	168	-1.57	0.42	-0.47		Adenylate kinase; probably chloroplast-targeted (by homology to KADD_ARATH); contains a C-terminal domain with two Cys residues, homologous to that found in CP12 linking GAPDH and PRK [PMID: 8980547]	PF00406,PF02672,PF05191	PTHR23359,PTHR23359:SF46	KOG3078	2.7.4.3	K00939	GO:0005524,GO:0006139,GO:0019205,GO:0004017	AT5G47840.1	AMK2	adenosine monophosphate kinase
Cre02.g079800.t1.2	website	1417	591	1896	1062	-1.26	0.42	-0.41		Mitochondrial ATP synthase associated protein 6; unknown evolutionary origin [PMID: 11744727, PMID: 15710684]
Cre13.g567600.t1.2	website	2206	695	1973	1142	-1.67	-0.16	-0.95		Cytochrome c oxidase, subunit Vb (mitochondrial precursor)(human subunit Vb/ yeast subunit COX4) [PMID: 15710684, PMID: 12746537]. Previously annotated as COX4	PF01215	PTHR10122	KOG3352			GO:0004129,GO:0005740
Cre08.g371879.t1.1	website	115	49	217	72	-1.23	0.92	-0.67
Cre03.g157700.t1.2	website	2166	758	3617	1099	-1.51	0.74	-0.98		Cytochrome c oxidase, subunit 5c (mitochondrial precursor)(homolog of complex V subunit 5c of A. thaliana (At3g62400, At2g47380); PMID: 15710684. No counterpart in fungi or animals.	PF05799					GO:0004129,GO:0005746,GO:0055114
Cre17.g713200.t1.1	website	2251	1093	2060	2106	-1.04	-0.13	-0.1		Linked to closely related OMT1; highest similarity to oxoglutarate/malate translocator (PMID: 7873543) and to di- and tri-carboxylate translocators, but also has similarity to a Na+/SO42- translocator domain; could be a dicistronic mRNA: an upstream ORF s	PF00939	PTHR10283:SF13,PTHR10283				GO:0005215,GO:0006814,GO:0016020,GO:0055085	AT5G12860.1	DiT1	dicarboxylate transporter 1
Cre16.g677450.t1.2	website	267	120	313	252	-1.15	0.23	-0.08			PF01263	PTHR11122:SF9,PTHR11122	KOG1594			GO:0005975,GO:0016853	AT5G66530.1		Galactose mutarotase-like superfamily protein
Cre03.g213537.t1.1	website	7835	3130	15661	6464	-1.32	1	-0.28			PF01849	PTHR10351	KOG2240		K01527		AT1G17880.1	ATBTF3,BTF3	basic transcription factor 3
Cre11.g468359.t1.1	website	113	47	107	329	-1.27	-0.08	1.54			PF12499
Cre09.g386650.t2.1	website	6065	2383	7447	3953	-1.35	0.3	-0.62		Adenine Nucleotide Translocator 1, mitochondrial; ADP,ATP carrier protein (ADP/ATP translocase) (Adenine nucleotide translocator) [gi:113465, PMID: 8455552]	PF00153	PTHR24089:SF35,PTHR24089	KOG0749		K05863		AT4G28390.1	AAC3,ATAAC3	ADP/ATP carrier 3
Cre12.g549000.t1.2	website	81	22	63	199	-1.9	-0.37	1.29		Pherophorin-C4 (PHC4) [PMID: 16367971; Genbank entry DQ196110]; extracellular matrix protein (cell wall protein); belongs to the large pherophorin-family, a family of glycoproteins with a central hydroxyproline-rich (HR) domain	PF12499
Cre17.g732000.t1.1	website	6024	2448	14246	3380	-1.3	1.24	-0.83		Mitochondrial F1F0-ATP synthase, subunit c/ATP9/proteolipid. Note: ATP9B encodes a related protein also predicted to encode subunit C of an organellar F1F0-ATP synthase. ATP9A and ATP9B are adjacent on genome, and divergently transcribed.	PF00137	PTHR10031				GO:0015078,GO:0015991,GO:0033177	AT2G07671.1		ATP synthase subunit C family protein
Cre06.g278162.t1.1	website	441	169	952	1170	-1.39	1.11	1.41		Pherophorin-C3 (PHC3) [PMID: 16367971; Genbank entry DQ196109]; extracellular matrix protein (cell wall protein); belongs to the large pherophorin-family, a family of glycoproteins with a central hydroxyproline-rich (HR) domain.	PF12499
Cre03.g155501.t1.2	website	72	20	49	82	-1.85	-0.55	0.2			PF01925					GO:0016021
Cre12.g504302.t1.1	website	3276	1166	5687	2252	-1.49	0.8	-0.54
Cre06.g310900.t1.2	website	82	31	65	59	-1.41	-0.33	-0.47
Cre02.g104900.t1.2	website	509	231	628	342	-1.14	0.31	-0.57	FAP204	Flagellar Associated Protein similar to GTP-binding protein; found in the flagellar proteome [PMID: 15998802]	PF06071,PF01926	PTHR23305,PTHR23305:SF3	KOG1491		K06942	GO:0005525,GO:0005622	AT1G30580.1		GTP binding
Cre12.g541400.t1.2	website	174	41	133	92	-2.09	-0.39	-0.92			PF04366
Cre02.g143000.t1.2	website	286	105	243	149	-1.45	-0.24	-0.94	PLSB1	Glycerol-3-phosphate acyltransferase, chloroplast precursor. Arabidopsis homolog encodes a chloroplast glycerol-3-phosphate acyltransferase. Involved in the biosynthesis of chloroplast phosphatidylglycerol. (EC 2.3.1.15) (GPAT)	PF01553			2.3.1.15	K00630	GO:0008152,GO:0008415	AT1G32200.1	ACT1,ATS1	phospholipid/glycerol acyltransferase family protein
Cre45.g760897.t1.1	website	50	21	50	49	-1.23	0.01	-0.02
Cre13.g606900.t1.2	website	423	192	373	299	-1.14	-0.18	-0.5
Cre13.g563450.t1.1	website	267	119	185	206	-1.17	-0.53	-0.37
Cre06.g290350.t1.2	website	110	48	132	100	-1.19	0.27	-0.13
Cre01.g015000.t1.2	website	494	203	436	486	-1.28	-0.18	-0.02	NAGK1	Second step of ornithine biosynthesis pathway; negatively regulated by Arg, and probably activated by the PII homolog GLB1, Acetylglutamate kinase-like protein, chloroplast precursor. This gene is the candidate locus for the ARG1 genetic marker	PF00696	PTHR24802:SF2,PTHR24802		2.7.2.-,2.7.2.8	K00930	GO:0008652	AT3G57560.1	NAGK	N-acetyl-l-glutamate kinase
Cre07.g322800.t1.2	website	229	113	283	194	-1.02	0.3	-0.24
Cre12.g553252.t1.1	website	227	76	221	278	-1.59	-0.04	0.29
Cre11.g481200.t1.2	website	85	40	64	68	-1.08	-0.4	-0.31			PF03171	PTHR10869				GO:0016491	AT3G06300.1	AT-P4H-2	P4H isoform 2
Cre13.g565950.t1.2	website	611	251	1389	524	-1.28	1.19	-0.22			PF00097		KOG4172				AT1G18660.4		zinc finger (C3HC4-type RING finger) family protein
Cre09.g396809.t1.1	website	137	49	148	274	-1.47	0.12	1
Cre03.g181750.t1.2	website	6987	3129	18663	5141	-1.16	1.42	-0.44
Cre06.g280350.t1.2	website	113	54	61	81	-1.08	-0.9	-0.48			PF00400	PTHR22844	KOG0645				AT3G18140.1		Transducin/WD40 repeat-like superfamily protein
Cre02.g095110.t1.1	website	1435	419	1778	808	-1.78	0.31	-0.83	FAP255		PF07491	PTHR20835					AT2G31305.1	INH3	inhibitor-3
Cre02.g084000.t1.2	website	772	295	1912	689	-1.38	1.31	-0.16
Cre06.g304400.t1.1	website	63	27	44	114	-1.22	-0.53	0.86	SOUL4	SOUL heme-binding protein. Conserved expressed protein	PF04832,PF10184	PTHR11220,PTHR11220:SF1					AT5G20140.1		SOUL heme-binding family protein
Cre01.g047750.t1.2	website	51809	20518	91697	36067	-1.34	0.82	-0.52	RPL18A	Cytosolic 80S ribosomal protein L18a; Cytosolic 60S large ribosomal subunit protein L18a	PF01775	PTHR10052,PTHR10052:SF1	KOG0829		K02882	GO:0003735,GO:0005840,GO:0006412	AT2G34480.1		Ribosomal protein L18ae/LX family protein
Cre14.g623439.t3.1	website	7224	3206	19624	5303	-1.17	1.44	-0.45			PF01470	PTHR23402,PTHR23402:SF1				GO:0006508	AT1G56700.1		Peptidase C15, pyroglutamyl peptidase I-like
Cre12.g556050.t1.2	website	538	217	1040	341	-1.31	0.95	-0.66	PRPL9	Chloroplast ribosomal protein L9, imported to chloroplast; Chloroplast large ribosomal subunit protein L9	PF03948,PF01281	PTHR21368:SF17,PTHR21368	KOG4607		K02939	GO:0003735,GO:0005622,GO:0005840,GO:0006412	AT3G44890.1	RPL9	ribosomal protein L9
Cre03.g144384.t1.1	website	172	70	331	181	-1.29	0.94	0.07
Cre02.g145300.t1.2	website	168	69	218	143	-1.29	0.37	-0.24			PF04722	PTHR20383	KOG2424			GO:0004721,GO:0005634,GO:0006397	AT1G73820.1		Ssu72-like family protein
Cre04.g227050.t2.1	website	321	157	235	217	-1.03	-0.45	-0.57
Cre12.g555400.t1.2	website	73	35	92	57	-1.07	0.34	-0.36	CGLD32		PF10693						AT4G22830.1
Cre01.g031850.t1.1	website	68	34	76	70	-1.02	0.16	0.04				PTHR10314,PTHR10314:SF29					AT3G26115.1		Pyridoxal-5\'-phosphate-dependent enzyme family protein
Cre02.g118950.t1.2	website	552	214	1064	615	-1.36	0.95	0.16	PRPS17	Chloroplast ribosomal protein S17, imported to chloroplast; Chloroplast small ribosomal subunit protein S17	PF00366	PTHR10744	KOG1740		K02961	GO:0003735,GO:0005622,GO:0005840,GO:0006412	AT1G49400.1	emb1129	Nucleic acid-binding, OB-fold-like protein
Cre16.g678213.t1.1	website	243	119	315	301	-1.04	0.37	0.31			PF02089	PTHR11247:SF8,PTHR11247	KOG2541	3.1.2.22	K01074	GO:0006464,GO:0008474	AT4G17483.1		alpha/beta-Hydrolases superfamily protein
Cre13.g563006.t1.2	website	107	51	153	119	-1.06	0.52	0.15
Cre17.g722050.t1.1	website	251	120	270	226	-1.07	0.11	-0.15				PTHR13286,PTHR13286:SF3					AT1G75060.2
Cre13.g582713.t1.1	website	264	105	244	1238	-1.33	-0.12	2.23
Cre01.g039300.t1.2	website	4212	2061	4140	3717	-1.03	-0.03	-0.18	RB47	Almost identical to T07933, polyadenylate-binding protein RB47 precursor, chloroplast-targeted [PMID: 9482869]; regulates translation of psbA; possibly controlled by RB60, a protein disulfide isomerase whose Volvox homolog is controlled by regA (regulator	PF00076,PF00658	PTHR24011,PTHR24011:SF69	KOG0123		K13126	GO:0003676,GO:0003723	AT4G34110.1	ATPAB2,PAB2,PABP2	poly(A) binding protein 2
Cre17.g745847.t1.1	website	728	239	1329	1011	-1.61	0.87	0.47
Cre16.g651200.t1.2	website	285	83	426	295	-1.79	0.58	0.05
Cre12.g517150.t1.1	website	637	282	760	591	-1.18	0.25	-0.11		Adenylylphosphosulfate reductase involved in sulfate assimilation; 3\'-phosphoadenylsulfate reductase, APS reductase; not a PAPS reductase, based on presence of motifs described in PMID: 12072441; previously annotated as APR and MET16	PF01507,PF00085	PTHR18929	KOG0189	1.8.4.9	K05907	GO:0003824,GO:0008152,GO:0045454	AT4G21990.1	APR3,ATAPR3,PRH-26,PRH26	APS reductase 3
Cre02.g105950.t1.2	website	161	61	323	123	-1.4	1	-0.39	FAP174	Flagellar Associated Protein, found in the flagellar proteome [PMID: 15998802]		PTHR13168					AT2G14045.1
Cre06.g257500.t1.2	website	4884	2297	6957	4095	-1.09	0.51	-0.25		Fourteen-three-three (FTT) protein, homolog of Vigna angularis accession BAB47119. Found in the flagellar proteome [PMID: 15998802], same as centriole protein POC8 [PMID: 15964273]. In addition to its presence in the flagellar and centriole proteomes, thi	PF00244	PTHR18860	KOG0841			GO:0019904	AT3G02520.1	GF14 NU,GRF7	general regulatory factor 7
Cre13.g591650.t1.2	website	100	44	70	70	-1.18	-0.51	-0.5
Cre09.g386741.t1.1	website	9344	3336	16068	6424	-1.49	0.78	-0.54
Cre12.g513750.t1.1	website	189	79	341	148	-1.27	0.85	-0.36	GRX1	Glutaredoxin 1, CPYC type, probably cytosolic. PMID: 16328797. Characterized by Zaffagnini et al. 2008 [PMID: 18216016]	PF00462	PTHR10168	KOG1752			GO:0009055,GO:0015035,GO:0045454	AT5G20500.1		Glutaredoxin family protein
Cre02.g143007.t1.1	website	51	21	51	51	-1.26	-0.01	0
Cre11.g479500.t1.2	website	1025	378	1726	756	-1.44	0.75	-0.44	PRPL4	Chloroplast ribosomal protein L4, imported to chloroplast; Chloroplast large ribosomal subunit protein L4. Identified as the ery1 locus by Bowers et al. (2003) [PMID: 12930744]	PF00573	PTHR10746	KOG1624			GO:0003735,GO:0005840,GO:0006412	AT1G07320.1	RPL4	ribosomal protein L4
Cre10.g462950.t1.2	website	801	307	1401	616	-1.38	0.81	-0.38	PRPL33	Chloroplast ribosomal protein L33, imported to chloroplast; Chloroplast large ribosomal subunit protein L33	PF00471					GO:0003735,GO:0005622,GO:0005840,GO:0006412	ATCG00640.1		ribosomal protein L33
Cre12.g528800.t1.1	website	97	29	87	65	-1.73	-0.15	-0.58
Cre06.g306100.t2.1	website	2122	962	5273	1670	-1.14	1.31	-0.35
Cre13.g572750.t2.1	website	535	228	272	286	-1.23	-0.98	-0.9		Amiloride-binding protein (ABP); (Histaminase); Diamine oxidase (DAO); could be involved in putrescine degradation; functions as a homodimer, each subunit containing a Cu ion and a 2,4,5-trihydroxyphenylalanine quinone (TPQ) cofactor	PF01179,PF02727	PTHR10638,PTHR10638:SF12	KOG1186	1.4.3.22	K11182	GO:0005507,GO:0008131,GO:0009308,GO:0048038,GO:0055114	AT1G31690.1		Copper amine oxidase family protein
Cre03.g177300.t1.2	website	149	56	310	126	-1.41	1.06	-0.23		Contains a PAP2/haloperoxidase domain found in vanadium chloroperoxidases and related to phosphoesterases; closely related to stress-induced HPX1 and HPX2; all available ESTs are from stress I and S-starvation libraries	PF01569					GO:0003824,GO:0016020
Cre16.g672650.t1.2	website	2198	938	3610	1395	-1.23	0.72	-0.66		Mitochondrial substrate carrier protein, possible 2-oxoglutarate/malate carrier. Highly related to plant mitochondrial carriers. Previously annotated as MITC14	PF00153	PTHR24089,PTHR24089:SF78	KOG0759				AT5G19760.1		Mitochondrial substrate carrier family protein
Cre11.g478850.t1.2	website	68	32	103	63	-1.08	0.6	-0.11			PF04755					GO:0005198,GO:0009507	AT2G35490.1		Plastid-lipid associated protein PAP / fibrillin family protein
Cre10.g424100.t1.2	website	666	263	1113	313	-1.34	0.74	-1.09		Inorganic pyrophosphatase, identical to GI:14571671=CAC42762 (ppaI); probably chloroplastic (by homology to At5g09650)	PF00719	PTHR10286,PTHR10286:SF0	KOG1626	3.6.1.1	K01507	GO:0000287,GO:0004427,GO:0005737,GO:0006796	AT5G09650.1	AtPPa6,PPa6	pyrophosphorylase 6
Cre12.g555150.t1.2	website	372	167	396	276	-1.16	0.09	-0.43	NUOB10	Mitochondrial NADH:ubiquinone oxidoreductase (Complex I) 17.8 kDa subunit precursor, homolog to bovine PDSW (PDSW/NDUFB10/NUO12.3)gi|33943529|gb|AAQ55459.1| [PMID: 15450959; PMID: 15710684]
Cre17.g702102.t1.1	website	124	50	248	115	-1.3	1	-0.11
Cre11.g467582.t1.1	website	67	29	61	39	-1.2	-0.13	-0.78
Cre06.g252150.t1.2	website	68	28	61	39	-1.25	-0.16	-0.81			PF08282	PTHR21485,PTHR21485:SF12			K07042		AT2G25870.1		haloacid dehalogenase-like hydrolase family protein
Cre03.g146167.t1.1	website	100	45	111	65	-1.15	0.15	-0.61		Conserved expressed protein; present in thylakoid-enriched fraction based on mass spectrometric peptide identification [PMID: 17078018]							AT1G67700.2
Cre03.g187450.t1.2	website	645	266	1116	479	-1.28	0.79	-0.43		Ribose-5-phosphate isomerase (EC 5.3.1.6), pentose phosphate isomerase; likely plastid precursor based on putative organelle-targeting N-terminal sequence and similarity to spinach plastid ribose phosphate isomerase (GenBank AAL77589)	PF06026	PTHR11934	KOG3075	5.3.1.6	K01807	GO:0004751,GO:0009052	AT3G04790.1		Ribose 5-phosphate isomerase, type A protein
Cre01.g014400.t1.1	website	123	59	100	180	-1.06	-0.29	0.56
Cre10.g417700.t1.2	website	54578	19723	85097	41736	-1.47	0.64	-0.39	RPL3	Cytosolic 80S ribosomal protein L3; Cytosolic 60S large ribosomal subunit protein L3	PF00297	PTHR11363	KOG0746		K02925	GO:0003735,GO:0005622,GO:0005840,GO:0006412	AT1G43170.1	ARP1,emb2207,RP1,RPL3A	ribosomal protein 1
Cre14.g611900.t2.1	website	790	360	584	415	-1.13	-0.44	-0.93
Cre14.g622150.t2.1	website	134	39	72	77	-1.78	-0.89	-0.79
Cre12.g513650.t1.2	website	59	24	62	30	-1.29	0.06	-0.97
Cre01.g031700.t2.1	website	57	25	88	110	-1.23	0.62	0.94
Cre06.g309717.t1.1	website	86	42	91	70	-1.03	0.08	-0.29			PF01722,PF02657	PTHR12735,PTHR12735:SF3	KOG2313				AT4G26500.1	ATSUFE,CPSUFE,EMB1374,SUFE1	chloroplast sulfur E
Cre07.g325717.t1.1	website	1229	513	2708	950	-1.26	1.14	-0.37
Cre03.g198950.t1.2	website	115	55	101	64	-1.07	-0.18	-0.85	CGL30	Conserved expressed protein	PF01789					GO:0005509,GO:0009523,GO:0009654,GO:0015979,GO:0019898	AT1G77090.1		Mog1/PsbP/DUF1795-like photosystem II reaction center PsbP family protein
Cre09.g410650.t3.1	website	215	92	198	210	-1.22	-0.12	-0.04		Performs the first step in the histidine biosynthesis pathway, the condensation of ATP with PRPP to form phosphoribosyl-ATP. Presumably, the HIS1 gene contains within one of its internal introns a gene for a protein phosphatase 2C, encoded on the other s	PF08029,PF01634	PTHR21403				GO:0000105,GO:0000287,GO:0003879,GO:0005737	AT1G58080.1	ATATP-PRT1,ATP-PRT1,HISN1A	ATP phosphoribosyl transferase 1
Cre14.g620702.t1.1	website	230	44	196	293	-2.38	-0.23	0.35			PF12499
Cre17.g703700.t1.1	website	230	106	123	124	-1.12	-0.91	-0.89		Succinate-CoA ligase beta chain, mitochondrial precursor; Similar to Arabidopsis mitochondrial SCL (GenBank NP_179632). Two splice variants are expected . Previously annotated as SCLB1	PF00549,PF08442	PTHR11815	KOG2799	6.2.1.4,6.2.1.5	K01900	GO:0003824,GO:0008152	AT2G20420.1		ATP citrate lyase (ACL) family protein
Cre05.g240850.t1.2	website	677	266	1464	522	-1.35	1.11	-0.37	THIC	Hydroxymethylpyrimidine phosphate synthase involved in the regulation of thiamine biosynthesis. Precise catalytic function of this ThiC homolog is not known, though it participates in the formation of 4-amino-5-hydroxymethyl-2-methylpyrimidine from amino	PF01964				K03147	GO:0009228	AT2G29630.1	PY,THIC	thiaminC
Cre17.g731950.t1.2	website	2642	1179	5943	1989	-1.16	1.17	-0.41		Mitochondrial F1F0-ATP synthase, subunit c/ATP9/proteolipid. Note: ATP9A encodes a related protein also predicted to encode subunit C of an organellar F1F0-ATP synthase. ATP9A and ATP9B are adjacent on genome, and divergently transcribed	PF00137	PTHR10031	KOG3025			GO:0015078,GO:0015991,GO:0033177	AT2G07671.1		ATP synthase subunit C family protein
Cre19.g751297.t1.1	website	55	23	47	36	-1.27	-0.23	-0.61
Cre11.g467689.t1.1	website	8587	4145	16923	5663	-1.05	0.98	-0.6		Rieske iron-sulfur protein; cytochrome b6f complex iron-sulfur subunit, chloroplast precursor gi:1717956, PMID: 8125984	PF08802,PF00355	PTHR10134		1.10.99.1	K02636	GO:0016679,GO:0055114,GO:0009496,GO:0042651,GO:0051537,GO:0016491	AT4G03280.1	PETC,PGR1	photosynthetic electron transfer C
Cre09.g410650.t1.2	website	324	144	306	287	-1.17	-0.08	-0.17		Performs the first step in the histidine biosynthesis pathway, the condensation of ATP with PRPP to form phosphoribosyl-ATP. Presumably, the HIS1 gene contains within one of its internal introns a gene for a protein phosphatase 2C, encoded on the other s	PF02719,PF08029,PF01634	PTHR21403	KOG2831	2.4.2.17	K00765	GO:0009058,GO:0000105,GO:0000287,GO:0003879,GO:0005737	AT1G09795.1	ATATP-PRT2,ATP-PRT2,HISN1B	ATP phosphoribosyl transferase 2
Cre06.g273700.t1.2	website	183	91	140	187	-1.01	-0.38	0.03			PF02012						AT5G23120.1	HCF136	photosystem II stability/assembly factor, chloroplast (HCF136)
Cre05.g234550.t1.2	website	17185	3281	22530	11337	-2.39	0.39	-0.6	FBA3	Fructose-1,6-bisphosphate aldolase 1 (EC:4.1.2.13); probably plastidic, but predicted mitochondrial by Target-P; 87% identical to cDNA (Q42690); glycolytic enzyme that catalyses the reversible aldol cleavage or condensation of fructose-1,6-bisphosphate in	PF00274	PTHR11627	KOG1557	4.1.2.13	K01623	GO:0004332,GO:0006096	AT4G38970.1	FBA2	fructose-bisphosphate aldolase 2
Cre08.g378900.t1.2	website	564	228	368	423	-1.31	-0.62	-0.42	NUO3	NADH dehydrogenase subunit (Complex I) 3 precursor [=ND3], mitochondrial. gi|33943533|gb|AAQ55461.1| [=ND3; NAD3] [PMID: 15710684; PMID: 15450959]	PF00507	PTHR11058,PTHR11058:SF4	KOG4662	1.6.5.3	K03880	GO:0008137,GO:0055114	ATMG00990.1		NADH dehydrogenase 3
Cre13.g606800.t1.2	website	126	26	117	117	-2.27	-0.11	-0.1			PF02698
Cre02.g099850.t1.1	website	862	379	639	599	-1.18	-0.43	-0.53		Pyruvate dehydrogenase (EC 1.2.4.1), E1 component alpha subunit (ODPA, PDC2_E1a). The pyruvate dehydrogenase complex catalyzes the overall conversion of pyruvate to acetyl-CoA and CO(2). It contains multiple copies of three enzymatic components: pyruvate	PF00676	PTHR11516,PTHR11516:SF5	KOG0225	1.2.4.1	K00161	GO:0008152,GO:0016624	AT1G01090.1	PDH-E1 ALPHA	pyruvate dehydrogenase E1 alpha
Cre06.g267550.t1.2	website	57	26	83	48	-1.14	0.52	-0.27		Similar to Bardet-Biedl syndrome 5	PF07289	PTHR21351
Cre08.g379163.t1.1	website	64	26	95	35	-1.3	0.57	-0.88
Cre14.g611400.t1.2	website	56	16	23	43	-1.78	-1.29	-0.35
Cre07.g329650.t1.2	website	228	112	437	210	-1.03	0.94	-0.11			PF06041
Cre12.g507300.t1.2	website	16127	5166	13938	8259	-1.64	-0.21	-0.97	LCI30	Hypothetical protein highly conserved with protein on chromosome 5 of Arabidopsis and also with mammalian protein. Putative TGF (transforming growth factor) beta inducible nuclear protein TINP1 [Oryza sativa (japonica cultivar-group)].; May be associated	PF01201	PTHR12642	KOG3163				AT5G06360.1		Ribosomal protein S8e family protein
Cre16.g680000.t1.2	website	4546	1416	7276	2659	-1.68	0.68	-0.77		Mitochondrial ATP synthase, H+ transporting, subunit 5, Oligomycin sensitivity conferral protein (OSCP) or O subunit. Component of the peripheral stalk that links F1 and F0 domains. Homologous to the bacterial ATP synthase delta subunit (but not to the eu	PF00213	PTHR11910	KOG1662	3.6.3.14	K02137	GO:0005886,GO:0015986,GO:0045261,GO:0046933	AT5G13450.1	ATP5	delta subunit of Mt ATP synthase
Cre07.g338050.t1.2	website	2022	650	1743	1125	-1.64	-0.21	-0.85		Mitochondrial ATP synthase associated protein 3; unknown evolutionary origin [PMID: 11744727, PMID: 15710684]
Cre06.g311900.t1.2	website	1866	811	2342	1784	-1.2	0.33	-0.06		Expressed protein. Similar to the RabG/Rab7 type of small GTPase, involved in vesicle trafficking in the vacuolar system; identical to YptC5 [gi|2500075|sp|Q39573|YPTC5_CHLRE]. Previously annotated a RABG1	PF00071	PTHR24073,PTHR24073:SF260	KOG0394		K07976		AT1G49300.1	ATRAB7,ATRABG3E,RABG3E	RAB GTPase homolog G3E
Cre02.g078226.t1.1	website	172	54	339	114	-1.67	0.98	-0.59
Cre04.g224931.t1.1	website	260	88	247	213	-1.57	-0.07	-0.29
Cre04.g213873.t1.1	website	478	207	331	281	-1.21	-0.53	-0.77

## Sheet: Sm162
		Normalized Counts				log2FoldChange			Annotation
Gene	Link	CC124+3	Sm142+3	Sm162+3	Sm181+3	CC124+3 vs. Sm142+3	CC124+3 vs. Sm162+3	CC124+3 vs. Sm181+3	Symbol	Description	PFAM	PANTHER	KOG	KEGG Enzyme	KEGG Orthology	GO	TAIR	TAIR Symbol	TAIR Description
Cre17.g729400.t1.2	website	94	198	32	84	1.08	-1.56	-0.16			PF00211	PTHR11017				GO:0009190,GO:0016849,GO:0035556
Cre03.g145107.t1.1	website	103	78	46	85	-0.41	-1.17	-0.28			PF00225	PTHR24115,PTHR24115:SF171	KOG0239		K10406	GO:0003777,GO:0005524,GO:0007018	AT2G22610.1		Di-glucose binding protein with Kinesin motor domain
Cre16.g658650.t1.1	website	185	274	75	182	0.57	-1.29	-0.03			PF00612,PF00063,PF02736,PF01843	PTHR13140,PTHR13140:SF36	KOG0160			GO:0005515,GO:0003774,GO:0005524,GO:0016459	AT1G54560.1	ATXIE,XIE	Myosin family protein with Dil domain
Cre07.g349900.t1.1	website	77	40	35	70	-0.95	-1.16	-0.14									AT3G51970.1	ASAT1,ATASAT1,ATSAT1	acyl-CoA sterol acyl transferase 1
Cre02.g114100.t1.1	website	128	170	54	70	0.41	-1.25	-0.88		Calcium/calmodulin-dependent 3\',5\'-cyclic nucleotide phosphodiesterase. Similar to calcium/calmodulin-dependent 3\',5\'-cyclic nucleotide phosphodiesterase IB from Rattus norvegicus	PF00233	PTHR11347:SF75,PTHR11347				GO:0004114,GO:0007165
Cre02.g081300.t1.1	website	144	142	64	140	-0.02	-1.17	-0.04			PF00293	PTHR12992				GO:0016787	AT1G28960.2	ATNUDT15,ATNUDX15,NUDX15	nudix hydrolase homolog 15
Cre01.g012700.t1.2	website	644	481	179	668	-0.42	-1.85	0.05			PF00023,PF00520,PF00027	PTHR10217:SF394,PTHR10217	KOG4412			GO:0005515,GO:0005216,GO:0006811,GO:0016020,GO:0055085	AT5G37500.1	GORK	gated outwardly-rectifying K+ channel
Cre02.g087900.t1.1	website	444	555	180	415	0.32	-1.31	-0.1			PF00069	PTHR23257	KOG0192			GO:0004672,GO:0005524,GO:0006468	AT1G79570.1		Protein kinase superfamily protein with octicosapeptide/Phox/Bem1p domain
Cre13.g591800.t1.2	website	217	211	104	182	-0.04	-1.06	-0.25
Cre10.g450500.t1.1	website	277	205	131	220	-0.44	-1.08	-0.33			PF00686					GO:0003824,GO:0005975	AT5G26570.1	ATGWD3,OK1,PWD	catalytics;carbohydrate kinases;phosphoglucan, water dikinases
Cre12.g519950.t1.1	website	134	111	50	76	-0.26	-1.43	-0.81	FAP42	Flagellar Associated Protein similar to adenylate/guanylate kinases, found in the flagellar proteome [PMID: 15998802]. May exhibit calpain cysteine endopeptidase activity	PF00406,PF00648,PF00625	PTHR23359,PTHR23359:SF22	KOG3078			GO:0005524,GO:0006139,GO:0019205,GO:0004198,GO:0005622,GO:0006508,GO:0005515	AT5G35170.1		adenylate kinase family protein
Cre02.g115450.t1.1	website	140	156	36	91	0.17	-1.97	-0.62	CYG47	Similar to guanylate cyclase 1 (GCYB2) from Homo sapiens	PF00211	PTHR11920:SF141,PTHR11920				GO:0009190,GO:0016849,GO:0035556
Cre12.g527100.t1.1	website	126	192	45	123	0.61	-1.48	-0.03			PF00005	PTHR19241:SF99,PTHR19241	KOG0061			GO:0005524,GO:0016887	AT5G60740.1		ABC transporter family protein
Cre16.g651400.t1.2	website	219	281	87	232	0.36	-1.34	0.08			PF00097	PTHR22764					AT2G27940.1		RING/U-box superfamily protein
Cre04.g219700.t3.1	website	55	82	25	36	0.58	-1.14	-0.6		Similar to Bardet-Biedl syndrome protein 9 in humans		PTHR20991	KOG3679
Cre16.g653900.t1.1	website	92	94	31	76	0.04	-1.55	-0.26
Cre04.g215150.t2.1	website	342	332	165	333	-0.04	-1.05	-0.04	SSS1	Putative soluble starch synthase I; catalyses the transfer of a glucosyl moiety of the ADP-glucose to the non-reducing end of a pre-existing alpha 1-4 linked chain.	PF00534,PF08323	PTHR12526,PTHR12526:SF17				GO:0009058	AT5G24300.1	ATSS1,SSI,SSI1	Glycogen/starch synthases, ADP-glucose type
Cre06.g287600.t1.1	website	184	197	71	169	0.1	-1.37	-0.12			PF00023		KOG4412			GO:0005515	AT2G17390.1	AKR2B	ankyrin repeat-containing 2B
Cre07.g329050.t1.2	website	230	171	25	141	-0.42	-3.21	-0.7		Related to human SLC7A family of solute carriers, involved in cationic amino acid transport (arginine, lysine, ornithine); this is probably the gene mutated in the L-canavanine resistant mutant can1, which is closely linked to pf17, because the PF17 gene	PF00324	PTHR11785,PTHR11785:SF53	KOG1286			GO:0006810,GO:0016020,GO:0055085,GO:0003333,GO:0015171	AT4G21120.1	AAT1,CAT1	amino acid transporter 1
Cre01.g011850.t2.1	website	109	158	52	69	0.54	-1.05	-0.66			PF00069	PTHR23257:SF290,PTHR23257				GO:0004672,GO:0005524,GO:0006468	AT5G58950.1		Protein kinase superfamily protein
Cre04.g230536.t1.1	website	292	161	105	197	-0.86	-1.47	-0.56			PF00530	PTHR26392,PTHR26392:SF98				GO:0005044,GO:0016020
Cre16.g673852.t1.1	website	479	612	200	503	0.35	-1.26	0.07			PF00311			4.1.1.31	K01595	GO:0006099,GO:0008964,GO:0015977	AT1G53310.1	ATPEPC1,ATPPC1,PEPC1,PPC1	phosphoenolpyruvate carboxylase 1
Cre16.g684939.t1.1	website	427	294	133	215	-0.54	-1.68	-0.98				PTHR11207
Cre01.g009400.t1.2	website	283	262	43	334	-0.11	-2.71	0.24			PF00474	PTHR11819,PTHR11819:SF4			K14387	GO:0005215,GO:0006810,GO:0016020,GO:0055085
Cre09.g410750.t1.2	website	132	79	49	202	-0.74	-1.42	0.62		Nitrite reductase structural gene (Nii1) [GI:3776043, PMID: 9737004]	PF03460,PF01077	PTHR11493:SF37,PTHR11493	KOG0560	1.7.7.1	K00366	GO:0016491,GO:0055114,GO:0020037,GO:0051536	AT2G15620.1	ATHNIR,NIR,NIR1	nitrite reductase 1
Cre12.g552700.t1.1	website	101	148	41	74	0.55	-1.31	-0.45			PF00530	PTHR19331	KOG2748			GO:0005044,GO:0016020	AT2G20960.1	pEARLI4	Arabidopsis phospholipase-like protein (PEARLI 4) family
Cre12.g543300.t1.1	website	60	65	23	52	0.09	-1.4	-0.21
Cre29.g757797.t1.1	website	156	200	72	119	0.36	-1.11	-0.39
Cre03.g207750.t1.1	website	148	268	42	110	0.86	-1.8	-0.43			PF00211	PTHR11017		4.6.1.1	K01768	GO:0009190,GO:0016849,GO:0035556	AT5G49770.1		Leucine-rich repeat protein kinase family protein
Cre16.g687400.t1.1	website	191	140	93	295	-0.45	-1.04	0.63			PF00069	PTHR24055:SF90,PTHR24055	KOG0593			GO:0004672,GO:0005524,GO:0006468	AT4G19110.2		Protein kinase superfamily protein
Cre01.g024650.t1.1	website	359	378	133	262	0.07	-1.44	-0.46		C-type lectin, contains C-type lectin domain responsible for carbohydrate binding activity (PMID: 16336259)	PF07714,PF00024	PTHR11612,PTHR11612:SF57	KOG0192			GO:0004672,GO:0006468	AT1G18160.1		Protein kinase superfamily protein
Cre13.g583972.t1.1	website	164	123	80	118	-0.41	-1.04	-0.48
Cre14.g619350.t1.2	website	321	240	144	212	-0.42	-1.16	-0.6			PF03969	PTHR12169	KOG2383			GO:0005524	AT4G28070.2		AFG1-like ATPase family protein
Cre01.g040850.t2.1	website	125	170	53	101	0.45	-1.24	-0.3
Cre09.g402923.t1.1	website	102	145	39	77	0.51	-1.38	-0.4
Cre12.g555950.t1.2	website	83	89	33	51	0.1	-1.34	-0.72		Putative flagellar inner arm dynein heavy chain, novel minor type dynein (monomeric). Has not been identified in Chlamydomonas flagella in mass spec proteomic study by Yagi et al. [PMID: 19351714]; novel minor type found exclusively at the flagellar basa	PF08393,PF07728,PF03028	PTHR10676,PTHR10676:SF138	KOG3595			GO:0005524,GO:0016887,GO:0003777,GO:0007018,GO:0030286
Cre16.g677100.t2.1	website	188	264	55	184	0.49	-1.77	-0.03
Cre02.g086600.t1.2	website	417	270	208	273	-0.63	-1	-0.61			PF07366
Cre11.g468600.t1.2	website	202	107	57	112	-0.92	-1.82	-0.85
Cre06.g296850.t1.2	website	104	119	42	88	0.2	-1.28	-0.24	FAP81	Flagellar Associated Protein, found in the flagellar proteome [PMID: 15998802]		PTHR14128
Cre13.g586700.t2.1	website	192	438	62	222	1.19	-1.63	0.2			PF00989	PTHR10919:SF179,PTHR10919				GO:0006355
Cre16.g695500.t1.1	website	135	82	57	150	-0.73	-1.25	0.16			PF05631	PTHR24003,PTHR24003:SF315	KOG4332				AT1G64650.1		Major facilitator superfamily protein
Cre13.g588950.t1.2	website	734	390	205	417	-0.91	-1.84	-0.82
Cre12.g516600.t1.1	website	200	326	88	194	0.7	-1.18	-0.04		Serine/Threonine protein kinase	PF07714	PTHR23257:SF353,PTHR23257	KOG0192			GO:0004672,GO:0006468	AT3G24715.1		Protein kinase superfamily protein with octicosapeptide/Phox/Bem1p domain
Cre03.g161000.t1.1	website	55	50	25	50	-0.12	-1.12	-0.13			PF00962	PTHR11409	KOG1097	3.5.4.4	K01488	GO:0009168,GO:0019239	AT4G04880.1		adenosine/AMP deaminase family protein
Cre11.g467400.t1.2	website	56	35	28	38	-0.69	-1.01	-0.55
Cre07.g344900.t1.2	website	117	60	57	62	-0.97	-1.05	-0.92
Cre06.g306550.t1.1	website	145	125	70	98	-0.22	-1.06	-0.56			PF00445	PTHR11240	KOG1642	3.1.27.1	K01166	GO:0003723,GO:0033897	AT2G39780.1	RNS2	ribonuclease 2
Cre11.g467649.t1.1	website	544	528	250	529	-0.04	-1.12	-0.04		RAP-domain containing protein. The RNA-binding RAP domain consists of multiple blocks of charged and aromatics residues and is predicted to be composed of alpha helical and beta strand structures. Also contains a Fas-activated serine/threonine kinase le	PF06743,PF08373	PTHR21228,PTHR21228:SF19				GO:0004672,GO:0005524,GO:0006915	AT2G31890.1	ATRAP,RAP	RAP
Cre14.g620850.t1.2	website	510	417	221	314	-0.29	-1.21	-0.7			PF00010					GO:0006355,GO:0030528	AT1G69010.1	BIM2	BES1-interacting Myc-like protein 2
Cre17.g704300.t1.1	website	107	76	41	58	-0.5	-1.36	-0.88	FAP47	Flagellar Associated Protein; found in the flagellar proteome [PMID: 15998802]; identified in the flagellar basal body proteome [PMID: 15137946]; upregulated by deflagellation	PF00307					GO:0005515
Cre08.g384800.t1.2	website	146	154	66	133	0.08	-1.14	-0.13			PF00561	PTHR10992,PTHR10992:SF81	KOG2382				AT4G10030.1		alpha/beta-Hydrolases superfamily protein
Cre14.g627576.t1.1	website	132	148	52	69	0.16	-1.35	-0.94			PF08393,PF03028	PTHR10676,PTHR10676:SF136	KOG3595			GO:0003777,GO:0007018,GO:0030286
Cre02.g102650.t1.1	website	179	124	56	115	-0.53	-1.68	-0.64			PF00069	PTHR23257:SF361,PTHR23257	KOG1187			GO:0004672,GO:0005524,GO:0006468	AT1G08720.1	ATEDR1,EDR1	Protein kinase superfamily protein
Cre03.g184450.t1.1	website	527	497	251	401	-0.09	-1.07	-0.4			PF00069	PTHR24349:SF100,PTHR24349	KOG0032			GO:0004672,GO:0005524,GO:0006468	AT2G20470.1		AGC (cAMP-dependent, cGMP-dependent and protein kinase C) kinase family protein
Cre17.g714200.t1.1	website	2753	5910	508	3027	1.1	-2.44	0.14		Linked to closely related KUP1 and KUP3. Also annotated a KUP6. C-terminal part of this gene model has homology to Myb-like transcription factors, which suggests that this gene model might be too long and should be split into two	PF02705					GO:0015079,GO:0016020,GO:0071805	AT4G13420.1	ATHAK5,HAK5	high affinity K+ transporter 5
Cre17.g743200.t1.2	website	169	207	58	108	0.29	-1.55	-0.64			PF02992
Cre10.g430750.t1.1	website	390	235	154	256	-0.73	-1.34	-0.61			PF00249	PTHR25040:SF29,PTHR25040					AT2G38090.1		Duplicated homeodomain-like superfamily protein
Cre17.g731200.t1.1	website	91	58	31	47	-0.64	-1.56	-0.96
Cre11.g479900.t1.2	website	61	65	26	62	0.07	-1.26	0.01
Cre02.g141400.t1.2	website	2612	1536	1234	1825	-0.77	-1.08	-0.52		Phosphoenolpyruvate carboxykinase; PEP carboxykinase (EC 4.1.1.49); based on high similarity to PEPCK from Panicum maximum (GenBank AAQ10076) and many other plants. Two splice variants are expected, which may result in cytoplasmic and plastid-targeted fo	PF01293	PTHR11699,PTHR11699:SF22		4.1.1.49	K01610	GO:0004612,GO:0005524,GO:0006094	AT4G37870.1	PCK1,PEPCK	phosphoenolpyruvate carboxykinase 1
Cre10.g456750.t1.2	website	315	233	155	545	-0.43	-1.02	0.79				PTHR11260,PTHR11260:SF15	KOG1422				AT1G75270.1	DHAR2	dehydroascorbate reductase 2
Cre15.g637761.t1.2	website	234	275	114	187	0.23	-1.04	-0.32			PF00005,PF06472	PTHR11384	KOG0064		K05676	GO:0005524,GO:0016887,GO:0006810,GO:0016020	AT4G39850.1	ACN2,AtABCD1,CTS,PED3,PXA1	peroxisomal ABC transporter 1
Cre15.g643503.t1.1	website	285	365	111	183	0.35	-1.37	-0.65			PF02992,PF00072,PF01036,PF02518,PF00211	PTHR24423				GO:0000156,GO:0000160,GO:0006355,GO:0005216,GO:0006811,GO:0016020,GO:0005524,GO:0009190,GO:0016849,GO:0035556	AT2G17820.1	AHK1,ATHK1,HK1	histidine kinase 1
Cre17.g730483.t1.1	website	237	269	110	223	0.19	-1.1	-0.09
Cre16.g673250.t1.1	website	260	398	62	215	0.61	-2.08	-0.28	NRR1		PF03110					GO:0003677,GO:0005634	AT1G20980.1	ATSPL14,FBR6,SPL14,SPL1R2	squamosa promoter binding protein-like 14
Cre13.g605200.t1.1	website	52	113	23	185	1.12	-1.17	1.83			PF05548
Cre09.g396624.t1.1	website	123	124	42	85	0.01	-1.56	-0.54			PF00023	PTHR24116,PTHR24116:SF97	KOG0502			GO:0005515	AT2G28840.1	XBAT31	XB3 ortholog 1 in Arabidopsis thaliana
Cre08.g378800.t1.2	website	1209	718	438	792	-0.75	-1.46	-0.61			PF00320					GO:0003700,GO:0006355,GO:0008270,GO:0043565	AT5G47140.1	GATA27	GATA transcription factor 27
Cre16.g665450.t1.1	website	158	125	75	84	-0.34	-1.07	-0.91	FAP48	Ryanodine receptor calcium ion channel RIR-CaC; Inositol 1,4,5-trisphosphate receptor type 1 (Type 1 InsP3 receptor) (IP3 receptor) (InsP3R1) (IP3R); found in flagellar proteome as FAP48 (PMID: 15998802)	PF01365,PF08454,PF08709	PTHR13715,PTHR13715:SF58			K04963	GO:0005262,GO:0016020,GO:0070588
Cre17.g721950.t1.2	website	150	119	53	118	-0.34	-1.51	-0.35			PF00097,PF01485	PTHR11685,PTHR11685:SF12	KOG1815		K11968	GO:0008270	AT4G34370.1	ARI1,ATARI1	RING/U-box superfamily protein
Cre13.g592000.t1.2	website	207	169	97	149	-0.3	-1.1	-0.48			PF00069	PTHR26263,PTHR26263:SF49	KOG0032			GO:0004672,GO:0005524,GO:0006468	AT3G01090.1	AKIN10,KIN10,SNRK1.1	SNF1 kinase homolog 10
Cre06.g296550.t1.2	website	101	183	48	93	0.86	-1.09	-0.12		Uses NADPH and non-covalently-bound FAD to catalyse the oxygenation of nucleophilic nitrogen, sulphur, phosphorous and selenium atoms; important for xenobiotic detoxification; more closely related to bacterial than to plant homologues; linked to FMO6 and	PF00743	PTHR23023,PTHR23023:SF21	KOG1399			GO:0004499,GO:0050660,GO:0050661,GO:0055114	AT1G19250.1	FMO1	flavin-dependent monooxygenase 1
Cre17.g725150.t1.2	website	1006	1611	485	1240	0.68	-1.05	0.3			PF00664,PF00005	PTHR24221,PTHR24221:SF96	KOG0055			GO:0005524,GO:0006810,GO:0016021,GO:0042626,GO:0055085,GO:0016887	AT3G62150.1	PGP21	P-glycoprotein 21
Cre09.g390319.t1.1	website	142	262	57	147	0.89	-1.3	0.05			PF09324,PF01369	PTHR10663,PTHR10663:SF42	KOG0929			GO:0005086,GO:0005622,GO:0032012	AT3G60860.1		SEC7-like guanine nucleotide exchange family protein
Cre04.g215400.t1.2	website	82	76	32	62	-0.11	-1.34	-0.4	AKC3	Conserved expressed protein related to ABC1/COQ8 mitochondrial putative ser/thr kinase. ABC1 kinase family protein of unknown function; similar to EYE3 (required for eyespot assembly); Arabidopsis homolog is predicted to be plastid-localized	PF03109	PTHR10566,PTHR10566:SF10	KOG1235		K08869		AT3G24190.1		Protein kinase superfamily protein
Cre16.g684800.t1.1	website	64	35	20	46	-0.86	-1.66	-0.48			PF00240,PF00560	PTHR23155:SF83,PTHR23155	KOG4579			GO:0005515	AT2G30105.1
Cre01.g040850.t1.2	website	126	175	56	103	0.47	-1.16	-0.3			PF06011
Cre06.g260700.t1.2	website	2134	1454	260	2498	-0.55	-3.04	0.23	UAPA6	Xanthine/uracil/vitamin C permease-like. Related to plants and fungi; also related to bacterial inner membrane proteins	PF00860	PTHR11119,PTHR11119:SF9			K06901	GO:0005215,GO:0006810,GO:0016020,GO:0055085	AT3G10960.1	ATAZG1,AZG1	AZA-guanine resistant1
Cre16.g690655.t1.1	website	144	150	68	94	0.06	-1.08	-0.61					KOG0811
Cre10.g433900.t2.1	website	285	391	128	258	0.46	-1.16	-0.14			PF00622,PF00632,PF01135	PTHR11254,PTHR11254:SF144	KOG0940			GO:0005515,GO:0005622,GO:0006464,GO:0016881,GO:0004719	AT1G55860.1	UPL1	ubiquitin-protein ligase 1
Cre09.g390023.t1.1	website	1166	972	545	763	-0.26	-1.1	-0.61		Copper responsive regulator 1; SBP domain containing, ankyrin repeats [gi:63145978; PMID: 16352720]	PF03110					GO:0003677,GO:0005634	AT2G47070.1	SPL1	squamosa promoter binding protein-like 1
Cre15.g643750.t1.2	website	323	370	135	195	0.19	-1.26	-0.73
Cre03.g195300.t1.2	website	117	168	35	106	0.52	-1.76	-0.15
Cre22.g754197.t1.1	website	106	68	43	73	-0.63	-1.29	-0.53
Cre07.g331700.t1.1	website	93	53	34	54	-0.8	-1.46	-0.77
Cre10.g465550.t1.1	website	958	852	322	578	-0.17	-1.57	-0.73	CLPD1	ClpD chaperone, Hsp100 family, probably chloroplastic (by homology); possibly acting as ATP-dependent subunit of Clp protease	PF02861,PF00004,PF07724,PF10431	PTHR11638	KOG1051			GO:0019538,GO:0005524	AT5G51070.1	CLPD,ERD1,SAG15	Clp ATPase
Cre14.g627000.t1.1	website	149	79	48	96	-0.92	-1.65	-0.63
Cre17.g714400.t1.1	website	256	302	52	261	0.24	-2.29	0.02
Cre03.g146187.t1.1	website	559	280	275	602	-1	-1.02	0.11		Third step of ornithine biosynthesis pathway; NAGPR, N-acetyl-gamma-glutamyl-phosphate reductase, chloroplast precursor; ARGC1 (AGPR) (N-acetyl-glutamate semialdehyde dehydrogenase) (NAGSA dehydrogenase). Previously annotated as ARG1 on the assumption th	PF01118,PF02774	PTHR14097,PTHR14097:SF7	KOG4354	1.2.1.-,1.2.1.38	K00145	GO:0005737,GO:0006520,GO:0016620,GO:0051287,GO:0008652,GO:0046983	AT2G19940.1		oxidoreductases, acting on the aldehyde or oxo group of donors, NAD or NADP as acceptor;copper ion binding
Cre09.g388689.t1.1	website	246	318	109	180	0.37	-1.17	-0.45			PF00069	PTHR23257	KOG0192			GO:0004672,GO:0005524,GO:0006468	AT3G46920.1		Protein kinase superfamily protein with octicosapeptide/Phox/Bem1p domain
Cre01.g018350.t1.2	website	209	161	93	190	-0.37	-1.17	-0.13
Cre16.g670050.t1.2	website	96	63	44	49	-0.6	-1.12	-0.95			PF01237	PTHR10972,PTHR10972:SF45					AT3G09300.1	ORP3B	OSBP(oxysterol binding protein)-related protein 3B
Cre17.g746647.t1.1	website	98	91	34	58	-0.12	-1.55	-0.77		RNA-binding protein of the Puf family, translational repressor, may affect mRNA stability	PF00806	PTHR12537:SF12,PTHR12537	KOG1488			GO:0003723	AT2G29140.1	APUM3,PUM3	pumilio 3
Cre11.g467651.t1.1	website	138	235	57	81	0.76	-1.27	-0.77			PF00211	PTHR11017				GO:0009190,GO:0016849,GO:0035556
Cre08.g373450.t1.1	website	177	144	75	126	-0.3	-1.24	-0.49			PF00128,PF02806,PF02922	PTHR10357:SF21,PTHR10357				GO:0003824,GO:0005975,GO:0043169,GO:0004553	AT3G20440.2	BE1,EMB2729	Alpha amylase family protein
Cre14.g618450.t1.2	website	152	119	61	91	-0.36	-1.32	-0.75			PF04882					GO:0005779,GO:0007031
Cre03.g160350.t1.2	website	79	119	33	55	0.59	-1.25	-0.53		Protein of unknown function with ankyrin repeats	PF00023,PF00069	PTHR23257				GO:0005515,GO:0004672,GO:0005524,GO:0006468	AT1G73660.1		protein tyrosine kinase family protein
Cre10.g454450.t2.1	website	256	204	85	251	-0.33	-1.6	-0.03			PF00481	PTHR13832,PTHR13832:SF164	KOG0698			GO:0003824	AT1G09160.1		Protein phosphatase 2C family protein
Cre12.g527700.t1.1	website	88	83	38	48	-0.1	-1.21	-0.89	CYG19	Probable domain of larger protein similar to guanylate cyclase 1 (GCYB2) from Homo sapiens	PF00211	PTHR11920:SF129,PTHR11920				GO:0009190,GO:0016849,GO:0035556
Cre10.g435450.t1.2	website	302	265	120	255	-0.19	-1.33	-0.24	CPL2	Conserved, expressed, transcription factor like protein	PF00320	PTHR10071				GO:0003700,GO:0006355,GO:0008270,GO:0043565	AT3G54810.1	BME3,BME3-ZF,GATA8	Plant-specific GATA-type zinc finger transcription factor family protein
Cre12.g484250.t1.1	website	243	215	120	140	-0.18	-1.02	-0.8	DHC1	Flagellar inner arm dynein 1 heavy chain alpha (dynein heavy chain 1, dynein fa; one heavy chain of a two-headed type dynein; other chain is DHC10, dynein fb) (subspecies f)(DHC1-alpha)(Pf9); DHC1 in PMID: 9247642. Identified in Chlamydomonas flagella in	PF08385,PF08393,PF07728,PF03028	PTHR10676,PTHR10676:SF135	KOG3595			GO:0005524,GO:0016887,GO:0003777,GO:0007018,GO:0030286
Cre12.g536600.t1.1	website	153	158	55	93	0.05	-1.47	-0.72	FAP78	Flagellar Associated Protein, found in the flagellar proteome [PMID: 15998802]		PTHR11584:SF273,PTHR11584
Cre09.g389600.t1.1	website	85	174	35	61	1.03	-1.29	-0.49			PF07714	PTHR26391,PTHR26391:SF393	KOG0192			GO:0004672,GO:0006468	AT5G57610.1		Protein kinase superfamily protein with octicosapeptide/Phox/Bem1p domain
Cre13.g564900.t1.2	website	340	308	114	351	-0.14	-1.57	0.05		Putative ABC transporter, MRP subfamily, membrane protein PMID: 15710683	PF00664,PF00005	PTHR24223,PTHR24223:SF195	KOG0054			GO:0005524,GO:0006810,GO:0016021,GO:0042626,GO:0055085,GO:0016887	AT2G34660.1	ATMRP2,EST4,MRP2	multidrug resistance-associated protein 2
Cre04.g217954.t1.1	website	90	131	40	65	0.55	-1.17	-0.47			PF00689,PF00702,PF00690,PF08282,PF00122	PTHR24093	KOG0202			GO:0006754,GO:0006812,GO:0015662,GO:0016020,GO:0003824,GO:0008152,GO:0000166,GO:0046872	AT4G29900.1	ACA10,ATACA10,CIF1	autoinhibited Ca(2+)-ATPase 10
Cre02.g081800.t1.2	website	96	120	41	87	0.31	-1.22	-0.15			PF00211	PTHR11017				GO:0009190,GO:0016849,GO:0035556
Cre02.g110550.t1.1	website	235	170	101	150	-0.46	-1.22	-0.64			PF00249	PTHR10641,PTHR10641:SF40					AT3G48920.1	AtMYB45,MYB45	myb domain protein 45
Cre12.g516750.t1.1	website	395	306	124	201	-0.37	-1.67	-0.98			PF07714	PTHR23257:SF353,PTHR23257	KOG0192			GO:0004672,GO:0006468	AT5G03730.1	AtCTR1,CTR1,SIS1	Protein kinase superfamily protein
Cre05.g237600.t1.1	website	210	267	95	156	0.35	-1.14	-0.43			PF09243	PTHR13184				GO:0006412,GO:0008168	AT1G64600.1		methyltransferases;copper ion binding
Cre16.g695100.t1.1	website	142	107	67	99	-0.4	-1.08	-0.51			PF00441,PF02771,PF02770	PTHR10909,PTHR10909:SF129	KOG0138	1.3.3.6	K00232	GO:0016627,GO:0055114,GO:0003995	AT3G51840.1	ACX4,ATG6,ATSCX	acyl-CoA oxidase 4
Cre01.g002550.t1.1	website	136	74	61	71	-0.88	-1.15	-0.94			PF00069	PTHR24356	KOG0598			GO:0004672,GO:0005524,GO:0006468	AT1G30640.1		Protein kinase family protein
Cre12.g541200.t1.2	website	162	84	76	121	-0.95	-1.08	-0.42			PF01226					GO:0005215,GO:0006810,GO:0016020
Cre08.g380000.t1.2	website	167	166	74	160	-0.01	-1.17	-0.05			PF08241,PF03781	PTHR10108,PTHR10108:SF384				GO:0008152,GO:0008168
Cre02.g143500.t1.1	website	125	142	50	84	0.18	-1.31	-0.58			PF00233,PF03924	PTHR11347:SF75,PTHR11347				GO:0004114,GO:0007165
Cre16.g652150.t1.2	website	84	91	35	48	0.12	-1.24	-0.8	FBP4		PF01591,PF00300	PTHR10606,PTHR10606:SF23	KOG0234	2.7.1.105,3.1.3.46	K01103	GO:0003873,GO:0005524,GO:0006000,GO:0003824,GO:0006003	AT1G07110.1	ATF2KP,F2KP,FKFBP	fructose-2,6-bisphosphatase
Cre15.g639150.t2.1	website	117	182	53	126	0.64	-1.15	0.11			PF07766	PTHR14009	KOG1043				AT1G65540.1		LETM1-like protein
Cre17.g696450.t1.1	website	239	218	102	145	-0.14	-1.23	-0.72				PTHR23315:SF7,PTHR23315					AT5G58680.1		ARM repeat superfamily protein
Cre10.g449100.t1.2	website	342	219	165	210	-0.65	-1.05	-0.7			PF00153	PTHR24089:SF97,PTHR24089	KOG0754				AT5G01340.1		Mitochondrial substrate carrier family protein
Cre06.g293051.t1.1	website	75	54	33	70	-0.47	-1.17	-0.1			PF00909,PF05021	PTHR11730:SF8,PTHR11730	KOG0682			GO:0008519,GO:0016020,GO:0072488	AT4G13510.1	AMT1;1,ATAMT1,ATAMT1;1	ammonium transporter 1;1
Cre02.g095350.t1.1	website	85	87	33	63	0.02	-1.38	-0.44	CGL116		PF01712	PTHR10513	KOG4235			GO:0005524,GO:0006139,GO:0016773	AT1G72040.1		P-loop containing nucleoside triphosphate hydrolases superfamily protein
Cre11.g469500.t2.1	website	80	99	30	44	0.31	-1.42	-0.86			PF00989	PTHR10919:SF179,PTHR10919				GO:0006355
Cre13.g574900.t1.2	website	517	661	218	312	0.36	-1.24	-0.73	FAP228	Glycosyltransferase, possible 1,3-beta-D-glucan synthase. Flagellar Associated Protein similar to callose synthase, found in the flagellar proteome [PMID: 15998802]. Previously annotated as FAP228	PF02364	PTHR12741,PTHR12741:SF4		2.4.1.-	K11000	GO:0000148,GO:0003843,GO:0006075,GO:0016020	AT1G06490.1	ATGSL07,atgsl7,gsl07	glucan synthase-like 7
Cre01.g008350.t1.1	website	407	293	180	324	-0.48	-1.18	-0.33
Cre10.g437201.t1.1	website	143	194	63	144	0.44	-1.18	0.01			PF07714	PTHR23257				GO:0004672,GO:0006468	AT3G46920.1		Protein kinase superfamily protein with octicosapeptide/Phox/Bem1p domain
Cre14.g614900.t2.1	website	148	138	72	125	-0.09	-1.05	-0.24			PF03950,PF04557,PF00749,PF04558	PTHR10119:SF15,PTHR10119	KOG1148	6.1.1.18	K01886	GO:0000166,GO:0004812,GO:0005524,GO:0005737,GO:0006412,GO:0006418,GO:0016876,GO:0043039,GO:0004819,GO:0006425	AT1G25350.1	OVA9	glutamine-tRNA ligase, putative / glutaminyl-tRNA synthetase, putative / GlnRS, putative
Cre03.g144847.t1.1	website	289	305	89	197	0.07	-1.69	-0.56		Pyruvate kinase (PK) [EC 2.7.1.40]; catalyses the final step in glycolysis, which is the conversion of phosphoenolpyruvate to pyruvate with concomitant phosphorylation of ADP to ATP. (This gene model is one of three possible variants from this genome regi	PF00224,PF02887	PTHR11817	KOG2323			GO:0000287,GO:0004743,GO:0006096,GO:0030955	AT5G63680.1		Pyruvate kinase family protein
Cre13.g582800.t1.2	website	176	109	70	129	-0.69	-1.34	-0.44			PF02655					GO:0005524,GO:0046872
Cre11.g479000.t1.1	website	325	428	154	206	0.4	-1.08	-0.66		Similar to guanylate cyclase 1 (GCYB2) from Homo sapiens	PF00211	PTHR11920		4.6.1.2	K12323	GO:0009190,GO:0016849,GO:0035556
Cre10.g441650.t1.1	website	98	240	43	69	1.29	-1.21	-0.5			PF06650					GO:0008104
Cre06.g309900.t1.2	website	93	69	30	54	-0.43	-1.62	-0.79		Sequence similarity to mastigoneme protein (MST1); no EST support	PF07699	PTHR22727,PTHR22727:SF9
Cre07.g322450.t1.1	website	203	205	88	131	0.01	-1.2	-0.64			PF00855,PF00856	PTHR22884,PTHR22884:SF124		2.1.1.43	K06101	GO:0005515	AT1G77300.1	ASHH2,CCR1,EFS,SDG8	histone methyltransferases(H3-K4 specific);histone methyltransferases(H3-K36 specific)
Cre01.g043950.t2.1	website	125	167	48	127	0.42	-1.37	0.02			PF00069	PTHR26392,PTHR26392:SF98				GO:0004672,GO:0005524,GO:0006468
Cre13.g592551.t1.2	website	111	214	41	107	0.94	-1.44	-0.06
Cre16.g650900.t1.1	website	108	164	48	83	0.6	-1.19	-0.39				PTHR25355:SF2,PTHR25355	KOG4176		K10767		AT5G48090.1	ELP1	EDM2-like protein1
Cre13.g604050.t1.2	website	119	221	46	94	0.89	-1.38	-0.36				PTHR23244,PTHR23244:SF105					AT1G03445.1	BSU1	Serine/threonine protein phosphatase family protein
Cre12.g527100.t2.1	website	126	192	45	123	0.61	-1.48	-0.03			PF00005	PTHR19241:SF99,PTHR19241	KOG0061			GO:0005524,GO:0016887	AT5G60740.1		ABC transporter family protein
Cre16.g654250.t3.1	website	138	82	67	94	-0.76	-1.04	-0.55
Cre01.g024800.t1.1	website	214	301	86	130	0.49	-1.32	-0.72			PF00069	PTHR11612,PTHR11612:SF57	KOG0192			GO:0004672,GO:0005524,GO:0006468	AT1G18160.1		Protein kinase superfamily protein
Cre05.g232002.t1.1	website	432	341	205	410	-0.34	-1.08	-0.08			PF01756,PF02770,PF00441	PTHR10909,PTHR10909:SF94	KOG0135	1.3.3.6	K00232	GO:0003997,GO:0005777,GO:0006635,GO:0055114,GO:0003995,GO:0016627	AT5G65110.1	ACX2,ATACX2	acyl-CoA oxidase 2
Cre07.g334300.t1.1	website	103	116	41	65	0.18	-1.33	-0.65		C-terminal domain similar to transient receptor potential Ca2+ channel, involved in Ca2+ homeostasis; N-terminal region has G-protein beta WD-40 repeats; member of a family of at least 8 TRP proteins	PF00400,PF00520	PTHR22847,PTHR22847:SF134	KOG0271			GO:0005216,GO:0006811,GO:0016020,GO:0055085	AT5G16750.1	TOZ	Transducin family protein / WD-40 repeat family protein
Cre01.g009350.t1.2	website	1000	520	359	1053	-0.94	-1.48	0.07		Converts agmatin to N-carbamoyl-putrescine; involved in agmatine pathway of polyamine (putrescine) biosynthesis; found in soluble mitochondrial proteome	PF04371			3.5.3.12	K10536		AT5G08170.1	ATAIH,EMB1873	porphyromonas-type peptidyl-arginine deiminase family protein
Cre03.g165900.t1.1	website	109	70	49	112	-0.66	-1.16	0.04			PF00300	PTHR23029	KOG3734				AT3G60450.1		Phosphoglycerate mutase family protein
Cre10.g436100.t1.1	website	444	321	147	256	-0.47	-1.6	-0.79		Mixed lineage protein kinase with a GAF domain, which is a domain present in phytochrome and CGMP-specific phosphodiesterases. A serine/threonine protein kinase which has a GAF domain, a potential chromophore binding domain.	PF01590,PF00069,PF07714	PTHR23257	KOG0192			GO:0005515,GO:0004672,GO:0005524,GO:0006468	AT1G67890.1		PAS domain-containing protein tyrosine kinase family protein
Cre02.g091900.t1.1	website	79	55	38	63	-0.52	-1.08	-0.32					KOG1003
Cre12.g516650.t1.1	website	229	309	99	223	0.43	-1.21	-0.04		Serine/Threonine protein kinase. Previously annotated as STPK6	PF07714	PTHR26392:SF156,PTHR26392	KOG0192			GO:0004672,GO:0006468	AT1G04700.1		PB1 domain-containing protein tyrosine kinase
Cre17.g714150.t1.1	website	1835	4694	291	1845	1.35	-2.66	0.01		Potassium ion uptake transporter. Linked to related KUP2 and KUP3	PF02705					GO:0015079,GO:0016020,GO:0071805	AT4G13420.1	ATHAK5,HAK5	high affinity K+ transporter 5
Cre13.g605750.t1.2	website	184	170	81	187	-0.11	-1.18	0.03
Cre01.g038250.t1.2	website	1366	809	525	955	-0.76	-1.38	-0.52		Serine decarboxylase involved in ethanolamine production for PtdEtn biosynthesis	PF00282	PTHR11999,PTHR11999:SF4	KOG0629	4.1.1.22	K01590	GO:0016831,GO:0019752,GO:0030170	AT1G43710.1	emb1075	Pyridoxal phosphate (PLP)-dependent transferases superfamily protein
Cre06.g258350.t1.1	website	77	68	36	63	-0.17	-1.09	-0.29				PTHR10588,PTHR10588:SF29
Cre07.g340250.t1.1	website	89	76	26	56	-0.24	-1.77	-0.67		Serine/Threonine protein kinase. Previously annotated as STPK8	PF00069	PTHR23257	KOG0192			GO:0004672,GO:0005524,GO:0006468	AT5G57610.1		Protein kinase superfamily protein with octicosapeptide/Phox/Bem1p domain
Cre03.g199000.t1.2	website	469	418	201	240	-0.17	-1.22	-0.97	PHOT1	Phototropin-like, blue light receptor [PMID: 12121468; independent sequence: AJ416556] Found in the flagellar proteome [PMID: 15998802]; LOV1 and LOV2 domains. Characterized by Lanzl et al. 2008 [PMID: 18330851] and by Kutta et al. [PMID: 18604833}; stud	PF08447,PF00069	PTHR24351,PTHR24351:SF88	KOG0610	2.7.11.1	K08282	GO:0005515,GO:0004672,GO:0005524,GO:0006468	AT5G58140.1	NPL1,PHOT2	phototropin 2
Cre08.g360050.t2.1	website	240	194	63	174	-0.3	-1.92	-0.46		Urea carboxylase [EC:6.3.4.]; Allophanate hydrolase subunit 2; catalyses first reaction of ATP:urea amidolyase; homologous to C-terminus of yeast protein, whose N-terminus is homologous to DUR2, upstream divergent; in green algae, the two activities are s	PF02682,PF02786,PF02785,PF00364,PF00289,PF02626	PTHR18866:SF67,PTHR18866	KOG0238	3.5.1.54,6.3.4.6	K14541	GO:0003824,GO:0005524,GO:0008152,GO:0016874	AT5G35360.1	CAC2	acetyl Co-enzyme a carboxylase biotin carboxylase subunit
Cre01.g045550.t1.2	website	1444	772	650	1219	-0.9	-1.15	-0.24	APE2	Triose-phosphate transporter. Located in zones of contact between the inner and outer membrane of the chloroplast (By similarity). Belongs to the TPT transporter family. TPT (TC2.A.7.9.1) subfamily transporter. Previously annotated as APE2	PF03151	PTHR11132	KOG1441				AT5G46110.4	APE2,TPT	Glucose-6-phosphate/phosphate translocator-related
Cre02.g084250.t1.2	website	724	366	263	455	-0.99	-1.46	-0.67			PF00481	PTHR13832,PTHR13832:SF143	KOG0698			GO:0003824	AT5G53140.1		Protein phosphatase 2C family protein
Cre02.g096000.t1.1	website	61	31	23	54	-0.98	-1.43	-0.17			PF01061,PF00005	PTHR19241,PTHR19241:SF20	KOG0061			GO:0016020,GO:0005524,GO:0016887	AT1G17840.1	ABCG11,ATWBC11,COF1,DSO,WBC11	white-brown complex homolog protein 11
Cre09.g402404.t1.1	website	117	72	44	61	-0.7	-1.43	-0.93
Cre01.g055465.t1.1	website	55	48	15	49	-0.2	-1.85	-0.18			PF00650	PTHR10174:SF78,PTHR10174	KOG1470				AT1G01630.1		Sec14p-like phosphatidylinositol transfer family protein
Cre06.g305150.t1.1	website	108	88	28	67	-0.3	-1.96	-0.68
Cre08.g358580.t1.1	website	2245	1143	959	2171	-0.97	-1.23	-0.05		Carbamoyl phosphate synthase (glutamate dependent), large subunit (EC 6.3.5.5); Target-P predicts plastid targeting. Previously annotated as CMPL1. Identified in as nitrogen-controlled-gene NCG5 expressed upon nitrogen starvation [PMID: 11469597]	PF02787,PF02142,PF02786,PF00289	PTHR11405:SF15,PTHR11405	KOG0370	6.3.5.5	K01955	GO:0004086,GO:0006807,GO:0003824,GO:0005524,GO:0008152	AT1G29900.1	CARB	carbamoyl phosphate synthetase B
Cre14.g624950.t1.1	website	198	212	78	119	0.1	-1.34	-0.73		Flagellar inner arm dynein 1 heavy chain beta (DHC1-beta, dynein fb; one heavy chain of a two-headed type dynein; other chain is DHC1, dynein fa) (DHC10). Identified in Chlamydomonas flagella in mass spec proteomic study by Yagi et al. [PMID: 19351714]).	PF08385,PF08393,PF07728,PF03028	PTHR10676:SF130,PTHR10676	KOG3595		K10408	GO:0005524,GO:0016887,GO:0003777,GO:0007018,GO:0030286
Cre11.g467611.t1.1	website	126	116	53	77	-0.11	-1.25	-0.71			PF01062
Cre04.g223450.t1.1	website	72	66	32	47	-0.13	-1.18	-0.61
Cre03.g155350.t1.2	website	212	112	77	155	-0.91	-1.46	-0.45			PF01243,PF00175					GO:0010181,GO:0016491,GO:0055114
Cre10.g446800.t1.2	website	169	147	77	173	-0.21	-1.14	0.03			PF02431					GO:0016872,GO:0042398	AT2G26310.1		Chalcone-flavanone isomerase family protein
Cre09.g391801.t1.1	website	745	553	150	642	-0.43	-2.31	-0.21		Hydroxyproline rich glycoprotein VSP4; (SP)n-repeats, extracellular matrix protein (cell wall protein); resembles VSP6 [PMID: 7689882, Genbank entry AY036106]	PF05572
Cre10.g434600.t1.2	website	276	219	116	142	-0.33	-1.25	-0.96	FAP148	Flagellar Associated Protein with cation channel domain, found in the flagellar proteome [PMID: 15998802]	PF00400,PF00520	PTHR22847:SF52,PTHR22847	KOG0318			GO:0005216,GO:0006811,GO:0016020,GO:0055085	AT5G16750.1	TOZ	Transducin family protein / WD-40 repeat family protein
Cre04.g219700.t2.1	website	55	82	25	36	0.58	-1.15	-0.6		Similar to Bardet-Biedl syndrome protein 9 in humans		PTHR20991	KOG3679
Cre05.g239400.t1.1	website	252	279	115	291	0.15	-1.13	0.21
Cre13.g587600.t1.2	website	118	139	33	82	0.24	-1.83	-0.52			PF03423,PF00756	PTHR10907:SF13,PTHR10907					AT1G11720.2	ATSS3,SS3	starch synthase 3
Cre10.g436550.t1.2	website	1107	592	550	1202	-0.9	-1.01	0.12	LCI5	Regulated by CCM1 [PMID: 15235119]. Acclimation to changing CO2 concentrations and light intensities was studied by Yamano et al. 2008 [PMID: 18322145].
Cre16.g654250.t1.2	website	139	82	68	94	-0.76	-1.04	-0.57
Cre12.g549150.t1.1	website	260	216	78	223	-0.26	-1.73	-0.22									AT4G38710.2		glycine-rich protein
Cre10.g435300.t2.1	website	226	157	71	268	-0.53	-1.67	0.24		Similar to Arabidopsis NCBI accession # CAB86013. Probably organelle-located, by TargetP prediction and similarity to AT5G04710	PF02127	PTHR10761	KOG2596	3.4.11.21	K01267	GO:0004177,GO:0006508,GO:0008270	AT5G60160.1		Zn-dependent exopeptidases superfamily protein
Cre07.g358050.t1.1	website	95	189	31	51	0.99	-1.64	-0.89			PF01477	PTHR10877:SF43,PTHR10877	KOG3544			GO:0005515
Cre03.g207250.t1.2	website	1120	945	276	874	-0.25	-2.02	-0.36	GLN4	Putative glutamine synthetase (EC 6.3.1.2), (Glutamate-ammonia ligase); no predicted organelle targeting	PF00120	PTHR20852:SF14,PTHR20852	KOG0683			GO:0004356,GO:0006807	AT5G35630.1	ATGSL1,GLN2,GS2	glutamine synthetase 2
Cre16.g663400.t2.1	website	398	410	145	373	0.04	-1.45	-0.1		Low-CO2 inducible gene revealed by cDNA analyses. At least four other paralogous genes are conserved in the Chlamydomonas genome. Predicted amino acid sequence is homologous to Arabidopsis hypothetical protein T20K12.220. SOSUI prediction: 1 transmembrane	PF01062						AT3G61320.1		Bestrophin-like protein
Cre06.g279700.t1.1	website	216	300	50	111	0.47	-2.1	-0.96			PF10162	PTHR15535,PTHR15535:SF1	KOG3544
Cre12.g496350.t1.2	website	101	152	48	576	0.6	-1.07	2.52		Contains a sterol sensing 5-transmembrane domain similar to those in SCAP, Patched, NPC1 and HMGR	PF02460	PTHR10796,PTHR10796:SF32	KOG1934			GO:0008158,GO:0016020	AT4G38350.2		Patched family protein
Cre16.g651400.t2.1	website	219	282	86	233	0.36	-1.35	0.09			PF00097	PTHR22764					AT2G27940.1		RING/U-box superfamily protein
Cre02.g095077.t1.1	website	559	504	244	538	-0.15	-1.2	-0.05			PF04134,PF00571	PTHR11911				GO:0005515	AT5G50100.1		Putative thiol-disulphide oxidoreductase DCC
Cre10.g427950.t1.1	website	211	261	63	138	0.3	-1.74	-0.61			PF00211	PTHR24790,PTHR24790:SF7				GO:0009190,GO:0016849,GO:0035556
Cre01.g055408.t1.1	website	743	469	364	477	-0.66	-1.03	-0.64			PF00501,PF11930	PTHR24095:SF42,PTHR24095	KOG1175	6.2.1.1	K01895	GO:0003824,GO:0008152	AT5G36880.2	ACS	acetyl-CoA synthetase
Cre01.g004124.t2.1	website	959	848	293	613	-0.18	-1.71	-0.64				PTHR10919:SF179,PTHR10919
Cre16.g656350.t1.1	website	76	78	32	47	0.04	-1.24	-0.69					KOG2897
Cre01.g012750.t1.1	website	347	471	166	359	0.44	-1.06	0.05			PF00023,PF00520	PTHR10217:SF394,PTHR10217	KOG4214			GO:0005515,GO:0005216,GO:0006811,GO:0016020,GO:0055085	AT5G37500.1	GORK	gated outwardly-rectifying K+ channel
Cre16.g687350.t1.2	website	354	250	150	324	-0.5	-1.23	-0.13			PF01756,PF02770,PF00441	PTHR10909,PTHR10909:SF94	KOG0135	1.3.3.6	K00232	GO:0003997,GO:0005777,GO:0006635,GO:0055114,GO:0003995,GO:0016627	AT1G06290.1	ACX3,ATACX3	acyl-CoA oxidase 3
Cre05.g238100.t1.2	website	750	860	252	431	0.2	-1.57	-0.8		Putative protein tyrosine kinase identified through multi-level HMM library for kinase classification (PMID: 17557329)	PF00069,PF07714	PTHR23257,PTHR23257:SF304	KOG1187			GO:0004672,GO:0005524,GO:0006468	AT3G46920.1		Protein kinase superfamily protein with octicosapeptide/Phox/Bem1p domain
Cre05.g234700.t1.1	website	257	261	104	152	0.02	-1.31	-0.76	PYK3	Pyruvate kinase (PK) [EC 2.7.1.40]; catalyses the final step in glycolysis, which is the conversion of phosphoenolpyruvate to pyruvate with concomitant phosphorylation of ADP to ATP. (This gene model is one of three possible variants from this genome regi	PF00224,PF02887	PTHR11817	KOG2323			GO:0000287,GO:0004743,GO:0006096,GO:0030955	AT5G63680.1		Pyruvate kinase family protein
Cre07.g340450.t1.1	website	627	839	290	580	0.42	-1.11	-0.11			PF01833,PF10162,PF07691	PTHR25069:SF29,PTHR25069				GO:0005515
Cre03.g182700.t1.1	website	391	435	149	285	0.15	-1.39	-0.46			PF00643					GO:0005622,GO:0008270	AT5G15850.1	ATCOL1,COL1	CONSTANS-like 1
Cre17.g706900.t1.2	website	170	88	68	85	-0.94	-1.31	-1			PF00520,PF00027	PTHR10217:SF393,PTHR10217	KOG0498	2.7.11.1	K08282	GO:0005216,GO:0006811,GO:0016020,GO:0055085	AT3G02850.1	SKOR	STELAR K+ outward rectifier
Cre04.g218750.t1.2	website	171	118	77	113	-0.54	-1.16	-0.61		Truncated hemoglobin, plastid-located. Orthologous to C. eugametos LI637 and LI410 [PMID: 8177215, PMID: 10563822]; Truncated hemoglobins (trHbs) are a family of oxygen-binding heme proteins found in cyanobacteria, other eubacteria and unicellular eukaryo	PF01152	PTHR10681,PTHR10681:SF47				GO:0015671,GO:0019825
Cre16.g663450.t1.2	website	652	774	287	397	0.25	-1.18	-0.71		Low-CO2 inducible gene revealed by cDNA analyses. At least four other paralogous genes are conserved in the Chlamydomonas genome. Predicted amino acid sequence is homologous to Arabidopsis hypothetical protein T20K12.220. SOSUI prediction: 1 transmembrane	PF01062						AT3G61320.1		Bestrophin-like protein
Cre13.g586700.t1.1	website	194	439	62	221	1.18	-1.63	0.19			PF00989	PTHR10919:SF179,PTHR10919				GO:0006355
Cre16.g650950.t1.1	website	216	134	94	208	-0.7	-1.2	-0.06			PF01931
Cre07.g324500.t1.2	website	89	258	38	76	1.53	-1.22	-0.23			PF05548
Cre04.g218750.t2.1	website	171	117	77	112	-0.54	-1.15	-0.6		Truncated hemoglobin, plastid-located. Orthologous to C. eugametos LI637 and LI410 [PMID: 8177215, PMID: 10563822]; Truncated hemoglobins (trHbs) are a family of oxygen-binding heme proteins found in cyanobacteria, other eubacteria and unicellular eukaryo	PF01152	PTHR10681,PTHR10681:SF47				GO:0015671,GO:0019825
Cre01.g012650.t1.1	website	147	135	37	134	-0.12	-1.99	-0.14			PF00023,PF00520	PTHR10217:SF394,PTHR10217	KOG4214			GO:0005515,GO:0005216,GO:0006811,GO:0016020,GO:0055085	AT5G37500.1	GORK	gated outwardly-rectifying K+ channel
Cre07.g334900.t1.1	website	135	124	57	117	-0.12	-1.25	-0.2
Cre02.g114900.t1.1	website	182	95	73	114	-0.94	-1.32	-0.67		Protein of unknown function with ankyrin repeats	PF00023	PTHR24128	KOG4214			GO:0005515	AT2G28840.1	XBAT31	XB3 ortholog 1 in Arabidopsis thaliana
Cre04.g215150.t1.2	website	342	331	165	332	-0.04	-1.05	-0.04	SSS1	Putative soluble starch synthase I; catalyses the transfer of a glucosyl moiety of the ADP-glucose to the non-reducing end of a pre-existing alpha 1-4 linked chain.	PF00534,PF08323	PTHR12526,PTHR12526:SF17				GO:0009058	AT5G24300.1	ATSS1,SSI,SSI1	Glycogen/starch synthases, ADP-glucose type
Cre16.g652750.t1.2	website	265	238	116	239	-0.15	-1.19	-0.15			PF00743	PTHR23023:SF18,PTHR23023	KOG1399			GO:0004499,GO:0050660,GO:0050661,GO:0055114	AT5G45180.1		Flavin-binding monooxygenase family protein
Cre04.g217950.t1.2	website	171	128	25	139	-0.41	-2.77	-0.31			PF00069	PTHR24347	KOG0032			GO:0004672,GO:0005524,GO:0006468	AT4G04720.1	CPK21	calcium-dependent protein kinase 21
Cre16.g657250.t1.2	website	228	459	14	841	1.01	-4.03	1.88		The substrate of this oxidase is unsure, as the similarity is to both glyoxal oxidases and galactose oxidases, found in fungi, bacteria, animals and plants (both use the same Tyr radical / metal mechanism); the plant homologues are secreted, but the fate	PF09118,PF07250						AT1G67290.1		glyoxal oxidase-related protein
Cre16.g657200.t1.1	website	418	786	33	1953	0.91	-3.68	2.22			PF09118,PF07250						AT1G67290.1		glyoxal oxidase-related protein
Cre16.g685650.t1.1	website	109	174	36	184	0.68	-1.61	0.76		Ionotropic glutamate receptor. Contains a short LSU-rRNA motif on the opposite strand (5162821-5162909), in intronic region	PF00060,PF00497	PTHR18966:SF42,PTHR18966				GO:0004970,GO:0005234,GO:0016020,GO:0005215,GO:0006810,GO:0030288	AT3G51480.1	ATGLR3.6,GLR3.6	glutamate receptor 3.6
Cre05.g247500.t1.1	website	168	138	64	110	-0.28	-1.39	-0.6				PTHR24103:SF104,PTHR24103					AT3G27330.1		zinc finger (C3HC4-type RING finger) family protein
Cre09.g391700.t1.2	website	194	147	81	210	-0.4	-1.27	0.11
Cre13.g573150.t1.1	website	120	98	50	105	-0.3	-1.28	-0.2			PF05761	PTHR12103:SF1,PTHR12103	KOG2469				AT5G48960.1		HAD-superfamily hydrolase, subfamily IG, 5\'-nucleotidase
Cre01.g011850.t1.1	website	107	156	52	68	0.54	-1.03	-0.67			PF00069	PTHR23257:SF290,PTHR23257				GO:0004672,GO:0005524,GO:0006468	AT5G58950.1		Protein kinase superfamily protein
Cre06.g304650.t1.1	website	169	259	62	119	0.62	-1.45	-0.5			PF00454	PTHR10048,PTHR10048:SF22		2.7.1.67	K00888	GO:0004428,GO:0046854,GO:0048015,GO:0016773	AT5G09350.1	PI-4KBETA2,PI4KBETA2	phosphatidylinositol 4-OH kinase beta2
Cre08.g385500.t1.2	website	324	176	114	300	-0.88	-1.51	-0.11	AMYA1	Alpha-amylase. Previously annotated as AMYA1	PF07821,PF00128	PTHR10357:SF9,PTHR10357				GO:0004556,GO:0005509,GO:0005975,GO:0003824,GO:0043169	AT1G69830.1	AMY3,ATAMY3	alpha-amylase-like 3
Cre16.g663850.t1.1	website	121	70	60	109	-0.79	-1.01	-0.14	SSS5	Putative soluble starch synthase IV	PF00534,PF08323	PTHR12526,PTHR12526:SF17				GO:0009058	AT4G18240.1	ATSS4,SS4,SSIV	starch synthase 4
Cre10.g425000.t1.1	website	156	287	64	132	0.88	-1.29	-0.24			PF00069	PTHR23257:SF300,PTHR23257				GO:0004672,GO:0005524,GO:0006468	AT3G63260.1	ATMRK1	Protein kinase superfamily protein
Cre07.g326750.t1.1	website	189	107	64	105	-0.82	-1.56	-0.84
Cre08.g358572.t1.1	website	250	307	84	142	0.3	-1.57	-0.82			PF03094					GO:0008219,GO:0016021	AT2G44110.2	ATMLO15,MLO15	Seven transmembrane MLO family protein
Cre15.g637761.t2.1	website	233	274	114	186	0.23	-1.03	-0.33			PF00005,PF06472	PTHR11384	KOG0064		K05676	GO:0005524,GO:0016887,GO:0006810,GO:0016020	AT4G39850.1	ACN2,AtABCD1,CTS,PED3,PXA1	peroxisomal ABC transporter 1
Cre01.g015103.t1.2	website	145	235	42	96	0.69	-1.8	-0.6			PF00211	PTHR11017				GO:0009190,GO:0016849,GO:0035556
Cre07.g326700.t1.1	website	212	258	81	142	0.28	-1.39	-0.58
Cre03.g199800.t1.1	website	327	227	137	322	-0.53	-1.26	-0.02	HYDA1	Chloroplast Fe-hydrogenase (= HYDA1); corresponds to GI:18026272	PF02256,PF02906	PTHR11615:SF6,PTHR11615	KOG2439				AT4G16440.1		ferredoxin hydrogenases
Cre15.g643503.t2.1	website	285	364	110	183	0.35	-1.37	-0.65			PF02992,PF00072,PF01036,PF02518,PF00211	PTHR24423				GO:0000156,GO:0000160,GO:0006355,GO:0005216,GO:0006811,GO:0016020,GO:0005524,GO:0009190,GO:0016849,GO:0035556	AT2G17820.1	AHK1,ATHK1,HK1	histidine kinase 1
Cre06.g302050.t1.2	website	250	829	73	730	1.73	-1.78	1.54		1,3-beta-D-glucan synthase and glycosyl transferase. Previously annotated as GTR12	PF02364	PTHR12741				GO:0000148,GO:0003843,GO:0006075,GO:0016020	AT5G13000.1	ATGSL12,gsl12	glucan synthase-like 12
Cre07.g329882.t1.1	website	173	167	42	88	-0.06	-2.06	-0.98			PF00520,PF00027	PTHR10217:SF393,PTHR10217	KOG3684			GO:0005216,GO:0006811,GO:0016020,GO:0055085	AT3G02850.1	SKOR	STELAR K+ outward rectifier
Cre10.g452800.t1.2	website	1153	1193	379	1032	0.05	-1.61	-0.16	LCIB	Low-CO2 inducible protein (identical to BAD16683, PMID: 15235119); homologous to LCIC; TargetP prediction: Chloroplast (confidence: 5); regulated by CCM1. Mutations in this gene include mutants pmp1 (Spalding et al., 1983 [PMID: 16663206]) and ad1 (Wang
Cre01.g024750.t1.1	website	281	360	84	156	0.36	-1.74	-0.85			PF00069	PTHR11612,PTHR11612:SF57	KOG0192			GO:0004672,GO:0005524,GO:0006468	AT1G18160.1		Protein kinase superfamily protein
Cre12.g514050.t1.2	website	904	819	361	701	-0.14	-1.32	-0.37		Glutamate synthase, ferredoxin-dependent . Also known as CRFG3 (genbank id # AF135592) Could be chloroplast targeted (see model notes)	PF01645,PF04898,PF01493,PF00310	PTHR11938:SF55,PTHR11938	KOG0399	1.4.7.1	K00284	GO:0006537,GO:0015930,GO:0006807,GO:0055114,GO:0008152,GO:0016491	AT5G04140.1	FD-GOGAT,GLS1,GLU1,GLUS	glutamate synthase 1
Cre09.g393650.t1.2	website	1075	677	396	832	-0.67	-1.44	-0.37			PF00069,PF07714	PTHR23257	KOG0192			GO:0004672,GO:0005524,GO:0006468	AT1G67890.1		PAS domain-containing protein tyrosine kinase family protein
Cre03.g144947.t1.1	website	407	371	171	248	-0.13	-1.25	-0.72				PTHR14493,PTHR14493:SF7					AT5G12850.1		CCCH-type zinc finger protein with ARM repeat domain
Cre13.g607150.t1.1	website	51	33	21	39	-0.66	-1.31	-0.39	CYG57	Internal domains similar to Guanylyl cyclase, isoform C [Drosophila melanogaster]; similar to adenylate cyclase, type II (EC 4.6.1.1) (ATP pyrophosphate-lyase 2)	PF00211	PTHR11920:SF137,PTHR11920				GO:0009190,GO:0016849,GO:0035556
Cre13.g569850.t1.2	website	2610	2494	1066	2715	-0.07	-1.29	0.06		Belongs to AMT1 family (AMT1;4 or AMT1.4); corresponds to AY542491, mRNA complete cds (PMID: 15821986). Previously annotated as AMT1D	PF00909	PTHR11730:SF8,PTHR11730	KOG0682			GO:0008519,GO:0016020,GO:0072488	AT1G64780.1	AMT1;2,ATAMT1;2	ammonium transporter 1;2
Cre06.g284450.t1.2	website	348	207	169	197	-0.75	-1.05	-0.82			PF03031	PTHR12210:SF38,PTHR12210	KOG1605	3.1.3.16	K01090	GO:0005515	AT5G11860.1	SSP5	SCP1-like small phosphatase 5
Cre02.g108700.t1.1	website	55	65	16	34	0.24	-1.75	-0.66			PF00069	PTHR23257:SF313,PTHR23257				GO:0004672,GO:0005524,GO:0006468	AT5G08160.1	ATPK3,PK3	serine/threonine protein kinase 3
Cre14.g617750.t1.1	website	170	184	67	130	0.11	-1.35	-0.39		Phosphodiesterase similar to PDE1b from Mus musculus AAB58531.1.	PF00233,PF03924	PTHR11347:SF75,PTHR11347		3.1.4.17	K13755	GO:0004114,GO:0007165
Cre07.g326800.t1.1	website	64	63	31	55	0	-1.02	-0.21			PF08321,PF00515,PF00149	PTHR11668,PTHR11668:SF12	KOG0376	3.1.3.16	K04460	GO:0004722,GO:0046872,GO:0005515,GO:0016787	AT2G42810.1	PAPP5,PP5,PP5.2	protein phosphatase 5.2
Cre02.g145100.t1.1	website	1396	1379	609	1017	-0.02	-1.2	-0.46	FAP39	P-type ATPase/cation transporter, found in the flagellar proteome [PMID: 15998802]; similar to Ca2+ transporting ATPase; related to cation transporting ATPase; plasma membrane calcium-transporting ATPase 3 (PMCA3) (Plasma membrane calcium pump isoform 3).	PF00689,PF00702,PF00690,PF00122	PTHR24093:SF169,PTHR24093	KOG0204	3.6.3.8	K05850	GO:0006754,GO:0006812,GO:0015662,GO:0016020,GO:0003824,GO:0008152,GO:0000166,GO:0046872	AT4G29900.1	ACA10,ATACA10,CIF1	autoinhibited Ca(2+)-ATPase 10
Cre10.g431950.t1.2	website	433	342	206	258	-0.34	-1.07	-0.75			PF00069	PTHR23257:SF374,PTHR23257	KOG0192			GO:0004672,GO:0005524,GO:0006468	AT3G63260.1	ATMRK1	Protein kinase superfamily protein
Cre10.g425050.t1.1	website	470	247	221	310	-0.93	-1.09	-0.6			PF00400	PTHR15574,PTHR15574:SF6	KOG1310		K11807		AT5G10940.2		transducin family protein / WD-40 repeat family protein
Cre14.g614900.t1.2	website	147	138	71	125	-0.09	-1.05	-0.23			PF03950,PF04557,PF00749,PF04558	PTHR10119:SF15,PTHR10119	KOG1148	6.1.1.18	K01886	GO:0000166,GO:0004812,GO:0005524,GO:0005737,GO:0006412,GO:0006418,GO:0016876,GO:0043039,GO:0004819,GO:0006425	AT1G25350.1	OVA9	glutamine-tRNA ligase, putative / glutaminyl-tRNA synthetase, putative / GlnRS, putative
Cre12.g534100.t1.1	website	54	82	23	32	0.6	-1.26	-0.75			PF06203					GO:0005515	AT5G15840.1	CO,FG	B-box type zinc finger protein with CCT domain
Cre12.g500500.t1.1	website	485	358	209	700	-0.44	-1.21	0.53	SMT2	Similar to sterol-C24-Methyltransferase from Arabidopsis. Previously annotated as SMT1 but this conflicts with a series of smt mutants identified by Fang and Umen as suppressors of MAT3 size control	PF08241,PF08498	PTHR10108,PTHR10108:SF21	KOG1269	2.1.1.143	K08242	GO:0008152,GO:0008168,GO:0006694	AT1G76090.1	SMT3	sterol methyltransferase 3
Cre16.g656950.t1.1	website	151	259	65	102	0.78	-1.21	-0.57					KOG4674
Cre17.g714450.t1.2	website	1933	4822	299	1864	1.32	-2.69	-0.05			PF02705					GO:0015079,GO:0016020,GO:0071805	AT4G13420.1	ATHAK5,HAK5	high affinity K+ transporter 5
Cre16.g689423.t1.1	website	53	37	23	35	-0.54	-1.23	-0.59			PF00892	PTHR13146	KOG3912			GO:0016020
Cre13.g605200.t2.1	website	52	113	23	185	1.12	-1.17	1.83			PF05548
Cre04.g224500.t1.1	website	113	143	39	178	0.33	-1.55	0.65			PF01061,PF08370,PF00005	PTHR19241,PTHR19241:SF10	KOG0065			GO:0016020,GO:0005524,GO:0016887	AT2G29940.1	ATPDR3,PDR3	pleiotropic drug resistance 3
Cre09.g404200.t1.1	website	126	88	59	68	-0.52	-1.11	-0.89
Cre07.g318050.t1.2	website	948	873	288	475	-0.12	-1.72	-1			PF00170,PF05377					GO:0003700,GO:0006355,GO:0043565,GO:0046983
Cre01.g004124.t1.1	website	958	848	293	613	-0.18	-1.71	-0.64				PTHR10919:SF179,PTHR10919
Cre08.g377950.t1.2	website	186	167	80	164	-0.16	-1.22	-0.18			PF02622						AT3G29240.1		Protein of unknown function (DUF179)
Cre16.g680566.t1.1	website	174	151	80	184	-0.2	-1.13	0.08			PF00481	PTHR13832,PTHR13832:SF188	KOG0698			GO:0003824	AT3G62260.1		Protein phosphatase 2C family protein
Cre02.g100950.t1.1	website	208	276	89	151	0.41	-1.22	-0.47			PF00023					GO:0005515
Cre06.g303251.t1.1	website	334	431	133	255	0.37	-1.33	-0.39
Cre12.g500200.t1.1	website	53	98	19	47	0.88	-1.47	-0.17			PF00149	PTHR22953	KOG1378			GO:0016787	AT5G50400.1	ATPAP27,PAP27	purple acid phosphatase 27
Cre03.g203451.t1.1	website	104	110	18	69	0.08	-2.56	-0.6	CYA5			PTHR11017
Cre03.g178550.t1.1	website	241	162	96	172	-0.57	-1.32	-0.49			PF00400,PF04564	PTHR22844	KOG0271		K10260	GO:0000151,GO:0004842,GO:0016567	AT3G49660.1		Transducin/WD40 repeat-like superfamily protein
Cre12.g523000.t1.1	website	153	168	52	84	0.14	-1.57	-0.86			PF00642	PTHR12506,PTHR12506:SF11				GO:0003676,GO:0008270	AT3G02830.1	ZFN1	zinc finger protein 1
Cre05.g239500.t1.1	website	313	219	111	244	-0.51	-1.49	-0.36
Cre16.g690319.t1.1	website	218	134	77	173	-0.7	-1.5	-0.34			PF01733	PTHR10332	KOG1479			GO:0005337,GO:0006810,GO:0016020	AT1G70330.1	ENT1,ENT1AT	equilibrative nucleotide transporter 1
Cre01.g013500.t1.2	website	319	162	140	344	-0.98	-1.19	0.11			PF01814
Cre11.g467616.t1.1	website	147	131	70	77	-0.17	-1.08	-0.94				PTHR14781	KOG3785
Cre01.g030300.t1.1	website	85	65	40	74	-0.37	-1.06	-0.18			PF00892					GO:0016020	AT5G12170.2	CLT3	CRT (chloroquine-resistance transporter)-like transporter 3
Cre08.g360950.t1.1	website	161	150	73	150	-0.1	-1.15	-0.1
Cre07.g314050.t1.1	website	121	216	42	104	0.83	-1.54	-0.23
Cre14.g628237.t2.1	website	180	171	72	92	-0.07	-1.33	-0.96			PF00069	PTHR23257:SF341,PTHR23257	KOG0192			GO:0004672,GO:0005524,GO:0006468	AT5G50000.1		Protein kinase superfamily protein
Cre06.g278140.t1.1	website	772	496	259	611	-0.64	-1.58	-0.34			PF00069	PTHR24356:SF124,PTHR24356	KOG0598			GO:0004672,GO:0005524,GO:0006468	AT1G53700.1	PK3AT,WAG1	WAG 1
Cre07.g353450.t1.2	website	4930	2832	2383	3796	-0.8	-1.05	-0.38		Acetyl-CoA synthetase (EC 6.2.1.1); Acetate-CoA ligase; probable mitochondrial protein based on mass spectrometry identification (QFYTAPTLLR + SLLQLGDAWPR), although organelle targeting predicted as other by Target-P and iPSORT. AMP-dependent	PF00501,PF11930	PTHR24095:SF42,PTHR24095	KOG1175			GO:0003824,GO:0008152	AT5G36880.2	ACS	acetyl-CoA synthetase
Cre07.g319701.t1.2	website	732	534	331	462	-0.45	-1.15	-0.66			PF00320	PTHR10071				GO:0003700,GO:0006355,GO:0008270,GO:0043565	AT1G08010.1	GATA11	GATA transcription factor 11
Cre03.g164600.t1.2	website	1850	1866	712	2002	0.01	-1.38	0.11		P-type ATPase/cation transporter, plasma membrane. Probably hydrogen exporting. Previously annotated as PMH1	PF00702,PF00690,PF00122	PTHR24093:SF61,PTHR24093	KOG0202			GO:0003824,GO:0008152,GO:0006754,GO:0006812,GO:0015662,GO:0016020,GO:0000166,GO:0046872	AT1G80660.1	AHA9,HA9	H(+)-ATPase 9
Cre07.g329100.t1.2	website	489	247	117	321	-0.98	-2.06	-0.61
Cre14.g620350.t1.2	website	112	109	46	114	-0.04	-1.26	0.03			PF00926,PF00925	PTHR21327	KOG1284	3.5.4.25,4.1.99.12	K14652	GO:0003935,GO:0009231,GO:0008686	AT5G64300.1	ATGCH,ATRIBA1,GCH,RFD1	GTP cyclohydrolase II
Cre02.g107050.t1.1	website	188	200	83	138	0.09	-1.18	-0.45	DHC5	Flagellar inner arm dynein heavy chain, dynein b (monomeric). Identified in Chlamydomonas flagella in mass spec proteomic study by Yagi et al. [PMID: 19351714]	PF08393,PF07728,PF03028	PTHR10676,PTHR10676:SF138	KOG3595		K10408	GO:0005524,GO:0016887,GO:0003777,GO:0007018,GO:0030286
Cre03.g211073.t1.1	website	1092	654	533	797	-0.74	-1.03	-0.45		Phosphoprotein phosphatase 2C. Previously annoated as PP2C3	PF00481	PTHR13832,PTHR13832:SF118	KOG0698	3.1.3.16	K14497	GO:0003824	AT5G57050.1	ABI2,AtABI2	Protein phosphatase 2C family protein
Cre13.g581300.t1.1	website	86	118	39	108	0.46	-1.15	0.33
Cre17.g728950.t1.1	website	180	144	60	181	-0.33	-1.59	0			PF01872,PF08719	PTHR11079:SF14,PTHR11079				GO:0008703,GO:0009231	AT3G47390.2	PHS1	cytidine/deoxycytidylate deaminase family protein
Cre02.g110100.t1.1	website	212	175	96	116	-0.28	-1.14	-0.87			PF03094	PTHR10891	KOG0027			GO:0008219,GO:0016021	AT2G17430.1	ATMLO7,MLO7	Seven transmembrane MLO family protein
Cre02.g103150.t1.1	website	53	68	17	32	0.37	-1.64	-0.73
Cre01.g044800.t1.2	website	8400	6835	3695	7142	-0.3	-1.19	-0.23	PFL1	Pyruvate-formate lyase; may contain organelle targeting peptide; corresponds to GI:585666 (a C-terminal fragment), induced under phosphate deprivation; also known as formate acetyltransferase. Genbank AJ620191, GI:92084841; PMID: 16452484. Characterized	PF01228,PF02901					GO:0003824,GO:0008152,GO:0005737,GO:0006006,GO:0008861
Cre10.g438850.t1.2	website	548	283	171	405	-0.96	-1.68	-0.44			PF00170	PTHR22952	KOG3584			GO:0003700,GO:0006355,GO:0043565,GO:0046983	AT2G18160.1	ATBZIP2,bZIP2,GBF5	basic leucine-zipper 2
Cre12.g520000.t1.1	website	94	60	37	78	-0.65	-1.34	-0.26			PF00023	PTHR24198:SF302,PTHR24198				GO:0005515	AT2G28840.1	XBAT31	XB3 ortholog 1 in Arabidopsis thaliana
Cre12.g483500.t1.1	website	204	443	89	132	1.12	-1.19	-0.63			PF06101	PTHR16166,PTHR16166:SF68					AT4G17140.3		pleckstrin homology (PH) domain-containing protein
Cre09.g401293.t1.1	website	280	309	116	305	0.14	-1.27	0.12		Sulfate transporter. Previously annotated as SULTR3	PF01740,PF00581,PF00916	PTHR11814,PTHR11814:SF47				GO:0005215,GO:0006810,GO:0016021,GO:0055085	AT5G13550.1	SULTR4;1	sulfate transporter 4.1
Cre10.g449700.t1.1	website	121	104	48	83	-0.22	-1.34	-0.55			PF00582					GO:0006950
Cre12.g545500.t1.1	website	123	98	48	83	-0.32	-1.35	-0.57					KOG0027				AT3G50360.1	ATCEN2,CEN1,CEN2	centrin2
Cre17.g730950.t1.2	website	147	135	68	76	-0.13	-1.12	-0.95		Kinesin motor protein, kinesin-2 (KRP85/95) family. Motor subunit of heterotrimeric kinesin-II complex that drives anterograde intraflagellar transport. Previously annotated as FLA10. Also known as KHP1. Upregulated upon deflagellation	PF00225	PTHR24115:SF159,PTHR24115	KOG4280		K10394	GO:0003777,GO:0005524,GO:0007018	AT3G17360.1	POK1	phragmoplast orienting kinesin 1
Cre12.g548100.t1.1	website	201	123	61	107	-0.71	-1.72	-0.91		Putative ubiquitin-protein ligase (E3, HECT domain)	PF00632	PTHR11254,PTHR11254:SF122				GO:0005622,GO:0006464,GO:0016881	AT1G55860.1	UPL1	ubiquitin-protein ligase 1
Cre16.g695500.t2.1	website	134	81	55	150	-0.72	-1.29	0.16			PF05631	PTHR24003,PTHR24003:SF315	KOG4332				AT4G27720.1		Major facilitator superfamily protein
Cre08.g385500.t2.1	website	324	176	114	300	-0.88	-1.51	-0.11	AMYA1	Alpha-amylase. Previously annotated as AMYA1	PF07821,PF00128	PTHR10357:SF9,PTHR10357				GO:0004556,GO:0005509,GO:0005975,GO:0003824,GO:0043169	AT1G69830.1	AMY3,ATAMY3	alpha-amylase-like 3
Cre01.g043950.t1.1	website	125	167	48	127	0.42	-1.38	0.02			PF00069	PTHR26392,PTHR26392:SF98				GO:0004672,GO:0005524,GO:0006468
Cre12.g516750.t2.1	website	394	306	124	200	-0.36	-1.67	-0.98			PF07714	PTHR23257:SF353,PTHR23257	KOG0192			GO:0004672,GO:0006468	AT5G03730.1	AtCTR1,CTR1,SIS1	Protein kinase superfamily protein
Cre16.g657800.t1.1	website	51	59	22	64	0.19	-1.23	0.32		Related to carotenoid 9,10-9\',10\' cleavage dioxygenase which in land plants participates in abscisic acid biosynthesis; could play a similar role (PMID: 16327238)	PF03055	PTHR10543,PTHR10543:SF1	KOG1285				AT1G78390.1	ATNCED9,NCED9	nine-cis-epoxycarotenoid dioxygenase 9
Cre13.g607650.t1.1	website	82	146	36	55	0.83	-1.17	-0.58				PTHR10891	KOG0027				AT4G35310.1	ATCPK5,CPK5	calmodulin-domain protein kinase 5
Cre07.g347000.t1.1	website	479	333	89	423	-0.52	-2.43	-0.18			PF07714	PTHR26392,PTHR26392:SF139				GO:0004672,GO:0006468	AT1G79570.1		Protein kinase superfamily protein with octicosapeptide/Phox/Bem1p domain
Cre05.g241350.t1.1	website	141	80	44	151	-0.82	-1.69	0.1			PF01061,PF00005	PTHR25911:SF32,PTHR25911				GO:0016020,GO:0005524,GO:0016887	AT2G37010.1	ATNAP12,NAP12	non-intrinsic ABC protein 12
Cre11.g469500.t1.1	website	80	100	30	44	0.32	-1.4	-0.87			PF00989	PTHR10919:SF179,PTHR10919				GO:0006355
Cre02.g105600.t2.1	website	837	524	296	462	-0.68	-1.5	-0.86		Conserved eyespot protein related to ABC1/COQ8 mitochondrial putative ser/thr kinase. ABC1 kinase family protein required for eyespot assembly; very similar to Arabidopsis thaliana proteins associated with plastoglobules (At1g71810, At1g79600); PMID: 1051	PF03109	PTHR10566,PTHR10566:SF10	KOG1235				AT3G24190.1		Protein kinase superfamily protein
Cre16.g674065.t1.1	website	284	176	66	297	-0.69	-2.12	0.06			PF00069	PTHR24349:SF122,PTHR24349	KOG0580			GO:0004672,GO:0005524,GO:0006468	AT2G45490.1	AtAUR3,AUR3	ataurora3
Cre17.g715200.t1.1	website	63	39	26	32	-0.72	-1.31	-0.96			PF00560	PTHR23155,PTHR23155:SF65	KOG4579			GO:0005515	AT4G35470.1	PIRL4	plant intracellular ras group-related LRR 4
Cre17.g729350.t1.1	website	157	296	45	135	0.91	-1.81	-0.22			PF00211	PTHR11017				GO:0009190,GO:0016849,GO:0035556
Cre12.g535500.t1.2	website	337	349	140	335	0.05	-1.27	-0.01
Cre12.g533700.t1.1	website	110	158	33	79	0.53	-1.73	-0.47				PTHR11017
Cre12.g496950.t1.1	website	67	81	28	62	0.28	-1.25	-0.1			PF00400,PF01546,PF07687	PTHR11014:SF15,PTHR11014	KOG2276	3.4.-.-	K14262	GO:0008152,GO:0016787	AT5G52820.1		WD-40 repeat family protein / notchless protein, putative
Cre12.g484950.t1.1	website	60	31	25	48	-0.94	-1.29	-0.32
Cre13.g564800.t1.1	website	110	125	36	59	0.18	-1.63	-0.91	CYG67		PF07701,PF00211,PF07700	PTHR11920,PTHR11920:SF120				GO:0004383,GO:0006182,GO:0009190,GO:0016849,GO:0035556,GO:0020037
Cre09.g388134.t1.1	website	176	163	68	90	-0.11	-1.36	-0.97
Cre15.g639150.t1.1	website	116	181	53	125	0.64	-1.14	0.11			PF07766	PTHR14009	KOG1043				AT1G65540.1		LETM1-like protein
Cre06.g292900.t1.1	website	121	194	59	179	0.67	-1.04	0.57				PTHR12270,PTHR12270:SF15			K09668
Cre02.g105600.t1.1	website	836	524	296	462	-0.67	-1.5	-0.86		Conserved eyespot protein related to ABC1/COQ8 mitochondrial putative ser/thr kinase. ABC1 kinase family protein required for eyespot assembly; very similar to Arabidopsis thaliana proteins associated with plastoglobules (At1g71810, At1g79600); PMID: 1051	PF03109	PTHR10566,PTHR10566:SF10	KOG1235				AT3G24190.1		Protein kinase superfamily protein
Cre03.g200850.t1.2	website	235	180	97	204	-0.39	-1.27	-0.21
Cre08.g364800.t1.2	website	516	561	234	544	0.12	-1.14	0.07			PF02769,PF00586	PTHR10099	KOG1907	6.3.5.3	K01952	GO:0003824	AT1G74260.1	PUR4	purine biosynthesis 4
Cre05.g238800.t1.1	website	204	167	99	129	-0.29	-1.04	-0.66
Cre09.g397050.t1.1	website	113	216	54	90	0.94	-1.06	-0.32				PTHR10919:SF226,PTHR10919
Cre03.g183200.t1.2	website	126	80	49	68	-0.64	-1.37	-0.89		Mutations at CPC1 disrupt assembly of a central pair microtubule-associated complex and alter flagellar beat frequency in Chlamydomonas [PMID: 15292403]. Identified in the flagellar and basal body proteome as FBB7 [PMID: 15137946]; upregulated by deflagel	PF06294	PTHR14919					AT5G47840.1	AMK2	adenosine monophosphate kinase
Cre07.g329750.t1.2	website	361	724	165	348	1	-1.13	-0.05
Cre17.g725200.t1.2	website	1745	2230	848	1859	0.35	-1.04	0.09			PF00664,PF00005	PTHR24221,PTHR24221:SF96	KOG0058			GO:0005524,GO:0006810,GO:0016021,GO:0042626,GO:0055085,GO:0016887	AT3G62150.1	PGP21	P-glycoprotein 21
Cre09.g387500.t1.2	website	457	482	216	233	0.08	-1.08	-0.97	OPR38
Cre10.g447700.t1.1	website	173	139	57	146	-0.31	-1.61	-0.24			PF00211	PTHR11017				GO:0009190,GO:0016849,GO:0035556
Cre03.g178650.t1.1	website	115	95	57	70	-0.27	-1	-0.72	MCM6	Homology to MCM6 DNA replication protein	PF00493	PTHR11630,PTHR11630:SF43	KOG0480		K02542	GO:0003677,GO:0005524,GO:0006260	AT5G44635.1	MCM6	minichromosome maintenance (MCM2/3/5) family protein
Cre10.g454450.t1.1	website	320	253	101	311	-0.34	-1.66	-0.04			PF00481	PTHR13832,PTHR13832:SF164	KOG0698			GO:0003824	AT1G09160.1		Protein phosphatase 2C family protein
Cre03.g172900.t1.1	website	218	124	91	141	-0.82	-1.26	-0.63			PF11371
Cre12.g487950.t1.1	website	100	118	46	86	0.25	-1.1	-0.21					KOG4462		K06252		AT5G42620.2		metalloendopeptidases;zinc ion binding
Cre10.g427453.t1.1	website	50	71	22	29	0.5	-1.19	-0.79
Cre17.g708400.t1.2	website	70	84	21	73	0.25	-1.79	0.05			PF00082	PTHR10795,PTHR10795:SF157				GO:0004252,GO:0006508
Cre02.g142907.t1.1	website	149	212	61	94	0.51	-1.3	-0.67				PTHR10666:SF9,PTHR10666
Cre03.g149100.t1.2	website	1544	996	755	941	-0.63	-1.03	-0.71	CIS2	Citrate synthase (EC 2.3.3.1), glyoxysomal/microbody form; similarity to Arabidopsis citrate synthase glyoxysomal precursor (GenBank Q9LXS6); PMID: 19214701	PF00285	PTHR11739	KOG2617	2.3.3.1	K01647	GO:0044262,GO:0046912	AT3G58750.1	CSY2	citrate synthase 2
Cre16.g652400.t1.2	website	89	104	39	47	0.23	-1.19	-0.93		Similar to Flagellar Associated Protein FAP183 that is found in the flagellar proteome [PMID: 15998802]; note that FAP243 is likely a part of FAP183. Thie gene model overlaps with FAP183 from v3		PTHR10891,PTHR10891:SF44	KOG0027
Cre05.g233850.t1.1	website	79	95	31	67	0.26	-1.35	-0.25			PF05057						AT1G10040.1		alpha/beta-Hydrolases superfamily protein
Cre10.g434400.t1.2	website	74	69	27	51	-0.11	-1.44	-0.53		Protein associated with one of the central pair of microtubules of the flagellar axoneme
Cre06.g310100.t1.2	website	841	492	320	500	-0.77	-1.39	-0.75			PF00069	PTHR23257	KOG0192			GO:0004672,GO:0005524,GO:0006468	AT3G58640.1		Mitogen activated protein kinase kinase kinase-related
Cre16.g654250.t2.1	website	138	81	67	94	-0.76	-1.04	-0.55
Cre06.g278111.t1.1	website	130	114	57	119	-0.18	-1.18	-0.12			PF00520	PTHR10217	KOG0498		K05391	GO:0005216,GO:0006811,GO:0016020,GO:0055085	AT4G22200.1	AKT2,AKT2/3,AKT3,KT2/3	potassium transport 2/3
Cre02.g096000.t2.1	website	60	31	23	53	-0.96	-1.41	-0.16			PF01061,PF00005	PTHR19241,PTHR19241:SF20	KOG0061			GO:0016020,GO:0005524,GO:0016887	AT1G17840.1	ABCG11,ATWBC11,COF1,DSO,WBC11	white-brown complex homolog protein 11
Cre10.g436100.t2.1	website	444	321	147	256	-0.47	-1.6	-0.79		Mixed lineage protein kinase with a GAF domain, which is a domain present in phytochrome and CGMP-specific phosphodiesterases. A serine/threonine protein kinase which has a GAF domain, a potential chromophore binding domain.	PF01590,PF00069,PF07714	PTHR23257	KOG0192			GO:0005515,GO:0004672,GO:0005524,GO:0006468	AT1G67890.1		PAS domain-containing protein tyrosine kinase family protein
Cre09.g410950.t1.2	website	59	49	13	60	-0.27	-2.21	0.04	NIT1	Nitrate reductase (1.6.6.3), converts nitrate to nitrite, the first step in nitrate assimilation; this cytosolic enzyme contains a molybdopterin (MoCo) binding domain, a dimerization domain, a cytochrome B5, a FAD-binding and a NAD-binding domain [PMID: 2	PF03404,PF00175,PF00174,PF00173,PF00970	PTHR19370:SF5,PTHR19370	KOG0535	1.7.1.1	K00360	GO:0016491,GO:0030151,GO:0055114,GO:0009055,GO:0020037	AT1G37130.1	ATNR2,B29,CHL3,NIA2,NIA2-1,NR,NR2	nitrate reductase 2
Cre02.g146150.t1.1	website	59	54	29	42	-0.12	-1.04	-0.46
Cre03.g146067.t1.1	website	114	98	33	68	-0.21	-1.79	-0.74			PF00069,PF07714	PTHR23257	KOG0192			GO:0004672,GO:0005524,GO:0006468	AT1G26970.1		Protein kinase superfamily protein
Cre09.g410850.t1.2	website	101	79	28	122	-0.36	-1.85	0.27			PF07690	PTHR24003,PTHR24003:SF2	KOG2533			GO:0016021,GO:0055085	AT1G12940.1	ATNRT2.5,NRT2.5	nitrate transporter2.5
Cre05.g232150.t1.2	website	139	117	66	145	-0.25	-1.08	0.06		Glutamate dehydrogenase (EC 1.4.1.2); organelle targeting somewhat ambiguous but weakly predicted by Target-P to be mitochondrial	PF02812,PF00208	PTHR11606	KOG2250	1.4.1.3	K00261	GO:0006520,GO:0016491,GO:0055114	AT5G07440.1	GDH2	glutamate dehydrogenase 2
Cre09.g406250.t1.1	website	75	88	28	41	0.23	-1.45	-0.85			PF01753	PTHR13244				GO:0008270	AT4G24560.1	UBP16	ubiquitin-specific protease 16
Cre09.g397450.t1.1	website	299	359	81	186	0.26	-1.89	-0.69				PTHR23023
Cre07.g347000.t2.1	website	479	333	89	423	-0.52	-2.43	-0.18			PF07714	PTHR26392,PTHR26392:SF139				GO:0004672,GO:0006468	AT1G79570.1		Protein kinase superfamily protein with octicosapeptide/Phox/Bem1p domain
Cre12.g537200.t1.2	website	820	736	409	576	-0.16	-1	-0.51		Probable 2-oxoglutarate dehydrogenase (alpha-ketoglutarate dehydrogenase) E1 subunit (EC 1.2.4.2); mitochondrial location predicted by Target-P	PF00676,PF02779	PTHR23152	KOG0450	1.2.4.2	K00164	GO:0008152,GO:0016624,GO:0004591,GO:0006096,GO:0030976	AT5G65750.1		2-oxoglutarate dehydrogenase, E1 component
Cre06.g287650.t1.2	website	256	263	102	235	0.04	-1.33	-0.13			PF00023	PTHR24128,PTHR24128:SF158	KOG4412			GO:0005515	AT2G28840.1	XBAT31	XB3 ortholog 1 in Arabidopsis thaliana
Cre09.g397000.t1.1	website	111	215	52	83	0.95	-1.11	-0.42				PTHR10919:SF226,PTHR10919
Cre02.g084250.t2.1	website	721	366	263	455	-0.98	-1.46	-0.67			PF00481	PTHR13832,PTHR13832:SF143	KOG0698			GO:0003824	AT5G53140.1		Protein phosphatase 2C family protein
Cre01.g004350.t1.2	website	142	227	58	187	0.68	-1.28	0.4			PF03097	PTHR23030:SF13,PTHR23030	KOG2220		K12200		AT1G15130.1		Endosomal targeting BRO1-like domain-containing protein
Cre12.g512750.t1.1	website	125	135	40	72	0.11	-1.64	-0.8		Notchless-like WD40 repeat-containing protein, chloroplast location proposed; present in thylakoid-enriched fraction based on mass spectrometric peptide identification. PMID:17078018	PF00400	PTHR22847:SF228,PTHR22847	KOG0271				AT5G16750.1	TOZ	Transducin family protein / WD-40 repeat family protein
Cre03.g149150.t1.2	website	57	32	21	40	-0.85	-1.47	-0.52
Cre06.g270100.t1.1	website	229	213	94	175	-0.1	-1.28	-0.39	SBE2	Starch branching enzyme (SBE); SBE catalyses the formation of alpha-1,6 linkages within the polymer by cleaving a preexisting linear chain and transferring the fragment at the non reducing end of the cleaved glucan to an alpha-1,6 position	PF00128,PF02806,PF02922	PTHR10357:SF27,PTHR10357	KOG0470	2.4.1.18	K00700	GO:0003824,GO:0005975,GO:0043169,GO:0004553	AT5G03650.1	SBE2.2	starch branching enzyme 2.2
Cre08.g360050.t1.1	website	243	197	69	175	-0.31	-1.81	-0.48		Urea carboxylase [EC:6.3.4.]; Allophanate hydrolase subunit 2; catalyses first reaction of ATP:urea amidolyase; homologous to C-terminus of yeast protein, whose N-terminus is homologous to DUR2, upstream divergent; in green algae, the two activities are s	PF02682,PF02786,PF02785,PF00364,PF00289,PF02626	PTHR18866:SF67,PTHR18866	KOG0238	3.5.1.54,6.3.4.6	K14541	GO:0003824,GO:0005524,GO:0008152,GO:0016874	AT5G35360.1	CAC2	acetyl Co-enzyme a carboxylase biotin carboxylase subunit
Cre17.g746647.t2.1	website	99	90	34	58	-0.13	-1.55	-0.77		RNA-binding protein of the Puf family, translational repressor, may affect mRNA stability	PF00806	PTHR12537:SF12,PTHR12537	KOG1488			GO:0003723	AT2G29140.1	APUM3,PUM3	pumilio 3
Cre02.g107350.t1.1	website	147	182	62	90	0.31	-1.25	-0.71	DHC4	Flagellar inner arm dynein heavy chain (monomeric). Has not been identified in Chlamydomonas flagella in mass spec proteomic study by Yagi et al. [PMID: 19351714]. Novel minor type found exclusively at the flagellar basal portion	PF08393,PF07728,PF03028	PTHR10676,PTHR10676:SF138	KOG3595			GO:0005524,GO:0016887,GO:0003777,GO:0007018,GO:0030286	AT2G22720.2		SPT2 chromatin protein
Cre06.g294700.t1.1	website	71	98	32	51	0.46	-1.17	-0.47			PF01477	PTHR10877	KOG0978			GO:0005515	AT1G05320.1
Cre09.g388763.t1.1	website	89	81	31	103	-0.12	-1.52	0.22			PF01734					GO:0006629
Cre13.g588150.t1.2	website	169	130	55	337	-0.38	-1.62	0.99				PTHR20884,PTHR20884:SF3	KOG2720	2.7.7.69	K14190		AT5G55120.1	VTC5	galactose-1-phosphate guanylyltransferase (GDP)s;GDP-D-glucose phosphorylases;quercetin 4\'-O-glucosyltransferases
Cre16.g663400.t1.2	website	398	410	144	373	0.04	-1.46	-0.1		Low-CO2 inducible gene revealed by cDNA analyses. At least four other paralogous genes are conserved in the Chlamydomonas genome. Predicted amino acid sequence is homologous to Arabidopsis hypothetical protein T20K12.220. SOSUI prediction: 1 transmembrane	PF01062						AT3G61320.1		Bestrophin-like protein
Cre04.g217947.t1.1	website	151	205	66	76	0.43	-1.19	-0.99
Cre16.g673600.t1.1	website	296	225	131	170	-0.39	-1.17	-0.8			PF00069	PTHR24349,PTHR24349:SF107	KOG0032			GO:0004672,GO:0005524,GO:0006468	AT2G45490.1	AtAUR3,AUR3	ataurora3
Cre16.g696050.t1.1	website	88	182	30	105	1.06	-1.54	0.26				PTHR11584:SF273,PTHR11584
Cre10.g435300.t1.2	website	226	157	71	268	-0.53	-1.67	0.24		Similar to Arabidopsis NCBI accession # CAB86013. Probably organelle-located, by TargetP prediction and similarity to AT5G04710	PF02127	PTHR10761	KOG2596	3.4.11.21	K01267	GO:0004177,GO:0006508,GO:0008270	AT5G60160.1		Zn-dependent exopeptidases superfamily protein
Cre12.g530050.t1.2	website	99	100	33	84	0.02	-1.57	-0.23			PF03372	PTHR11200:SF66,PTHR11200	KOG4462				AT2G31830.2		endonuclease/exonuclease/phosphatase family protein
Cre21.g752197.t1.1	website	2831	3649	808	1626	0.37	-1.81	-0.8
Cre06.g278650.t1.1	website	90	66	42	55	-0.45	-1.11	-0.72				PTHR10217:SF393,PTHR10217
Cre17.g737100.t1.2	website	73	47	32	46	-0.63	-1.2	-0.68	FAP127	Found in the flagellar proteome [PMID: 15998802]; identified in the flagellar basal body proteome [PMID: 15137946]; upregulated by deflagellation		PTHR19265
Cre10.g443050.t1.2	website	764	395	229	409	-0.95	-1.74	-0.9			PF03171	PTHR10869				GO:0016491	AT5G18900.1		2-oxoglutarate (2OG) and Fe(II)-dependent oxygenase superfamily protein
Cre14.g628900.t1.2	website	56	32	12	34	-0.81	-2.22	-0.7
Cre12.g501150.t1.2	website	444	224	127	260	-0.99	-1.81	-0.77					KOG4308
Cre05.g234660.t1.1	website	627	431	285	400	-0.54	-1.14	-0.65			PF00097
Cre06.g276700.t1.2	website	135	151	58	194	0.16	-1.22	0.53			PF01546	PTHR11014,PTHR11014:SF27				GO:0008152,GO:0016787	AT5G43600.1	ATAAH-2,UAH	ureidoglycolate amidohydrolase
Cre13.g574350.t1.2	website	414	373	191	301	-0.15	-1.11	-0.46			PF00069	PTHR23257:SF343,PTHR23257	KOG0192			GO:0004672,GO:0005524,GO:0006468	AT5G57610.1		Protein kinase superfamily protein with octicosapeptide/Phox/Bem1p domain
Cre17.g744147.t1.1	website	148	187	52	108	0.34	-1.51	-0.45			PF00271,PF02889,PF00270	PTHR11752,PTHR11752:SF7	KOG0951	3.6.4.13	K12854	GO:0003676,GO:0004386,GO:0005524,GO:0008026	AT1G20960.1	emb1507	U5 small nuclear ribonucleoprotein helicase, putative
Cre16.g677050.t1.1	website	88	107	32	76	0.28	-1.44	-0.22			PF00211	PTHR11017				GO:0009190,GO:0016849,GO:0035556
Cre10.g420950.t1.2	website	73	102	33	75	0.48	-1.16	0.04
Cre03.g201650.t1.1	website	112	160	52	120	0.52	-1.08	0.11
Cre07.g358001.t1.1	website	219	353	92	145	0.69	-1.26	-0.6
Cre15.g640850.t1.1	website	151	84	75	112	-0.84	-1	-0.43
Cre01.g011450.t1.1	website	279	217	113	167	-0.36	-1.3	-0.74
Cre04.g217350.t1.2	website	1537	4066	272	1407	1.4	-2.5	-0.13		Potassium ion uptake transporter, distantly linked to KUP5 gene encoding a similar protein	PF02705					GO:0015079,GO:0016020,GO:0071805	AT4G13420.1	ATHAK5,HAK5	high affinity K+ transporter 5
Cre02.g118100.t1.2	website	94	56	47	73	-0.76	-1.01	-0.36
Cre17.g745047.t1.1	website	276	343	104	197	0.32	-1.4	-0.49
Cre16.g677100.t1.1	website	191	267	55	186	0.48	-1.79	-0.04
Cre04.g219851.t1.1	website	107	87	52	110	-0.3	-1.05	0.03			PF11360
Cre06.g297850.t1.1	website	71	131	32	59	0.89	-1.15	-0.26	DHC12		PF08393,PF07728,PF03028	PTHR10676,PTHR10676:SF137	KOG3595			GO:0005524,GO:0016887,GO:0003777,GO:0007018,GO:0030286
Cre14.g624450.t1.1	website	78	106	31	52	0.45	-1.35	-0.59			PF00211	PTHR11017				GO:0009190,GO:0016849,GO:0035556
Cre12.g557078.t1.1	website	50	42	20	33	-0.25	-1.34	-0.62			PF01082,PF03351,PF03712	PTHR10157:SF15,PTHR10157				GO:0004497,GO:0005507,GO:0004500,GO:0006584,GO:0055114
Cre09.g396550.t1.2	website	155	111	56	121	-0.49	-1.46	-0.36
Cre07.g348450.t1.1	website	1149	774	401	936	-0.57	-1.52	-0.3			PF00069	PTHR24349	KOG0032			GO:0004672,GO:0005524,GO:0006468	AT2G31500.1	CPK24	calcium-dependent protein kinase 24
Cre02.g110800.t1.1	website	112	84	36	91	-0.41	-1.66	-0.3				PTHR24003,PTHR24003:SF117					AT1G08090.1	ACH1,ATNRT2.1,ATNRT2:1,LIN1,NRT2,NRT2.1,NRT2:1,NRT2;1AT	nitrate transporter 2:1
Cre10.g433900.t1.1	website	285	391	128	258	0.46	-1.16	-0.14			PF00622,PF00632,PF01135	PTHR11254,PTHR11254:SF144	KOG0940			GO:0005515,GO:0005622,GO:0006464,GO:0016881,GO:0004719	AT1G55860.1	UPL1	ubiquitin-protein ligase 1
Cre14.g628200.t1.1	website	550	491	259	417	-0.16	-1.09	-0.4			PF00069	PTHR23257:SF341,PTHR23257	KOG0192			GO:0004672,GO:0005524,GO:0006468	AT5G03730.1	AtCTR1,CTR1,SIS1	Protein kinase superfamily protein
Cre16.g662600.t1.2	website	239	444	83	145	0.89	-1.53	-0.72			PF01062						AT3G61320.1		Bestrophin-like protein
Cre05.g232002.t2.1	website	432	342	205	411	-0.34	-1.07	-0.07			PF01756,PF02770,PF00441	PTHR10909,PTHR10909:SF94	KOG0135	1.3.3.6	K00232	GO:0003997,GO:0005777,GO:0006635,GO:0055114,GO:0003995,GO:0016627	AT5G65110.1	ACX2,ATACX2	acyl-CoA oxidase 2
Cre12.g495250.t1.1	website	60	39	24	32	-0.61	-1.35	-0.9		Similar to conserved uncharacterized Flagellar Associated Protein FAP31 that is found in the flagellar proteome [PMID: 15998802]. Overlaps with FAP31 gene model in v4. Contains conserved with kinesin light chain region	PF00515	PTHR19959:SF77,PTHR19959				GO:0005515	AT3G27960.1		Tetratricopeptide repeat (TPR)-like superfamily protein
Cre07.g318350.t1.2	website	197	257	87	153	0.38	-1.17	-0.37	CGL64	Conserved expressed protein	PF12576						AT5G13940.1		aminopeptidases
Cre02.g106650.t1.1	website	147	96	40	79	-0.62	-1.88	-0.9			PF00069	PTHR24349	KOG0032			GO:0004672,GO:0005524,GO:0006468	AT2G17290.1	ATCDPK3,ATCPK6,CPK6	Calcium-dependent protein kinase family protein
Cre11.g476325.t1.1	website	459	583	195	484	0.34	-1.24	0.08			PF00311					GO:0006099,GO:0008964,GO:0015977	AT1G68750.1	ATPPC4,PPC4	phosphoenolpyruvate carboxylase 4
Cre12.g532151.t1.1	website	157	211	63	110	0.43	-1.33	-0.51			PF02714	PTHR13018,PTHR13018:SF18	KOG1134			GO:0016020	AT4G04340.1		ERD (early-responsive to dehydration stress) family protein
Cre14.g629920.t1.1	website	5152	2780	418	3585	-0.89	-3.62	-0.52			PF00909	PTHR11730:SF8,PTHR11730	KOG0682			GO:0008519,GO:0016020,GO:0072488	AT4G13510.1	AMT1;1,ATAMT1,ATAMT1;1	ammonium transporter 1;1
Cre08.g368550.t1.1	website	259	331	109	184	0.36	-1.25	-0.49			PF01753	PTHR13244				GO:0008270	AT4G31670.1	UBP18	ubiquitin-specific protease 18
Cre10.g433476.t1.1	website	81	96	23	74	0.25	-1.83	-0.12
Cre09.g393450.t1.1	website	87	102	36	195	0.23	-1.29	1.16	FAP233	Flagellar Associated Protein, found in the flagellar proteome [PMID: 15998802]	PF02469
Cre09.g400997.t1.1	website	228	182	110	161	-0.33	-1.05	-0.51									AT1G55280.1		Lipase/lipooxygenase, PLAT/LH2 family protein
Cre01.g066552.t1.1	website	495	351	236	331	-0.5	-1.07	-0.58		Thioredoxin f1, chloroplast precursor [Lemaire et al (2003) Plant Physiol. Biochem. 41, 513-521]. Involved in the activation by light of carbon metabolism enzymes, including calvin cycle enzymes. Probably regulated by glutathionylation [PMID: 16263928].	PF00085	PTHR10438:SF15,PTHR10438	KOG0907			GO:0045454,GO:0006662,GO:0009055,GO:0015035	AT3G02730.1	ATF1,TRXF1	thioredoxin F-type 1
Cre07.g335650.t1.1	website	343	253	125	190	-0.44	-1.46	-0.85			PF00560	PTHR24420:SF937,PTHR24420				GO:0005515	AT3G56370.1		Leucine-rich repeat protein kinase family protein
Cre03.g167200.t1.1	website	57	114	24	48	1	-1.26	-0.23
Cre08.g382800.t1.2	website	173	139	78	146	-0.32	-1.15	-0.25			PF00069,PF00036	PTHR24347,PTHR24347:SF13	KOG0032			GO:0004672,GO:0005524,GO:0006468	AT5G12180.1	CPK17	calcium-dependent protein kinase 17
Cre06.g306950.t1.1	website	222	215	108	162	-0.05	-1.04	-0.45		Serine/Threonine protein kinase. Previously annotated as STPK15	PF00069	PTHR24356	KOG0598	2.7.11.1	K12767	GO:0004672,GO:0005524,GO:0006468	AT3G17850.1		Protein kinase superfamily protein
Cre09.g395950.t1.2	website	448	309	212	795	-0.54	-1.08	0.83		Alternative oxidase, mitochondrial precursor see gi|9027543|gb|AAC05743.2|[9027543], [PMID: 11405094]	PF01786					GO:0005740,GO:0007585,GO:0055114	AT1G32350.1	AOX1D	alternative oxidase 1D
Cre12.g545101.t1.1	website	306	311	130	320	0.02	-1.24	0.07			PF02738,PF01315,PF03450,PF01799,PF00941,PF00111	PTHR11908,PTHR11908:SF8	KOG0430	1.17.1.4,1.17.3.2	K00106	GO:0016491,GO:0055114,GO:0046872,GO:0009055,GO:0051536	AT4G34890.1	ATXDH1,XDH1	xanthine dehydrogenase 1
Cre02.g076900.t1.1	website	538	354	251	324	-0.6	-1.1	-0.73		Involved in signal transduction initiated by flagellar agglutination during mating [PMID: 16678098]; found in the flagellar proteome [PMID: 15998802]	PF00069,PF00027	PTHR24353:SF84,PTHR24353	KOG0614	2.7.11.11	K04345	GO:0004672,GO:0005524,GO:0006468	AT3G08720.1	ATPK19,ATPK2,ATS6K2,S6K2	serine/threonine protein kinase 2
Cre16.g656950.t2.1	website	151	259	65	101	0.77	-1.21	-0.58					KOG4674
Cre15.g637761.t3.1	website	235	276	115	187	0.23	-1.03	-0.33			PF00005,PF06472	PTHR11384	KOG0064		K05676	GO:0005524,GO:0016887,GO:0006810,GO:0016020	AT4G39850.1	ACN2,AtABCD1,CTS,PED3,PXA1	peroxisomal ABC transporter 1
Cre12.g500500.t2.1	website	477	353	206	692	-0.44	-1.21	0.54	SMT2	Similar to sterol-C24-Methyltransferase from Arabidopsis. Previously annotated as SMT1 but this conflicts with a series of smt mutants identified by Fang and Umen as suppressors of MAT3 size control	PF08241,PF08498	PTHR10108,PTHR10108:SF21	KOG1269	2.1.1.143	K08242	GO:0008152,GO:0008168,GO:0006694	AT1G20330.1	CVP1,FRL1,SMT2	sterol methyltransferase 2
Cre10.g427900.t1.1	website	198	259	72	118	0.39	-1.45	-0.74			PF00211	PTHR11017				GO:0009190,GO:0016849,GO:0035556
Cre06.g269650.t1.2	website	394	222	187	218	-0.82	-1.08	-0.86			PF00686,PF02037	PTHR22793				GO:0003824,GO:0005975,GO:0003676	AT5G01260.2		Carbohydrate-binding-like fold
Cre03.g160953.t1.2	website	69	48	20	63	-0.51	-1.77	-0.14			PF00664,PF00445	PTHR24221,PTHR24221:SF91	KOG1642			GO:0005524,GO:0006810,GO:0016021,GO:0042626,GO:0055085,GO:0003723,GO:0033897	AT2G39780.1	RNS2	ribonuclease 2
Cre05.g235900.t1.1	website	73	65	32	49	-0.16	-1.21	-0.57
Cre08.g364400.t1.1	website	137	139	56	124	0.02	-1.29	-0.15			PF00847		KOG3671			GO:0003700,GO:0006355	AT1G24590.1	DRN-LIKE,DRNL,ESR2,SOB2	DORNROSCHEN-like
Cre04.g219700.t1.1	website	56	83	27	38	0.58	-1.02	-0.56		Similar to Bardet-Biedl syndrome protein 9 in humans		PTHR20991	KOG3679
Cre12.g512750.t2.1	website	125	135	40	72	0.11	-1.64	-0.8		Notchless-like WD40 repeat-containing protein, chloroplast location proposed; present in thylakoid-enriched fraction based on mass spectrometric peptide identification. PMID:17078018	PF00400	PTHR22847:SF228,PTHR22847	KOG0271				AT5G16750.1	TOZ	Transducin family protein / WD-40 repeat family protein
Cre05.g248200.t1.1	website	192	208	91	147	0.12	-1.07	-0.38			PF01764					GO:0004806,GO:0006629	AT3G61680.1		alpha/beta-Hydrolases superfamily protein
Cre01.g021700.t1.1	website	403	401	164	295	-0.01	-1.3	-0.45	CYG36	Large protein with C-terminal domain similar to guanylate cyclase [Aedes aegypti]	PF00211	PTHR11920				GO:0009190,GO:0016849,GO:0035556
Cre01.g025400.t1.2	website	151	152	54	88	0.02	-1.48	-0.77				PTHR23053

## Sheet: Sm181
Supplemental Table 2. List of down-regulated DEGs in mutants
		Normalized Counts				log2FoldChange			Annotation
Gene	Link	CC124+3	Sm142+3	Sm162+3	Sm181+3	CC124+3 vs. Sm142+3	CC124+3 vs. Sm162+3	CC124+3 vs. Sm181+3	Symbol	Description	PFAM	PANTHER	KOG	KEGG Enzyme	KEGG Orthology	GO	TAIR	TAIR Symbol	TAIR Description
Cre10.g439700.t1.2	website	456	1387	1256	188	1.61	1.46	-1.27	CGL28	Conserved expressed putative RNA binding protein	PF00076	PTHR24011,PTHR24011:SF187	KOG0131			GO:0003676	AT1G32790.1	CID11	CTC-interacting domain 11
Cre14.g621650.t1.1	website	278	259	538	81	-0.11	0.95	-1.78			PF00698	PTHR10982	KOG2926	2.3.1.39	K00645		AT2G30200.1		catalytics;transferases;[acyl-carrier-protein] S-malonyltransferases;binding
Cre10.g427850.t1.1	website	104	112	45	38	0.1	-1.2	-1.44			PF00989	PTHR10919:SF179,PTHR10919	KOG4462			GO:0006355
Cre02.g141946.t3.1	website	185	244	105	90	0.4	-0.82	-1.05			PF07714	PTHR23257,PTHR23257:SF99	KOG0595			GO:0004672,GO:0006468	AT5G49470.3		PAS domain-containing protein tyrosine kinase family protein
Cre13.g579350.t1.1	website	60	90	23	29	0.59	-1.35	-1.06
Cre12.g538300.t1.1	website	87	63	52	40	-0.46	-0.74	-1.1	LF5		PF00069	PTHR24056,PTHR24056:SF178	KOG0593	2.7.11.22	K08824	GO:0004672,GO:0005524,GO:0006468	AT3G48750.1	CDC2,CDC2A,CDC2AAT,CDK2,CDKA1,CDKA;1	cell division control 2
Cre12.g497000.t1.2	website	69	62	37	34	-0.15	-0.91	-1.03	FAP14	Conserved uncharacterized Flagellar Associated Protein; similar to Human / Mouse HEAT - like repeat containing protein; found in the flagellar proteome [PMID: 15998802]		PTHR21467	KOG0211				AT1G13320.1	PP2AA3	protein phosphatase 2A subunit A3
Cre13.g603500.t1.2	website	621	448	346	294	-0.47	-0.85	-1.08
Cre10.g427350.t1.1	website	84	81	51	41	-0.05	-0.73	-1.03	CYP39A2		PF00067	PTHR24305	KOG0157			GO:0005506,GO:0009055,GO:0016705,GO:0020037	AT2G42850.1	CYP718	cytochrome P450, family 718
Cre02.g141926.t2.1	website	503	863	428	141	0.78	-0.23	-1.83			PF00069	PTHR23257:SF370,PTHR23257				GO:0004672,GO:0005524,GO:0006468	AT3G01490.1		Protein kinase superfamily protein
Cre03.g207900.t1.1	website	70	44	71	18	-0.66	0.03	-1.96	CYCA1	Cyclin A homolog; A-type cyclin homolog. Putative function in S/G2/M	PF00134,PF02984	PTHR10177:SF49,PTHR10177	KOG0654		K06627	GO:0005634	AT1G80370.1	CYCA2;4	Cyclin A2;4
Cre05.g234636.t1.1	website	81	52	51	36	-0.65	-0.67	-1.2			PF04055					GO:0003824,GO:0051536
Cre11.g477350.t1.1	website	75	331	139	18	2.14	0.89	-2.06
Cre22.g753447.t1.1	website	82	49	41	28	-0.75	-1	-1.56
Cre01.g003950.t1.1	website	395	960	239	168	1.28	-0.72	-1.23				PTHR10919:SF179,PTHR10919
Cre16.g674515.t1.1	website	63	47	27	28	-0.43	-1.24	-1.19		Flagellar inner dynein arm I1 intermediate chain IC140 [AF159260, PMID: 9843574]. Previously annotated as IDA7	PF00400	PTHR12442,PTHR12442:SF5	KOG1587
Cre16.g652600.t2.1	website	63	45	147	23	-0.48	1.22	-1.48
Cre10.g425251.t1.1	website	327	1794	199	91	2.46	-0.71	-1.84
Cre16.g681200.t1.2	website	2801	1826	4257	896	-0.62	0.6	-1.64
Cre05.g241652.t1.1	website	155	92	76	55	-0.76	-1.03	-1.51
Cre10.g445000.t2.1	website	124	178	124	60	0.52	-0.01	-1.04	SLT2	SAC1-like transporter 2, putative sodium/sulfate co-transporter, transcript is up-regulated during sulfur-deprivation; related to the SAC1 protein which regulates sulfur-deficiency responses [PMID: 16307308]	PF03600,PF02080	PTHR10283:SF52,PTHR10283				GO:0015137,GO:0015746,GO:0016021,GO:0055085,GO:0006813,GO:0008324	AT5G47560.1	ATSDAT,ATTDT,TDT	tonoplast dicarboxylate transporter
Cre14.g612400.t3.1	website	157	92	78	54	-0.77	-1	-1.54
Cre03.g205550.t1.1	website	159	116	83	52	-0.46	-0.94	-1.62
Cre08.g373361.t1.1	website	140	84	73	53	-0.73	-0.94	-1.41
Cre05.g248400.t1.2	website	202	8139	4681	40	5.34	4.54	-2.34		Mitochondrial carbonic anhydrase, beta type. Probably regulated by CCM1 [PMID: 15235119]; Acclimation to changing CO2 concentrations and light intensities was studied by Yamano et al. 2008 [PMID: 18322145], identified in their table as MCA. The inorganic	PF00484	PTHR11002,PTHR11002:SF1	KOG1578	4.2.1.1	K01673	GO:0004089,GO:0008270,GO:0015976	AT1G58180.2	ATBCA6,BCA6	beta carbonic anhydrase 6
Cre04.g222700.t1.2	website	18818	15586	12952	6498	-0.27	-0.54	-1.53			PF00385,PF00005	PTHR19211,PTHR19211:SF5	KOG0062		K03235	GO:0005524,GO:0016887	AT3G54540.1	ATGCN4,GCN4	general control non-repressible 4
Cre12.g555700.t1.1	website	58	566	426	3	3.29	2.88	-4.22	DNJ15	DnaJ-like protein; perhaps targeted to chloroplast, since it contains N-terminal extension which is predicted by ChloroP to be chloroplast transit peptide; no similarity to other proteins in protein database; contains N-terminal J-domain (pfam00226)	PF00226	PTHR24077				GO:0031072	AT2G22360.1		DNAJ heat shock family protein
Cre17.g732150.t1.2	website	57	35	34	22	-0.69	-0.76	-1.41	FAP130	Flagellar Associated Protein, found in the flagellar proteome [PMID: 15998802]. Probably has 2 alternative transcripts
Cre16.g649750.t1.1	website	960	621	489	407	-0.63	-0.98	-1.24
Cre10.g442650.t1.2	website	613	767	1183	293	0.32	0.95	-1.07			PF01424	PTHR10887:SF140,PTHR10887	KOG1803			GO:0003676	AT2G03270.1		DNA-binding protein, putative
Cre17.g727201.t1.1	website	109	71	53	51	-0.62	-1.03	-1.1
Cre06.g281600.t1.2	website	258	2792	1364	67	3.44	2.41	-1.93	LCI23	Low-CO2 inducible gene revealed by cDNA array analyses; regulated by CCM1 [PMID: 15235119]. Acclimation to changing CO2 concentrations and light intensities was studied by Yamano et al. 2008 [PMID: 18322145], appears in their table as Lci22 rather than LC	PF00735	PTHR18884,PTHR18884:SF30				GO:0005525,GO:0007049
Cre10.g452100.t1.1	website	742	616	1077	361	-0.27	0.54	-1.04	PSBY2	Contains 5 ycf32 repeats separated by 4 putative transmembrane helices; probably a polyprotein processed after chloroplast import and thylakoid translocation into 4 polypeptides, almost identical except for the last one lacking the connecting helix; very							AT1G67740.1	PSBY,YCF32	photosystem II BY
Cre17.g703600.t2.1	website	56	41	63	24	-0.45	0.15	-1.23		Homolog of Oral-facial-digital syndrome protein 1; found in basal body proteome as BUG11 [PMID: 15964273]. Transcript upregulated during flagellar regeneration [PMID: 15738400]. Mammalian homolog is required for ciliogenesis and structure of distal fibers
Cre04.g223650.t1.1	website	51	119	51	25	1.22	-0.01	-1.04			PF02494
Cre02.g141946.t1.1	website	265	291	157	120	0.13	-0.76	-1.15			PF07714	PTHR23257,PTHR23257:SF99	KOG0595			GO:0004672,GO:0006468	AT1G67890.1		PAS domain-containing protein tyrosine kinase family protein
Cre09.g417401.t2.1	website	65	140	31	20	1.11	-1.06	-1.7
Cre02.g141966.t1.1	website	81	79	56	40	-0.04	-0.53	-1.04			PF00069	PTHR26392,PTHR26392:SF151	KOG0192			GO:0004672,GO:0005524,GO:0006468	AT3G46920.1		Protein kinase superfamily protein with octicosapeptide/Phox/Bem1p domain
Cre16.g675550.t1.2	website	56	50	168	9	-0.17	1.59	-2.67	FKB16-2	FKBP-type peptidyl-prolyl cis-trans isomerase (EC 5.2.1.8) (PPiase) (Rotamase), orthologous to At5g45680; isoform a of gene FKB16-2, probably directed to thylakoid lumen (TP length 26, RR motif); other splicing isoforms possibly directed to stroma or mito	PF00254	PTHR10516	KOG0544	5.2.1.8	K01802	GO:0006457	AT5G45680.1	ATFKBP13,FKBP13	FK506-binding protein 13
Cre01.g016556.t1.1	website	197	114	139	98	-0.79	-0.5	-1.02			PF01214	PTHR11740	KOG3092		K03115	GO:0005956,GO:0019887	AT4G17640.1	CKB2	casein kinase II beta chain 2
Cre12.g510200.t1.2	website	392	254	207	162	-0.63	-0.92	-1.27			PF00170					GO:0003700,GO:0006355,GO:0043565,GO:0046983	AT5G11260.1	HY5,TED 5	Basic-leucine zipper (bZIP) transcription factor family protein
Cre26.g756747.t1.1	website	246	602	146	61	1.29	-0.76	-2.03
Cre02.g119850.t1.1	website	345	316	190	171	-0.13	-0.86	-1.01		Similar to calcium/calmodulin-dependent 3\',5\'-cyclic nucleotide phosphodiesterase IB from Rattus norvegicus. Long protein with C-terminal phosphodiesterase domain	PF00233	PTHR11347:SF75,PTHR11347		3.1.4.17	K01120	GO:0004114,GO:0007165
Cre10.g424550.t1.1	website	1621	2042	2145	719	0.33	0.4	-1.17
Cre04.g222800.t1.2	website	366	1046	579	26	1.52	0.66	-3.83	LCID	Limiting CO2-inducible gene homologous to limiting-CO2 inducible proteins LCIC, LCIB [PMID: 15235119] and to LCIE [PMID 16777959]; part of the CAH1/2 cluster of inversely repeated CO2 responsive genes; LCID and CCP2 are located in head-to-head orientation
Cre32.g758697.t1.1	website	64	73	51	25	0.2	-0.34	-1.36
Cre11.g479600.t2.1	website	573	2802	818	285	2.29	0.51	-1.01			PF01699,PF03160	PTHR11878	KOG1306		K05849	GO:0016021,GO:0055085,GO:0007154	AT2G47600.1	ATMHX,ATMHX1,MHX,MHX1	magnesium/proton exchanger
Cre10.g447250.t1.1	website	112	158	52	51	0.49	-1.12	-1.15
Cre14.g612400.t1.1	website	158	92	78	54	-0.77	-1.01	-1.55
Cre16.g675550.t3.1	website	55	48	160	9	-0.2	1.54	-2.59	FKB16-2	FKBP-type peptidyl-prolyl cis-trans isomerase (EC 5.2.1.8) (PPiase) (Rotamase), orthologous to At5g45680; isoform a of gene FKB16-2, probably directed to thylakoid lumen (TP length 26, RR motif); other splicing isoforms possibly directed to stroma or mito	PF00254	PTHR10516	KOG0544			GO:0006457	AT5G45680.1	ATFKBP13,FKBP13	FK506-binding protein 13
Cre09.g402219.t1.1	website	131	180	9509	46	0.45	6.18	-1.52		Regulated by CCM1 [PMID: 15235119]. Acclimation to changing CO2 concentrations and light intensities was studied by Yamano et al. 2008 [PMID: 18322145].
Cre08.g367400.t1.1	website	514	4075	4324	74	2.99	3.07	-2.8	LHCSR3.2	Stress-related chlorophyll a/b binding protein, similar to LI8I8r-1/LHCSR1. Peers et al. (2009) [PMID: 19940928] call this gene LHCSR3.2; this apparently codes for the same protein as LHCSR3.1	PF00504	PTHR21649				GO:0009765,GO:0016020	AT1G29930.1	AB140,CAB1,CAB140,LHCB1.3	chlorophyll A/B binding protein 1
Cre02.g097800.t1.1	website	1021	12741	6238	54	3.64	2.61	-4.24		Putative ABC transporter, high light-induced, requiring both high light and low CO2 (ambient) levels for activation [PMID: 12000678]; MRP subfamily of ABC transporters [PMID: 15710683]; MRP1 is regulated by CCM1 [PMID: 15235119]. Previously annotated as	PF00664,PF00005	PTHR24223,PTHR24223:SF9	KOG0054		K05672	GO:0005524,GO:0006810,GO:0016021,GO:0042626,GO:0055085,GO:0016887	AT2G34660.1	ATMRP2,EST4,MRP2	multidrug resistance-associated protein 2
Cre17.g704450.t1.1	website	57	57	28	24	-0.02	-1.06	-1.27			PF01753	PTHR12298				GO:0008270	AT4G24560.1	UBP16	ubiquitin-specific protease 16
Cre16.g667250.t1.2	website	266	292	226	73	0.14	-0.23	-1.87
Cre07.g325742.t1.1	website	52	258	505	8	2.31	3.28	-2.72
Cre14.g615950.t1.1	website	444	437	311	181	-0.03	-0.52	-1.3			PF00005	PTHR19211,PTHR19211:SF5	KOG0062			GO:0005524,GO:0016887	AT3G54540.1	ATGCN4,GCN4	general control non-repressible 4
Cre13.g570851.t1.1	website	222	135	322	108	-0.72	0.54	-1.04
Cre16.g681350.t1.1	website	719	471	1181	256	-0.61	0.72	-1.49
Cre12.g508750.t1.2	website	2726	1585	7427	1346	-0.78	1.45	-1.02	LHCA2		PF00504	PTHR21649				GO:0009765,GO:0016020	AT1G19150.1	LHCA2*1,LHCA6	photosystem I light harvesting complex gene 6
Cre04.g223300.t1.2	website	221	4853	1931	28	4.46	3.13	-3		Low-CO2-inducible 36kDa chloroplast envelope protein (LIP36-1), CO2-responsive gene; related to mitochondrial carriers; Chen et al. 1997 [PMID: 9159951]. CCP1 and LCIE are located in head-to-head orientation; regulated by CCM1 [PMID: 15235119]. Acclimatio	PF00153	PTHR24089:SF128,PTHR24089	KOG0758		K03454		AT5G46800.1	BOU	Mitochondrial substrate carrier family protein
Cre06.g250650.t1.2	website	67	190	93	31	1.5	0.47	-1.13	DRP4A	Similar to DRP4 (MX-like) class of Dynamin-like GTPases. Previously annotated as DRP4A. Also named EZY8, an early zygote expressed protein [PMID: 18487630]	PF01031,PF00350	PTHR11566:SF21,PTHR11566				GO:0005525,GO:0003924	AT2G14120.3	DRP3B	dynamin related protein
Cre16.g685050.t1.1	website	1123	1316	1212	356	0.23	0.11	-1.66	LCI15	Related to PRLI-interacting factor L. Putative mitochondrial matrix protein. Three paralogous genes are located in tandem repeats. Also homologous to PRLI-interacting factor L in Arabidopsis [PMID: 9765207]; regulated by CCM1 [PMID: 15235119]; Acclimation	PF07683,PF00397	PTHR13748,PTHR13748:SF19				GO:0005515	AT1G15730.1		Cobalamin biosynthesis CobW-like protein
Cre03.g168100.t1.2	website	117	185	97	50	0.66	-0.28	-1.22
Cre04.g216875.t1.1	website	254	205	190	109	-0.31	-0.42	-1.22				PTHR22847,PTHR22847:SF145
Cre14.g631100.t1.1	website	56	50	43	27	-0.18	-0.39	-1.09		Cysteine-type endopeptidase, papain type. Scavenger receptor cysteine-rich protein; contains ligand-binding SRCR domain found in speract/scavenger receptor (PMID:14995912). Previously annotated as SRR29	PF00112,PF00059,PF00754,PF01822,PF00530,PF01476	PTHR12411:SF144,PTHR12411				GO:0006508,GO:0008234,GO:0005488,GO:0007155,GO:0005044,GO:0016020,GO:0016998	AT4G11320.1		Papain family cysteine protease
Cre13.g566000.t1.2	website	57	54	25	22	-0.08	-1.2	-1.39			PF01268	PTHR24508:SF8,PTHR24508				GO:0004329,GO:0005524,GO:0009396	AT1G50480.1	THFS	10-formyltetrahydrofolate synthetase
Cre05.g241645.t1.1	website	59	110	35	25	0.9	-0.74	-1.26			PF00078	PTHR10178,PTHR10178:SF42				GO:0003723,GO:0003964,GO:0006278
Cre09.g412700.t1.1	website	67	48	187	27	-0.48	1.48	-1.3			PF01541					GO:0004518,GO:0005622,GO:0006281	AT5G43210.1		Excinuclease ABC, C subunit, N-terminal
Cre03.g154100.t1.1	website	52	39	30	24	-0.39	-0.77	-1.09
Cre16.g652600.t1.1	website	71	49	162	24	-0.53	1.2	-1.56
Cre17.g698400.t1.2	website	309	956	704	131	1.63	1.19	-1.24	LCI31	Low-CO2 inducible gene revealed by cDNA array analyses; regulated by CCM1 [PMID: 15235119]. Acclimation to changing CO2 concentrations and light intensities was studied by Yamano et al. 2008 [PMID: 18322145], appears in their table as Lci29 rather than LC							AT3G51100.3
Cre25.g756497.t1.1	website	136	178	167	63	0.39	0.29	-1.12
Cre10.g445000.t1.2	website	125	180	124	62	0.52	-0.02	-1.01	SLT2	SAC1-like transporter 2, putative sodium/sulfate co-transporter, transcript is up-regulated during sulfur-deprivation; related to the SAC1 protein which regulates sulfur-deficiency responses [PMID: 16307308]	PF03600,PF02080	PTHR10283:SF52,PTHR10283				GO:0015137,GO:0015746,GO:0016021,GO:0055085,GO:0006813,GO:0008324	AT5G47560.1	ATSDAT,ATTDT,TDT	tonoplast dicarboxylate transporter
Cre06.g268850.t2.1	website	143	79	92	62	-0.86	-0.63	-1.19			PF00069	PTHR23257,PTHR23257:SF99				GO:0004672,GO:0005524,GO:0006468	AT5G16590.1	LRR1	Leucine-rich repeat protein kinase family protein
Cre12.g518050.t1.2	website	61	40	35	28	-0.63	-0.82	-1.13	FAP261	Flagellar Associated Protein, found in the flagellar proteome [PMID: 15998802]	PF10211
Cre06.g257601.t1.2	website	562	550	1157	85	-0.03	1.04	-2.72	PRX1	2-cys Peroxiredoxin, thioredoxin dependent peroxidase, chloroplast precursor, PMID: 11784321. Protein processed at aa 39 to produce N-terminus of SHAEKPL as determined by Edman degradation	PF00578,PF10417	PTHR10681	KOG0852	1.11.1.15	K03386	GO:0016209,GO:0016491,GO:0051920	AT5G06290.1	2-Cys Prx B,2CPB	2-cysteine peroxiredoxin B
Cre05.g237450.t1.2	website	350	243	352	166	-0.53	0.01	-1.07	PSRP1	Plastid-specific ribosomal protein 1, imported to chloroplast; Chloroplast small ribosomal subunit protein Plastid-Specific Ribosomal Protein 1. This is a different protein from plastid ribosomal protein S1, product of the PRPS1 gene. Previously annotate	PF02482					GO:0005488,GO:0044238	AT5G24490.1		30S ribosomal protein, putative
Cre06.g278700.t1.1	website	68	49	58	32	-0.49	-0.22	-1.09				PTHR24139:SF199,PTHR24139	KOG4214				AT2G26650.1	AKT1,ATAKT1,KT1	K+ transporter 1
Cre13.g572450.t1.2	website	50	109	43	19	1.13	-0.2	-1.4			PF00072	PTHR10919:SF419,PTHR10919				GO:0000156,GO:0000160,GO:0006355	AT2G01760.1	ARR14,RR14	response regulator 14
Cre02.g141926.t1.1	website	504	865	428	141	0.78	-0.23	-1.84			PF00069	PTHR23257:SF370,PTHR23257				GO:0004672,GO:0005524,GO:0006468	AT3G01490.1		Protein kinase superfamily protein
Cre02.g141966.t3.1	website	81	79	56	40	-0.04	-0.53	-1.04			PF00069	PTHR26392,PTHR26392:SF151	KOG0192			GO:0004672,GO:0005524,GO:0006468	AT3G46920.1		Protein kinase superfamily protein with octicosapeptide/Phox/Bem1p domain
Cre16.g655150.t1.2	website	189	95	360	86	-0.99	0.93	-1.13			PF00805	PTHR14136					AT5G53490.3		Tetratricopeptide repeat (TPR)-like superfamily protein
Cre23.g754497.t1.1	website	175	103	91	62	-0.77	-0.95	-1.5
Cre09.g398141.t1.1	website	54	130	23	16	1.28	-1.2	-1.76			PF00628,PF00665,PF09337,PF00078	PTHR10178,PTHR10178:SF14				GO:0005515,GO:0003677,GO:0015074,GO:0003723,GO:0003964,GO:0006278	AT3G01460.1	ATMBD9,MBD9	methyl-CPG-binding domain 9
Cre02.g141966.t2.1	website	81	79	56	40	-0.04	-0.53	-1.04			PF00069	PTHR26392,PTHR26392:SF151	KOG0192			GO:0004672,GO:0005524,GO:0006468	AT3G46920.1		Protein kinase superfamily protein with octicosapeptide/Phox/Bem1p domain
Cre08.g362100.t1.1	website	264	388	270	132	0.55	0.03	-1.01		Similar to Flagellar Associated Protein FAP154 with PAS sensory domain that was found in the flagellar proteome [PMID: 15998802]. This may be a duplication of FAP154; overlaps FAP154 gene model from v3		PTHR10919:SF179,PTHR10919
Cre01.g003950.t2.1	website	395	953	238	168	1.27	-0.73	-1.23				PTHR10919:SF179,PTHR10919
Cre17.g703600.t1.2	website	56	41	62	24	-0.45	0.15	-1.23		Homolog of Oral-facial-digital syndrome protein 1; found in basal body proteome as BUG11 [PMID: 15964273]. Transcript upregulated during flagellar regeneration [PMID: 15738400]. Mammalian homolog is required for ciliogenesis and structure of distal fibers
Cre11.g474900.t1.2	website	56	61	38	22	0.13	-0.57	-1.32
Cre10.g446250.t1.1	website	76	84	37	31	0.15	-1.04	-1.28			PF00004	PTHR23077:SF9,PTHR23077	KOG0737		K13339	GO:0005524	AT1G03000.1	PEX6	peroxin 6
Cre06.g281600.t2.1	website	258	2791	1364	67	3.44	2.41	-1.95	LCI23	Low-CO2 inducible gene revealed by cDNA array analyses; regulated by CCM1 [PMID: 15235119]. Acclimation to changing CO2 concentrations and light intensities was studied by Yamano et al. 2008 [PMID: 18322145], appears in their table as Lci22 rather than LC	PF00735	PTHR18884,PTHR18884:SF30				GO:0005525,GO:0007049
Cre02.g141966.t4.1	website	81	79	56	40	-0.04	-0.53	-1.04			PF00069	PTHR26392,PTHR26392:SF151	KOG0192			GO:0004672,GO:0005524,GO:0006468	AT3G46920.1		Protein kinase superfamily protein with octicosapeptide/Phox/Bem1p domain
Cre16.g677429.t1.1	website	96	217	83	43	1.17	-0.21	-1.16
Cre09.g398882.t1.1	website	216	108	155	103	-1	-0.48	-1.07			PF08477	PTHR13236	KOG3929		K10417	GO:0005525,GO:0005622,GO:0007264
Cre09.g417401.t3.1	website	65	141	31	20	1.11	-1.07	-1.71
Cre08.g365900.t1.2	website	119	1112	1011	10	3.23	3.09	-3.55	LHCSR1	LI818r-1, stress-related chlorophyll a/b binding protein LhcSR1; Low-CO2 and high-light inducible chlorophyll a/b binding protein, possibly related to photoprotection; regulated by CCM1 [PMID: 15235119]. Acclimation to changing CO2 concentrations and ligh	PF00504	PTHR21649				GO:0009765,GO:0016020	AT1G29930.1	AB140,CAB1,CAB140,LHCB1.3	chlorophyll A/B binding protein 1
Cre09.g417401.t1.2	website	65	141	31	20	1.11	-1.07	-1.71
Cre06.g301500.t1.1	website	78	100	53	4	0.35	-0.56	-4.46
Cre14.g612400.t2.1	website	156	91	77	54	-0.78	-1.03	-1.54
Cre10.g447250.t2.1	website	111	157	50	50	0.5	-1.14	-1.16
Cre05.g236650.t1.1	website	65	128	47	28	0.99	-0.47	-1.22	CYG63		PF00211	PTHR11920:SF133,PTHR11920				GO:0009190,GO:0016849,GO:0035556
Cre12.g513900.t1.1	website	56	54	30	27	-0.05	-0.88	-1.03
Cre12.g518700.t1.1	website	55	30	46	27	-0.91	-0.26	-1.03
Cre09.g410700.t1.2	website	3914	3857	3953	1858	-0.02	0.01	-1.07	MDY5	NADP-dependent malate dehydrogenase [EC: 1.1.1.82]; GI:19069739. Found in the flagellar proteome [PMID: 15998802] (but this may be due to similarities with MDH2). Component of the redox valve for nitrate and clustered with nitrate assimilation genes (i	PF02866,PF00056	PTHR23382	KOG1496			GO:0006108,GO:0016615,GO:0055114,GO:0016491	AT5G58330.1		lactate/malate dehydrogenase family protein
Cre06.g275500.t1.2	website	354	336	188	156	-0.08	-0.91	-1.19			PF00847					GO:0003700,GO:0006355	AT1G72360.1	HRE1	Integrase-type DNA-binding superfamily protein
Cre01.g008800.t1.1	website	144	97	60	53	-0.57	-1.27	-1.46
Cre09.g402219.t2.1	website	131	180	9562	46	0.46	6.19	-1.53		Regulated by CCM1 [PMID: 15235119]. Acclimation to changing CO2 concentrations and light intensities was studied by Yamano et al. 2008 [PMID: 18322145].
Cre08.g368226.t1.1	website	87	92	792	23	0.07	3.19	-1.9
Cre16.g675550.t2.1	website	55	49	168	9	-0.17	1.6	-2.7	FKB16-2	FKBP-type peptidyl-prolyl cis-trans isomerase (EC 5.2.1.8) (PPiase) (Rotamase), orthologous to At5g45680; isoform a of gene FKB16-2, probably directed to thylakoid lumen (TP length 26, RR motif); other splicing isoforms possibly directed to stroma or mito	PF00254	PTHR10516	KOG0544	5.2.1.8	K01802	GO:0006457	AT5G45680.1	ATFKBP13,FKBP13	FK506-binding protein 13
Cre04.g222750.t1.1	website	720	6902	2388	105	3.26	1.73	-2.78		Low-CO2-inducible 36kD achloroplast envelope protein (LIP36-2), CO2-responsive gene; related to mitochondrial carriers; Chen et al. 1997 [PMID: 9159951]. CCP2 and LCID are located in head-to-head orientation. Acclimation to changing CO2 concentrations an	PF00153	PTHR24089:SF129,PTHR24089	KOG0758		K03454		AT5G46800.1	BOU	Mitochondrial substrate carrier family protein
Cre03.g194150.t1.1	website	1339	1061	1176	641	-0.34	-0.19	-1.06			PF08698	PTHR21686,PTHR21686:SF12					AT5G30495.1		Fcf2 pre-rRNA processing protein
Cre07.g354350.t1.1	website	52	98	56	11	0.93	0.12	-2.27	CYP743B1	Cytochrome P450, CYP197 superfamily. The CYP711 clan includes CYP711A1 of Arabidopsis (MAX1). This gene product makes a carotenoid-derived branch inhibiting hormone. The CYP743 family has best BLAST hits to CYP3 family members (animal sequences). The top	PF00067	PTHR24301,PTHR24301:SF127		1.14.14.1	K07424	GO:0005506,GO:0009055,GO:0016705,GO:0020037	AT1G31800.1	CYP97A3,LUT5	cytochrome P450, family 97, subfamily A, polypeptide 3
Cre03.g212977.t1.1	website	415	602	514	179	0.54	0.31	-1.22			PF02135					GO:0003712,GO:0004402,GO:0005634,GO:0006355,GO:0008270	AT1G79000.1	ATHAC1,ATHPCAT2,HAC1,PCAT2	histone acetyltransferase of the CBP family 1
Cre06.g309000.t1.2	website	543	2518	1947	71	2.21	1.84	-2.95	NAR1.2	Nitrite transporter-homologue, possibly chloroplastic [PMID: 11912227, AY612639]; significant similarities with two anion transporters, the chloroplastic nitrite transporter NAR1 and formate transporters in bacteria; also known as LCIA. nduced by CO2-limi	PF01226					GO:0005215,GO:0006810,GO:0016020
Cre06.g301550.t1.2	website	150	95	176	2	-0.65	0.24	-6.54			PF07690	PTHR24003:SF275,PTHR24003	KOG1330			GO:0016021,GO:0055085	AT5G64500.1		Major facilitator superfamily protein
Cre11.g467531.t1.1	website	127	104	111	41	-0.29	-0.19	-1.64		Flagellar Associated Protein, found in the flagellar proteome [PMID: 15998802]
Cre04.g223250.t1.1	website	77	341	81	7	2.15	0.07	-3.54		Gene homologous to limiting-CO2 inducible proteins LCIC, LCIB [PMID: 15235119] and to LCID [PMID 16777959]; part of the CAH1/2 cluster of inversely repeated CO2 responsive genes; LCIE and CCP1 are located in head-to-head orientation in the cluster. The i
Cre02.g105000.t1.1	website	66	37	37	27	-0.86	-0.84	-1.27
Cre01.g047600.t1.2	website	98	130	171	32	0.4	0.8	-1.6			PF00106	PTHR24314,PTHR24314:SF85	KOG0725			GO:0008152,GO:0016491	AT1G24360.1		NAD(P)-binding Rossmann-fold superfamily protein
Cre08.g360200.t1.2	website	498	653	293	212	0.39	-0.76	-1.23	DUR3	Na+/solute symporter. Previously annotated as DUR3A	PF00474	PTHR11819,PTHR11819:SF15	KOG2348			GO:0005215,GO:0006810,GO:0016020,GO:0055085	AT5G45380.1	ATDUR3,DUR3	solute:sodium symporters;urea transmembrane transporters
Cre17.g696850.t1.2	website	594	460	1387	238	-0.37	1.22	-1.32			PF03134	PTHR12300					AT4G36720.1	HVA22K	HVA22-like protein K
Cre13.g573250.t1.2	website	1184	782	1980	303	-0.6	0.74	-1.97			PF00581	PTHR13253	KOG1530				AT5G66040.1	STR16	sulfurtransferase protein 16
Cre08.g367500.t1.1	website	506	3912	4373	71	2.95	3.11	-2.84	LHCSR3.1	Stress-related chlorophyll a/b binding protein, similar to LI8I8r-1/LHCSR1. Peers et al. (2009) [PMID: 19940928] call this gene LHCSR3.1; this apparently codes for the same protein as LHCSR3.2	PF00504	PTHR21649				GO:0009765,GO:0016020	AT1G29930.1	AB140,CAB1,CAB140,LHCB1.3	chlorophyll A/B binding protein 1
Cre16.g685100.t1.1	website	83	134	201	39	0.7	1.28	-1.08			PF07683	PTHR13748,PTHR13748:SF20					AT1G15730.1		Cobalamin biosynthesis CobW-like protein
Cre06.g295450.t1.2	website	253	156	164	123	-0.7	-0.62	-1.04		Putative hydroxypyruvate reductase, catalyzing the NADH-dependent conversion of hydroxypyruvate to glycerate; contains sequence nearly identical to Chlamydomonas HPR (GenBank AAW29979); predicted by Target-P to be organelle targeted; PMID: 19214701	PF02826,PF00389	PTHR10996,PTHR10996:SF22	KOG0069			GO:0016616,GO:0048037,GO:0008152,GO:0051287	AT1G68010.1	ATHPR1,HPR	hydroxypyruvate reductase
Cre16.g685000.t1.2	website	1096	762	600	361	-0.52	-0.87	-1.6			PF07683	PTHR13748,PTHR13748:SF18					AT1G80480.1	PTAC17	plastid transcriptionally active 17
Cre06.g268850.t1.1	website	144	81	94	63	-0.83	-0.62	-1.19			PF00069	PTHR23257,PTHR23257:SF99				GO:0004672,GO:0005524,GO:0006468	AT5G16590.1	LRR1	Leucine-rich repeat protein kinase family protein
Cre05.g248450.t1.2	website	193	7744	4314	37	5.33	4.48	-2.37		Mitochondrial carbonic anhydrase, also called CA2. Matches exons 5 and 6 of CRU41190 Chlamydomonas reinhardtii carbonic anhydrase precursor (beta-CA2). The inorganic carbon-concentrating mechanism has been reviewed by Spalding (2008) [PMID: 17597098]	PF00484	PTHR11002,PTHR11002:SF1	KOG1578	4.2.1.1	K01673	GO:0004089,GO:0008270,GO:0015976	AT1G58180.2	ATBCA6,BCA6	beta carbonic anhydrase 6
