# Supplementary material for: The Mechanism of Starch Over-Accumulation in Chlamydomonas reinhardtii High-Starch Mutants Identified by Comparative Transcriptome Analysis
Source: Front Microbiol. 2017 May 23;8:858. doi: 10.3389/fmicb.2017.00858 (PMC5440458; doi:10.3389/fmicb.2017.00858)
Supplement: Supplementary file 3 [file Table_3.XLSX]

## Sheet: Sm142 and Sm162 and Sm181
		Normalized Counts				log2FoldChange			Annotation
Gene	Link	CC124+3	Sm142+3	Sm162+3	Sm181+3	CC124+3 vs. Sm142+3	CC124+3 vs. Sm162+3	CC124+3 vs. Sm181+3	Symbol	Description	PFAM	PANTHER	KOG	KEGG Enzyme	KEGG Orthology	GO	TAIR	TAIR Symbol	TAIR Description
Cre10.g432250.t1.1	website	26	91	70	120	1.83	1.44	2.23			PF00069	PTHR24055,PTHR24055:SF169	KOG0593			GO:0004672,GO:0005524,GO:0006468	AT4G13020.1	MHK	Protein kinase superfamily protein
Cre27.g757197.t1.1	website	362	1632	910	822	2.17	1.33	1.18			PF03372,PF00078	PTHR19446				GO:0003723,GO:0003964,GO:0006278
Cre07.g321750.t2.1	website	13	50	156	83	2	3.63	2.72
Cre09.g400182.t1.1	website	298	1441	880	757	2.27	1.56	1.35			PF03372,PF00078	PTHR19446				GO:0003723,GO:0003964,GO:0006278
Cre03.g208303.t1.1	website	128	442	964	305	1.79	2.92	1.26			PF00078	PTHR19446				GO:0003723,GO:0003964,GO:0006278	AT4G20520.1		RNA binding;RNA-directed DNA polymerases
Cre07.g321750.t1.2	website	13	50	156	83	2	3.63	2.72
Cre06.g278283.t1.1	website	150	665	659	324	2.15	2.14	1.11			PF00078	PTHR19446:SF34,PTHR19446				GO:0003723,GO:0003964,GO:0006278	AT4G20520.1		RNA binding;RNA-directed DNA polymerases
Cre12.g546633.t1.1	website	269	674	931	580	1.33	1.79	1.11
Cre10.g429000.t2.1	website	57	277	143	120	2.28	1.32	1.08
Cre06.g278210.t1.1	website	164	403	397	689	1.3	1.27	2.07		Phosphoglucomutase, plastid form; glucose phosphomutase (EC 5.4.2.2). The Chlamydomonas sucrose biosynthesis pathway, including this gene, was used in an example of metabolic network analysis by Nikoloski et al. 2008 [PMID: 18682254]. Two splice variants	PF02878,PF02879,PF00408,PF02880	PTHR22573,PTHR22573:SF5	KOG0625	5.4.2.2	K01835	GO:0005975,GO:0016868	AT5G51820.1	ATPGMP,PGM,PGM1,STF1	phosphoglucomutase
Cre01.g018100.t1.2	website	19	75	90	102	1.95	2.21	2.39			PF00782	PTHR10159,PTHR10159:SF97				GO:0006470,GO:0008138	AT2G35680.1		Phosphotyrosine protein phosphatases superfamily protein
Cre34.g759097.t1.1	website	105	430	489	230	2.03	2.21	1.13				PTHR19446
Cre04.g217984.t1.1	website	22	193	103	93	3.11	2.2	2.07
Cre07.g342552.t1.1	website	21	63	56	77	1.56	1.4	1.85
Cre02.g093084.t1.1	website	35	223	139	105	2.67	2	1.58
Cre03.g189350.t1.2	website	25	52	70	151	1.05	1.5	2.6									AT2G36145.1
Cre15.g637150.t1.1	website	55	112	146	129	1.02	1.41	1.23
Cre10.g429000.t1.1	website	48	241	125	105	2.35	1.39	1.14			PF00179		KOG0417			GO:0016881	AT2G16740.1	UBC29	ubiquitin-conjugating enzyme 29
Cre12.g552851.t1.1	website	129	1185	260	306	3.2	1.01	1.25			PF00515	PTHR23083,PTHR23083:SF245	KOG4626			GO:0005515	AT3G11540.1	SPY	Tetratricopeptide repeat (TPR)-like superfamily protein
Cre02.g142602.t2.1	website	9	178	115	53	4.3	3.67	2.56
Cre02.g142602.t1.1	website	10	178	115	54	4.17	3.54	2.44
Cre12.g493650.t1.2	website	21	61	51	94	1.51	1.25	2.14
Cre13.g569000.t1.1	website	37	99	90	117	1.41	1.27	1.65			PF00350					GO:0003924,GO:0005525

## Sheet: Sm142 and Sm162
Supplemental Table 3. List of up-regulated DEGs in mutants
		Normalized Counts				log2FoldChange			Annotation
Gene	Link	CC124+3	Sm142+3	Sm162+3	Sm181+3	CC124+3 vs. Sm142+3	CC124+3 vs. Sm162+3	CC124+3 vs. Sm181+3	Symbol	Description	PFAM	PANTHER	KOG	KEGG Enzyme	KEGG Orthology	GO	TAIR	TAIR Symbol	TAIR Description
Cre34.g759147.t1.1	website	149	364	688	192	1.29	2.21	0.37
Cre10.g439700.t1.2	website	456	1387	1256	188	1.61	1.46	-1.27	CGL28	Conserved expressed putative RNA binding protein	PF00076	PTHR24011,PTHR24011:SF187	KOG0131			GO:0003676	AT1G32790.1	CID11	CTC-interacting domain 11
Cre08.g367500.t1.1	website	506	3912	4373	71	2.95	3.11	-2.84	LHCSR3.1	Stress-related chlorophyll a/b binding protein, similar to LI8I8r-1/LHCSR1. Peers et al. (2009) [PMID: 19940928] call this gene LHCSR3.1; this apparently codes for the same protein as LHCSR3.2	PF00504	PTHR21649				GO:0009765,GO:0016020	AT1G29930.1	AB140,CAB1,CAB140,LHCB1.3	chlorophyll A/B binding protein 1
Cre30.g758097.t1.1	website	316	775	2153	619	1.29	2.77	0.97
Cre03.g208300.t1.2	website	101	235	429	120	1.22	2.08	0.24
Cre10.g426800.t1.1	website	24	585	213	10	4.64	3.18	-1.25			PF02458					GO:0016747
Cre03.g204577.t1.1	website	96	779	1170	81	3.02	3.61	-0.24		DnaJ-like protein, perhaps targeted to the chloroplast (contains N-terminal extension that is predicted by ChloroP to be chloroplast transit peptide); contains N-terminal J-domain (pfam00226); weak homology with Synechococcus Q2JXW1	PF00226	PTHR24077,PTHR24077:SF89				GO:0031072	AT1G74250.1		DNAJ heat shock N-terminal domain-containing protein
Cre04.g223300.t1.2	website	221	4853	1931	28	4.46	3.13	-3		Low-CO2-inducible 36kDa chloroplast envelope protein (LIP36-1), CO2-responsive gene; related to mitochondrial carriers; Chen et al. 1997 [PMID: 9159951]. CCP1 and LCIE are located in head-to-head orientation; regulated by CCM1 [PMID: 15235119]. Acclimatio	PF00153	PTHR24089:SF128,PTHR24089	KOG0758		K03454		AT5G46800.1	BOU	Mitochondrial substrate carrier family protein
Cre02.g088551.t1.1	website	124	248	261	71	1.01	1.08	-0.81
Cre04.g225176.t1.1	website	48	122	123	61	1.35	1.37	0.36
Cre07.g325742.t1.1	website	52	258	505	8	2.31	3.28	-2.72
Cre14.g634236.t1.1	website	156	639	536	110	2.04	1.78	-0.51
Cre25.g756297.t1.1	website	111	283	449	170	1.35	2.02	0.62
Cre05.g248450.t1.2	website	193	7744	4314	37	5.33	4.48	-2.37		Mitochondrial carbonic anhydrase, also called CA2. Matches exons 5 and 6 of CRU41190 Chlamydomonas reinhardtii carbonic anhydrase precursor (beta-CA2). The inorganic carbon-concentrating mechanism has been reviewed by Spalding (2008) [PMID: 17597098]	PF00484	PTHR11002,PTHR11002:SF1	KOG1578	4.2.1.1	K01673	GO:0004089,GO:0008270,GO:0015976	AT1G58180.2	ATBCA6,BCA6	beta carbonic anhydrase 6
Cre17.g698400.t1.2	website	309	956	704	131	1.63	1.19	-1.24	LCI31	Low-CO2 inducible gene revealed by cDNA array analyses; regulated by CCM1 [PMID: 15235119]. Acclimation to changing CO2 concentrations and light intensities was studied by Yamano et al. 2008 [PMID: 18322145], appears in their table as Lci29 rather than LC							AT3G51100.3
Cre13.g606962.t2.1	website	52	129	125	40	1.32	1.28	-0.36
Cre02.g146851.t1.1	website	18	67	84	45	1.91	2.23	1.31			PF00069	PTHR23257:SF295,PTHR23257	KOG0192			GO:0004672,GO:0005524,GO:0006468	AT1G62400.1	HT1	Protein kinase superfamily protein
Cre01.g000150.t1.2	website	5	71	64	6	3.79	3.65	0.26	ZRT2	Zinc/iron permease; related to plant homologs; ZIP family, subfamily I; appears as CrZIP2 in PMID: 15710683; PMID: 16766055	PF02535	PTHR11040,PTHR11040:SF30	KOG1558			GO:0016020,GO:0030001,GO:0046873,GO:0055085	AT2G04032.1	ZIP7	zinc transporter 7 precursor
Cre05.g237800.t1.1	website	37	209	84	15	2.49	1.18	-1.3	CYG64		PF00211	PTHR11920:SF132,PTHR11920				GO:0009190,GO:0016849,GO:0035556
Cre06.g287400.t1.1	website	27	96	70	40	1.83	1.37	0.55		Serine/Threonine protein kinase. Previously annotated as STPK23	PF00069	PTHR24055:SF155,PTHR24055	KOG0593			GO:0004672,GO:0005524,GO:0006468	AT3G18040.1	MPK9	MAP kinase 9
Cre03.g162800.t1.2	website	13	956	129	3	6.18	3.29	-1.96	LCI1	Low-CO2-inducible gene encoding 21 kDa transmembrane protein; Burow et al. 1996 [PMID: 8756610]; SOSUI prediction: signal peptide in N-terminal end and 3 transmembrane helices. Regulated by CO2 through MYB-transcription factor LCR1 [PMID: 15155888] and CC
Cre03.g204465.t1.1	website	63	332	239	87	2.4	1.93	0.46			PF05686	PTHR12203
Cre18.g750047.t1.1	website	11	55	58	22	2.31	2.38	0.97		Flagella membrane glycoprotein, minor form. Does not appear to be expressed in Chlamydomonas. Previously annotated as FMG1-1 in v3 (causing much confusion) but changed back to FMG1-A; belongs on chr9. This gene model is longer than Genbank entry AY2067
Cre03.g187500.t1.2	website	121	294	304	205	1.28	1.33	0.76			PF00782	PTHR23339,PTHR23339:SF36				GO:0006470,GO:0008138	AT5G56610.1		Phosphotyrosine protein phosphatases superfamily protein
Cre10.g445275.t1.1	website	389	827	952	583	1.09	1.29	0.59			PF00078	PTHR19446				GO:0003723,GO:0003964,GO:0006278	AT4G20520.1		RNA binding;RNA-directed DNA polymerases
Cre04.g222750.t1.1	website	720	6902	2388	105	3.26	1.73	-2.78		Low-CO2-inducible 36kD achloroplast envelope protein (LIP36-2), CO2-responsive gene; related to mitochondrial carriers; Chen et al. 1997 [PMID: 9159951]. CCP2 and LCID are located in head-to-head orientation. Acclimation to changing CO2 concentrations an	PF00153	PTHR24089:SF129,PTHR24089	KOG0758		K03454		AT5G46800.1	BOU	Mitochondrial substrate carrier family protein
Cre08.g371566.t1.1	website	29	66	69	39	1.18	1.25	0.43
Cre06.g281600.t1.2	website	258	2792	1364	67	3.44	2.41	-1.93	LCI23	Low-CO2 inducible gene revealed by cDNA array analyses; regulated by CCM1 [PMID: 15235119]. Acclimation to changing CO2 concentrations and light intensities was studied by Yamano et al. 2008 [PMID: 18322145], appears in their table as Lci22 rather than LC	PF00735	PTHR18884,PTHR18884:SF30				GO:0005525,GO:0007049
Cre01.g038100.t1.2	website	166	396	348	219	1.25	1.07	0.4			PF01062						AT2G45870.1		Bestrophin-like protein
Cre12.g547100.t1.1	website	44	184	182	42	2.05	2.04	-0.08	CGL2	S-adenosyl-L-methionine-dependent methyltransferase. Previously annotated as CGL2	PF08241	PTHR10108,PTHR10108:SF38				GO:0008152,GO:0008168	AT3G01660.1		S-adenosyl-L-methionine-dependent methyltransferases superfamily protein
Cre12.g548000.t1.2	website	59	199	126	56	1.76	1.1	-0.08			PF08146,PF12397	PTHR13457			K14550		AT3G06530.3		ARM repeat superfamily protein
Cre09.g399552.t1.1	website	23	66	57	7	1.52	1.31	-1.64		Myb-DNA binding transcriptional factor induced under low CO2 stress condition [PMID: 15155888]; regulates CO2-responsive genes, Cah1, Lci1, and Lci6; regulated by CCM1 [PMID: 15235119]	PF00249						AT5G40360.1	AtMYB115,MYB115	myb domain protein 115
Cre06.g278291.t1.1	website	355	1110	977	683	1.64	1.46	0.94
Cre01.g000033.t1.1	website	81	366	283	59	2.18	1.8	-0.46
Cre06.g281600.t2.1	website	258	2791	1364	67	3.44	2.41	-1.95	LCI23	Low-CO2 inducible gene revealed by cDNA array analyses; regulated by CCM1 [PMID: 15235119]. Acclimation to changing CO2 concentrations and light intensities was studied by Yamano et al. 2008 [PMID: 18322145], appears in their table as Lci22 rather than LC	PF00735	PTHR18884,PTHR18884:SF30				GO:0005525,GO:0007049
Cre06.g255700.t1.1	website	292	621	619	158	1.09	1.08	-0.89
Cre03.g204465.t2.1	website	64	341	246	89	2.43	1.96	0.49			PF05686	PTHR12203					AT3G61280.1		Arabidopsis thaliana protein of unknown function (DUF821)
Cre12.g543303.t1.1	website	72	172	176	49	1.26	1.29	-0.56	CGLD6		PF08783	PTHR15439	KOG0106			GO:0005634,GO:0008270	AT5G47430.3		DWNN domain, a CCHC-type zinc finger
Cre02.g093252.t1.1	website	160	410	703	293	1.36	2.13	0.87
Cre08.g386100.t1.1	website	243	998	771	157	2.04	1.67	-0.63	CYP744A5P
Cre12.g547050.t1.2	website	69	200	468	70	1.54	2.76	0.03
Cre03.g204465.t3.1	website	63	338	243	89	2.42	1.95	0.49			PF05686	PTHR12203
Cre03.g154400.t1.2	website	20	68	53	8	1.8	1.42	-1.34				PTHR24003
Cre08.g373421.t1.1	website	177	716	702	337	2.01	1.99	0.93
Cre08.g386100.t2.1	website	202	821	645	130	2.03	1.68	-0.63	CYP744A5P
Cre17.g731650.t1.2	website	89	214	578	109	1.27	2.7	0.3
Cre05.g248400.t1.2	website	202	8139	4681	40	5.34	4.54	-2.34		Mitochondrial carbonic anhydrase, beta type. Probably regulated by CCM1 [PMID: 15235119]; Acclimation to changing CO2 concentrations and light intensities was studied by Yamano et al. 2008 [PMID: 18322145], identified in their table as MCA. The inorganic	PF00484	PTHR11002,PTHR11002:SF1	KOG1578	4.2.1.1	K01673	GO:0004089,GO:0008270,GO:0015976	AT1G58180.2	ATBCA6,BCA6	beta carbonic anhydrase 6
Cre08.g386100.t3.1	website	201	820	645	130	2.03	1.68	-0.63	CYP744A5P
Cre01.g006700.t1.2	website	236	765	623	463	1.7	1.4	0.97			PF00078	PTHR19446:SF34,PTHR19446				GO:0003723,GO:0003964,GO:0006278	AT4G20520.1		RNA binding;RNA-directed DNA polymerases
Cre10.g438300.t1.2	website	20	60	59	40	1.56	1.54	0.99
Cre17.g731571.t1.1	website	103	235	676	122	1.19	2.72	0.25
Cre02.g097100.t1.2	website	18	63	85	25	1.85	2.28	0.49			PF01697						AT3G27330.1		zinc finger (C3HC4-type RING finger) family protein
Cre12.g555700.t1.1	website	58	566	426	3	3.29	2.88	-4.22	DNJ15	DnaJ-like protein; perhaps targeted to chloroplast, since it contains N-terminal extension which is predicted by ChloroP to be chloroplast transit peptide; no similarity to other proteins in protein database; contains N-terminal J-domain (pfam00226)	PF00226	PTHR24077				GO:0031072	AT2G22360.1		DNAJ heat shock family protein
Cre16.g667413.t1.1	website	76	210	417	154	1.46	2.45	1.02
Cre04.g214150.t1.1	website	82	183	399	53	1.17	2.29	-0.62	THI4	Involved in the synthesis of the thiazole moiety of thiamine pyrophosphate. One of 2 splice variants.; Alternatively spliced variant of THI4 involved in the regulation of THI4a. Contains riboswitch THI RNA motif at positions 426525-426691. Regulatory p	PF01946	PTHR10617,PTHR10617:SF54	KOG2960		K03146		AT5G54770.1	THI1,THI4,TZ	thiazole biosynthetic enzyme, chloroplast (ARA6) (THI1) (THI4)
Cre10.g439500.t1.1	website	9	119	133	5	3.66	3.82	-0.79
Cre01.g006670.t1.1	website	177	421	980	351	1.25	2.47	0.99			PF00078	PTHR19446				GO:0003723,GO:0003964,GO:0006278
Cre15.g636075.t1.1	website	103	308	231	116	1.59	1.17	0.18
Cre03.g208304.t1.1	website	272	745	861	514	1.46	1.66	0.92
Cre16.g649050.t1.1	website	53	284	150	93	2.41	1.49	0.8	CYG38	Similar to guanylate cyclase soluble, beta-2 chain(GCS-beta-2) [Bos taurus]	PF07701,PF00211,PF07700	PTHR11920:SF134,PTHR11920	KOG4171	4.6.1.2	K12319	GO:0004383,GO:0006182,GO:0009190,GO:0016849,GO:0035556,GO:0020037
Cre14.g634236.t3.1	website	156	645	541	110	2.05	1.8	-0.5
Cre18.g749547.t1.1	website	16	81	138	26	2.38	3.15	0.71			PF07510,PF03235
Cre14.g634236.t2.1	website	156	639	537	110	2.04	1.79	-0.51
Cre02.g105750.t1.1	website	21	98	64	10	2.24	1.63	-1.1
Cre16.g649050.t2.1	website	53	283	147	92	2.42	1.48	0.8	CYG38	Similar to guanylate cyclase soluble, beta-2 chain(GCS-beta-2) [Bos taurus]	PF07701,PF00211,PF07700	PTHR11920:SF134,PTHR11920	KOG4171	4.6.1.2	K12319	GO:0004383,GO:0006182,GO:0009190,GO:0016849,GO:0035556,GO:0020037
Cre06.g309000.t1.2	website	543	2518	1947	71	2.21	1.84	-2.95	NAR1.2	Nitrite transporter-homologue, possibly chloroplastic [PMID: 11912227, AY612639]; significant similarities with two anion transporters, the chloroplastic nitrite transporter NAR1 and formate transporters in bacteria; also known as LCIA. nduced by CO2-limi	PF01226					GO:0005215,GO:0006810,GO:0016020
Cre08.g365900.t1.2	website	119	1112	1011	10	3.23	3.09	-3.55	LHCSR1	LI818r-1, stress-related chlorophyll a/b binding protein LhcSR1; Low-CO2 and high-light inducible chlorophyll a/b binding protein, possibly related to photoprotection; regulated by CCM1 [PMID: 15235119]. Acclimation to changing CO2 concentrations and ligh	PF00504	PTHR21649				GO:0009765,GO:0016020	AT1G29930.1	AB140,CAB1,CAB140,LHCB1.3	chlorophyll A/B binding protein 1
Cre12.g543303.t3.1	website	63	149	175	44	1.24	1.46	-0.52	CGLD6		PF00098,PF08783	PTHR15439	KOG0106			GO:0003676,GO:0008270,GO:0005634	AT5G47430.3		DWNN domain, a CCHC-type zinc finger
Cre08.g367400.t1.1	website	514	4075	4324	74	2.99	3.07	-2.8	LHCSR3.2	Stress-related chlorophyll a/b binding protein, similar to LI8I8r-1/LHCSR1. Peers et al. (2009) [PMID: 19940928] call this gene LHCSR3.2; this apparently codes for the same protein as LHCSR3.1	PF00504	PTHR21649				GO:0009765,GO:0016020	AT1G29930.1	AB140,CAB1,CAB140,LHCB1.3	chlorophyll A/B binding protein 1
Cre06.g278239.t2.1	website	133	300	319	113	1.17	1.26	-0.24		Serine/arginine rich (SR) protein factor involved in mRNA splicing; pre-mRNA splicing factor ASF/SF2; contains two RNA recognition motifs (RRM) Alternative splicing factor ASF/SF2 (RRM superfamily). Previously annotated as SRP36 but this conflicts with s	PF00937,PF00076	PTHR10548	KOG0105		K12890	GO:0019013,GO:0003676	AT1G09140.1	ATSRP30,ATSRP30.1,ATSRP30.2	SERINE-ARGININE PROTEIN 30
Cre08.g373421.t2.1	website	167	590	694	314	1.82	2.06	0.91
Cre02.g097800.t1.1	website	1021	12741	6238	54	3.64	2.61	-4.24		Putative ABC transporter, high light-induced, requiring both high light and low CO2 (ambient) levels for activation [PMID: 12000678]; MRP subfamily of ABC transporters [PMID: 15710683]; MRP1 is regulated by CCM1 [PMID: 15235119]. Previously annotated as	PF00664,PF00005	PTHR24223,PTHR24223:SF9	KOG0054		K05672	GO:0005524,GO:0006810,GO:0016021,GO:0042626,GO:0055085,GO:0016887	AT2G34660.1	ATMRP2,EST4,MRP2	multidrug resistance-associated protein 2
Cre06.g278274.t1.1	website	191	441	735	329	1.21	1.95	0.79
Cre07.g355150.t1.1	website	27	92	59	41	1.79	1.13	0.6	ZRT5	Related to plant homologs; physically linked to ZIP1; appears as CrZIP4 in PMID: 15710683; PMID: 16766055. Cis-acting regulatory elements were characterized by Fei et al. 2009 [PMID: 19351705].	PF02535	PTHR11040	KOG1558			GO:0016020,GO:0030001,GO:0046873,GO:0055085	AT1G05300.1	ZIP5	zinc transporter 5 precursor
Cre17.g730400.t1.1	website	30	73	70	53	1.3	1.25	0.84			PF01753	PTHR13244	KOG2897			GO:0008270	AT4G24560.1	UBP16	ubiquitin-specific protease 16

## Sheet: Sm142 and Sm181
		Normalized Counts				log2FoldChange			Annotation
Gene	Link	CC124+3	Sm142+3	Sm162+3	Sm181+3	CC124+3 vs. Sm142+3	CC124+3 vs. Sm162+3	CC124+3 vs. Sm181+3	Symbol	Description	PFAM	PANTHER	KOG	KEGG Enzyme	KEGG Orthology	GO	TAIR	TAIR Symbol	TAIR Description
Cre16.g657250.t1.2	website	228	459	14	841	1.01	-4.03	1.88		The substrate of this oxidase is unsure, as the similarity is to both glyoxal oxidases and galactose oxidases, found in fungi, bacteria, animals and plants (both use the same Tyr radical / metal mechanism); the plant homologues are secreted, but the fate	PF09118,PF07250						AT1G67290.1		glyoxal oxidase-related protein
Cre12.g498000.t2.1	website	56	125	58	198	1.17	0.06	1.84
Cre09.g404201.t1.1	website	45	150	92	474	1.73	1.03	3.39			PF12499
Cre09.g399886.t1.1	website	63	863	56	270	3.77	-0.18	2.09			PF03372,PF00078	PTHR19446				GO:0003723,GO:0003964,GO:0006278
Cre25.g756397.t1.1	website	205	1898	174	461	3.21	-0.24	1.17			PF00078	PTHR19446				GO:0003723,GO:0003964,GO:0006278
Cre21.g753297.t1.1	website	21	191	17	58	3.17	-0.32	1.44
Cre03.g208305.t1.1	website	77	1054	72	265	3.78	-0.09	1.78			PF00078	PTHR19446				GO:0003723,GO:0003964,GO:0006278
Cre03.g193500.t1.2	website	70	249	121	254	1.83	0.79	1.86	CGLD15	Conserved expressed protein related to triacylglycerol lipase. Previously annotated as CGLD15	PF01764					GO:0004806,GO:0006629	AT3G61680.1		alpha/beta-Hydrolases superfamily protein
Cre27.g757147.t1.1	website	99	1060	83	242	3.42	-0.26	1.29			PF00078	PTHR19446				GO:0003723,GO:0003964,GO:0006278
Cre11.g467584.t1.1	website	46	124	79	100	1.44	0.78	1.12			PF00069	PTHR23257:SF368,PTHR23257				GO:0004672,GO:0005524,GO:0006468	AT2G40860.1		protein kinase family protein / protein phosphatase 2C ( PP2C) family protein
Cre14.g622270.t1.1	website	31	276	31	113	3.14	0	1.86
Cre05.g233402.t1.1	website	92	643	91	245	2.8	-0.01	1.41
Cre03.g198467.t1.1	website	23	538	15	151	4.56	-0.6	2.72
Cre25.g756097.t1.1	website	138	1331	117	305	3.28	-0.23	1.15			PF00078	PTHR19446				GO:0003723,GO:0003964,GO:0006278
Cre05.g242600.t1.2	website	220	571	304	926	1.37	0.47	2.07	CGL106		PF00320					GO:0003700,GO:0006355,GO:0008270,GO:0043565	AT4G17570.3	GATA26	GATA transcription factor 26
Cre09.g396800.t1.1	website	232	551	217	516	1.25	-0.1	1.15
Cre09.g400034.t1.1	website	182	1946	158	535	3.42	-0.2	1.56			PF00078	PTHR19446				GO:0003723,GO:0003964,GO:0006278
Cre12.g539206.t2.1	website	6	209	7	70	5.18	0.21	3.61
Cre06.g280475.t1.2	website	36	90	24	90	1.34	-0.57	1.35
Cre17.g705700.t1.2	website	26	65	24	138	1.3	-0.16	2.4		Gamma-glutamyl kinase (GK). Previously annotated as PROB1	PF01472,PF00696	PTHR11063	KOG1154			GO:0003723,GO:0008652	AT3G55610.1	P5CS2	delta 1-pyrroline-5-carboxylate synthase 2
Cre11.g467589.t1.1	website	47	129	79	103	1.47	0.76	1.13			PF00069	PTHR23257:SF368,PTHR23257				GO:0004672,GO:0005524,GO:0006468	AT2G40860.1		protein kinase family protein / protein phosphatase 2C ( PP2C) family protein
Cre02.g080600.t1.2	website	251	552	175	1460	1.14	-0.52	2.54			PF00012	PTHR19375	KOG0100		K09490	GO:0005524	AT5G42020.1	BIP,BIP2	Heat shock protein 70 (Hsp 70) family protein
Cre07.g353900.t1.2	website	58	127	42	148	1.13	-0.45	1.35
Cre06.g278302.t2.1	website	6	139	6	52	4.72	0.22	3.31
Cre10.g448200.t1.1	website	118	309	117	951	1.39	-0.01	3.01			PF00025	PTHR11711	KOG0070			GO:0005525	AT5G14670.1	ARFA1B,ATARFA1B	ADP-ribosylation factor A1B
Cre10.g424700.t1.1	website	33	76	55	98	1.19	0.73	1.55			PF00069	PTHR23257	KOG0192			GO:0004672,GO:0005524,GO:0006468	AT3G58640.1		Mitogen activated protein kinase kinase kinase-related
Cre25.g756247.t1.1	website	115	1189	96	276	3.37	-0.26	1.27			PF00078	PTHR19446				GO:0003723,GO:0003964,GO:0006278	AT4G20520.1		RNA binding;RNA-directed DNA polymerases
Cre02.g095033.t1.1	website	56	342	85	119	2.62	0.6	1.09
Cre13.g605200.t1.1	website	52	113	23	185	1.12	-1.17	1.83			PF05548
Cre21.g753147.t1.1	website	132	1367	119	328	3.37	-0.15	1.31			PF00078	PTHR19446				GO:0003723,GO:0003964,GO:0006278
Cre10.g453350.t1.2	website	84	177	93	198	1.08	0.16	1.24			PF00097,PF04536						AT5G20910.1	AIP2	RING/U-box superfamily protein
Cre06.g278285.t1.1	website	151	1495	122	378	3.31	-0.3	1.33			PF00078	PTHR19446				GO:0003723,GO:0003964,GO:0006278
Cre06.g278289.t2.1	website	220	2598	176	621	3.56	-0.32	1.5			PF03372,PF00078	PTHR19446				GO:0003723,GO:0003964,GO:0006278
Cre16.g686285.t1.1	website	78	215	81	170	1.46	0.05	1.12
Cre06.g302050.t1.2	website	250	829	73	730	1.73	-1.78	1.54		1,3-beta-D-glucan synthase and glycosyl transferase. Previously annotated as GTR12	PF02364	PTHR12741				GO:0000148,GO:0003843,GO:0006075,GO:0016020	AT5G13000.1	ATGSL12,gsl12	glucan synthase-like 12
Cre09.g400071.t1.1	website	22	354	14	85	4.03	-0.65	1.97			PF00078	PTHR19446				GO:0003723,GO:0003964,GO:0006278
Cre28.g757497.t1.1	website	214	2353	181	620	3.46	-0.24	1.54			PF03372,PF00078	PTHR19446				GO:0003723,GO:0003964,GO:0006278
Cre04.g217978.t1.1	website	65	608	62	201	3.24	-0.06	1.64
Cre02.g095087.t1.1	website	47	94	32	151	1	-0.54	1.69		Cysteine-type endopeptidase, papain type. Partial sequence similar to Volvox carteri clone B cysteine protease; belongs to the peptidase C1 family; [PMID:9596636]. Previously annotated as CPR1	PF00112	PTHR12411:SF148,PTHR12411				GO:0006508,GO:0008234	AT5G50260.1		Cysteine proteinases superfamily protein
Cre12.g503850.t1.1	website	39	86	55	382	1.13	0.48	3.29			PF00025	PTHR11711	KOG0070			GO:0005525	AT5G14670.1	ARFA1B,ATARFA1B	ADP-ribosylation factor A1B
Cre06.g278286.t1.1	website	142	1799	116	479	3.67	-0.29	1.76			PF03372,PF00078	PTHR19446				GO:0003723,GO:0003964,GO:0006278
Cre02.g093500.t2.1	website	159	355	115	330	1.16	-0.47	1.06		Contains a sterol sensing 5-transmembrane domain similar to those in SCAP, Patched, NPC1 and HMGR	PF02460	PTHR10796,PTHR10796:SF32	KOG1934			GO:0008158,GO:0016020	AT4G38350.1		Patched family protein
Cre01.g006576.t1.1	website	42	515	45	177	3.63	0.11	2.09
Cre16.g666627.t1.1	website	167	1862	148	511	3.48	-0.18	1.61			PF03372,PF00078	PTHR19446				GO:0003723,GO:0003964,GO:0006278
Cre27.g757347.t1.1	website	75	1198	62	321	4	-0.27	2.1			PF03372,PF00078	PTHR19446				GO:0003723,GO:0003964,GO:0006278
Cre01.g001400.t1.1	website	48	129	32	138	1.45	-0.58	1.53		Partial sequence similar to leishmanolysin-like peptidase (peptidase M8 family); neutral zinc metallopeptidases; zinc-binding site; EGF-like region	PF01457	PTHR10942	KOG4462	3.4.24.-	K13539	GO:0004222,GO:0006508,GO:0007155,GO:0008270,GO:0016020	AT5G42620.2		metalloendopeptidases;zinc ion binding
Cre17.g743130.t1.1	website	34	346	36	113	3.33	0.08	1.71
Cre25.g756197.t1.1	website	12	226	11	75	4.21	-0.17	2.62
Cre25.g756397.t2.1	website	147	1359	128	336	3.21	-0.19	1.19			PF00078	PTHR19446				GO:0003723,GO:0003964,GO:0006278	AT4G20520.1		RNA binding;RNA-directed DNA polymerases
Cre02.g093051.t1.1	website	144	1246	217	336	3.12	0.59	1.23			PF00078	PTHR19446				GO:0003723,GO:0003964,GO:0006278	AT4G20520.1		RNA binding;RNA-directed DNA polymerases
Cre02.g095034.t1.1	website	54	390	54	110	2.84	-0.01	1.01
Cre02.g146850.t1.2	website	33	75	27	81	1.19	-0.31	1.32
Cre03.g208551.t1.1	website	88	998	65	230	3.51	-0.43	1.39			PF00078	PTHR19446				GO:0003723,GO:0003964,GO:0006278
Cre16.g666700.t1.2	website	15	217	11	51	3.8	-0.46	1.72			PF00078	PTHR19446				GO:0003723,GO:0003964,GO:0006278
Cre12.g559400.t1.1	website	27	63	19	103	1.22	-0.56	1.93		Similar to calcium/calmodulin-dependent 3\',5\'-cyclic nucleotide phosphodiesterase IB from Rattus norvegicus. Long protein with C-terminal phosphodiesterase domain	PF00233	PTHR11347:SF75,PTHR11347				GO:0004114,GO:0007165
Cre13.g601519.t1.1	website	179	2218	140	543	3.63	-0.36	1.6			PF00078	PTHR19446				GO:0003723,GO:0003964,GO:0006278
Cre20.g751547.t1.1	website	42	276	44	108	2.73	0.1	1.37
Cre13.g605200.t2.1	website	52	113	23	185	1.12	-1.17	1.83			PF05548
Cre01.g024500.t1.1	website	49	154	18	101	1.65	-1.46	1.03
Cre02.g097050.t1.2	website	171	471	260	458	1.46	0.61	1.42			PF01697						AT3G27330.1		zinc finger (C3HC4-type RING finger) family protein
Cre02.g093500.t1.2	website	175	366	137	380	1.07	-0.36	1.12		Contains a sterol sensing 5-transmembrane domain similar to those in SCAP, Patched, NPC1 and HMGR	PF02460	PTHR10796,PTHR10796:SF32	KOG1934			GO:0008158,GO:0016020	AT4G38350.1		Patched family protein
Cre08.g364151.t1.1	website	30	117	37	99	1.97	0.31	1.73
Cre03.g208556.t1.1	website	110	1368	92	339	3.64	-0.25	1.63			PF00078	PTHR19446				GO:0003723,GO:0003964,GO:0006278
Cre16.g666602.t1.1	website	129	1395	108	342	3.43	-0.26	1.4			PF00078	PTHR19446				GO:0003723,GO:0003964,GO:0006278
Cre09.g411700.t1.1	website	18	62	28	53	1.78	0.61	1.56
Cre02.g110650.t1.2	website	183	366	151	377	1	-0.28	1.04			PF10250						AT3G05320.1		O-fucosyltransferase family protein
Cre09.g395750.t1.1	website	32	89	29	147	1.49	-0.12	2.22			PF01061,PF08370,PF00005	PTHR19241,PTHR19241:SF10	KOG0061			GO:0016020,GO:0005524,GO:0016887	AT2G26910.1	ATPDR4,PDR4	pleiotropic drug resistance 4
Cre01.g006600.t1.2	website	112	1047	91	247	3.23	-0.29	1.14			PF00078	PTHR19446				GO:0003723,GO:0003964,GO:0006278	AT4G20520.1		RNA binding;RNA-directed DNA polymerases
Cre21.g753097.t1.1	website	34	634	25	141	4.22	-0.44	2.05			PF00078	PTHR19446				GO:0003723,GO:0003964,GO:0006278	AT4G20520.1		RNA binding;RNA-directed DNA polymerases
Cre11.g482650.t1.1	website	104	268	84	359	1.37	-0.31	1.79
Cre20.g751597.t1.1	website	3	145	4	50	5.76	0.7	4.21
Cre06.g278287.t2.1	website	88	1153	63	279	3.72	-0.49	1.67			PF03372,PF00078	PTHR19446				GO:0003723,GO:0003964,GO:0006278
Cre02.g115950.t1.2	website	109	521	104	801	2.25	-0.07	2.88			PF00722	PTHR10963,PTHR10963:SF6				GO:0004553,GO:0005975
Cre12.g497500.t1.2	website	39	133	33	135	1.78	-0.24	1.8		Cinnamoyl-CoA reductase/flavanone 4-reductase, an NAD dependent epimerase/dehydratase with flavanone 4-reductase activity	PF01370	PTHR10366,PTHR10366:SF9	KOG1502			GO:0003824,GO:0044237,GO:0050662	AT1G09510.1		NAD(P)-binding Rossmann-fold superfamily protein
Cre14.g622340.t1.1	website	35	537	27	114	3.96	-0.38	1.73			PF00078	PTHR19446				GO:0003723,GO:0003964,GO:0006278
Cre20.g751447.t1.1	website	37	446	39	145	3.58	0.07	1.95
Cre12.g539206.t1.1	website	7	245	7	79	5.15	-0.05	3.51
Cre16.g666677.t1.1	website	42	342	40	118	3.04	-0.05	1.5
Cre12.g539150.t1.2	website	47	661	36	135	3.81	-0.41	1.51			PF00078	PTHR19446				GO:0003723,GO:0003964,GO:0006278	AT4G20520.1		RNA binding;RNA-directed DNA polymerases
Cre27.g757447.t1.1	website	30	187	33	61	2.63	0.14	1.01
Cre28.g757747.t1.1	website	231	2801	193	719	3.6	-0.26	1.64			PF00078	PTHR19446				GO:0003723,GO:0003964,GO:0006278
Cre30.g757997.t1.1	website	107	1249	82	306	3.54	-0.39	1.51			PF03372,PF00078	PTHR19446				GO:0003723,GO:0003964,GO:0006278
Cre16.g669905.t1.1	website	81	869	66	193	3.42	-0.3	1.25			PF00078	PTHR19446				GO:0003723,GO:0003964,GO:0006278	AT4G20520.1		RNA binding;RNA-directed DNA polymerases
Cre02.g093600.t1.2	website	66	177	52	461	1.43	-0.34	2.81			PF03061
Cre01.g008150.t1.1	website	95	274	84	192	1.53	-0.19	1.01			PF00069,PF00481	PTHR13832				GO:0004672,GO:0005524,GO:0006468,GO:0003824	AT3G63340.1		Protein phosphatase 2C family protein
Cre02.g076950.t1.1	website	237	515	171	511	1.12	-0.47	1.1			PF00082,PF02225	PTHR10795,PTHR10795:SF84				GO:0004252,GO:0006508	AT5G59120.1	ATSBT4.13,SBT4.13	subtilase 4.13
Cre16.g668125.t1.1	website	141	1329	120	310	3.24	-0.24	1.14			PF00078	PTHR19446				GO:0003723,GO:0003964,GO:0006278
Cre17.g713750.t1.2	website	22	61	28	56	1.46	0.36	1.33		Serine/Threonine protein kinase. Previously annotated as STPK16	PF00069	PTHR23257:SF368,PTHR23257				GO:0004672,GO:0005524,GO:0006468	AT2G40860.1		protein kinase family protein / protein phosphatase 2C ( PP2C) family protein
Cre09.g399775.t1.1	website	28	434	26	83	3.97	-0.12	1.59			PF00078	PTHR19446				GO:0003723,GO:0003964,GO:0006278	AT4G20520.1		RNA binding;RNA-directed DNA polymerases
Cre07.g333816.t1.1	website	59	725	42	178	3.61	-0.5	1.59			PF00078	PTHR19446				GO:0003723,GO:0003964,GO:0006278	AT4G20520.1		RNA binding;RNA-directed DNA polymerases
Cre12.g539207.t2.1	website	60	550	50	126	3.19	-0.28	1.07
Cre05.g234934.t1.1	website	22	411	15	105	4.21	-0.58	2.25
Cre01.g006614.t1.1	website	27	400	19	92	3.91	-0.5	1.78			PF00078	PTHR19446				GO:0003723,GO:0003964,GO:0006278	AT4G20520.1		RNA binding;RNA-directed DNA polymerases
Cre02.g095032.t1.1	website	201	2003	169	549	3.32	-0.25	1.45			PF03372,PF00078	PTHR19446				GO:0003723,GO:0003964,GO:0006278
Cre09.g399997.t1.1	website	42	744	36	192	4.14	-0.23	2.19			PF03372,PF00078					GO:0003723,GO:0003964,GO:0006278
Cre07.g334750.t1.1	website	38	101	39	77	1.42	0.05	1.03			PF07228	PTHR12320	KOG1379			GO:0003824	AT5G66720.1		Protein phosphatase 2C family protein
Cre28.g757547.t1.1	website	103	1157	80	260	3.49	-0.37	1.34			PF00078	PTHR19446				GO:0003723,GO:0003964,GO:0006278	AT4G20520.1		RNA binding;RNA-directed DNA polymerases
Cre06.g297900.t1.1	website	9	129	8	669	3.78	-0.25	6.16			PF04117	PTHR11266	KOG1944			GO:0016021	AT4G03410.2		Peroxisomal membrane 22 kDa (Mpv17/PMP22) family protein
Cre20.g751397.t1.1	website	121	1102	107	276	3.19	-0.18	1.19			PF00078	PTHR19446				GO:0003723,GO:0003964,GO:0006278	AT4G20520.1		RNA binding;RNA-directed DNA polymerases
Cre07.g357750.t1.2	website	36	103	69	115	1.51	0.93	1.67			PF03348	PTHR10383,PTHR10383:SF2	KOG2592			GO:0016020	AT3G24460.1		Serinc-domain containing serine and sphingolipid biosynthesis protein
Cre03.g172350.t1.1	website	29	60	26	67	1.06	-0.14	1.23
Cre11.g467588.t1.1	website	48	132	81	104	1.47	0.77	1.12		Serine/Threonine protein kinase. Previously annotated as STPK4	PF00069	PTHR23257:SF368,PTHR23257				GO:0004672,GO:0005524,GO:0006468	AT2G40860.1		protein kinase family protein / protein phosphatase 2C ( PP2C) family protein
Cre08.g373436.t1.1	website	39	136	70	105	1.8	0.85	1.43
Cre02.g093202.t1.1	website	28	460	21	121	4.02	-0.43	2.09			PF00078	PTHR19446				GO:0003723,GO:0003964,GO:0006278
Cre09.g399923.t1.1	website	56	898	45	285	4.02	-0.31	2.36			PF03372,PF00078	PTHR19446				GO:0003723,GO:0003964,GO:0006278
Cre03.g201550.t1.2	website	30	84	38	75	1.49	0.36	1.33			PF05548
Cre07.g333675.t1.1	website	32	157	36	66	2.28	0.14	1.02
Cre11.g467585.t2.1	website	42	113	72	94	1.42	0.79	1.17			PF00069	PTHR23257:SF368,PTHR23257				GO:0004672,GO:0005524,GO:0006468	AT2G40860.1		protein kinase family protein / protein phosphatase 2C ( PP2C) family protein
Cre17.g743497.t2.1	website	59	690	50	148	3.54	-0.24	1.32			PF00078	PTHR19446:SF34,PTHR19446				GO:0003723,GO:0003964,GO:0006278	AT4G20520.1		RNA binding;RNA-directed DNA polymerases
Cre05.g235102.t1.1	website	259	2055	307	538	2.99	0.24	1.05			PF03372,PF00078	PTHR19446				GO:0003723,GO:0003964,GO:0006278
Cre01.g009101.t1.1	website	79	197	95	190	1.32	0.28	1.27				PTHR22937:SF16,PTHR22937					AT5G43420.1		RING/U-box superfamily protein
Cre06.g278282.t1.1	website	170	2285	132	545	3.75	-0.37	1.68			PF03372,PF00078	PTHR19446				GO:0003723,GO:0003964,GO:0006278
Cre06.g262800.t1.2	website	42	100	38	86	1.26	-0.14	1.04			PF00628,PF12422	PTHR16199,PTHR16199:SF1			K11492	GO:0005515	AT1G64960.1		ARM repeat superfamily protein
Cre12.g508550.t1.1	website	25	62	35	77	1.29	0.45	1.61	PANB1	3-methyl-2-oxobutanoate hydroxymethyltransferase/ketopantoate hydroxymethyltransferase (KPHMT). Previously annotated as PANB	PF02548	PTHR20881	KOG2949	2.1.2.11	K00606	GO:0003864,GO:0015940	AT3G61530.1	PANB2	Phosphoenolpyruvate carboxylase family protein
Cre04.g217986.t1.1	website	28	594	21	147	4.39	-0.44	2.38			PF00078	PTHR19446				GO:0003723,GO:0003964,GO:0006278	AT4G20520.1		RNA binding;RNA-directed DNA polymerases
Cre17.g737300.t1.1	website	41	134	47	146	1.72	0.2	1.84
Cre06.g278289.t3.1	website	87	1255	65	310	3.85	-0.42	1.83			PF03372,PF00078	PTHR19446				GO:0003723,GO:0003964,GO:0006278
Cre06.g278273.t1.1	website	81	579	73	166	2.83	-0.16	1.03
Cre11.g467586.t1.1	website	47	130	79	101	1.48	0.76	1.11			PF00069	PTHR23257:SF368,PTHR23257				GO:0004672,GO:0005524,GO:0006468	AT2G40860.1		protein kinase family protein / protein phosphatase 2C ( PP2C) family protein
Cre03.g208554.t1.1	website	47	775	37	226	4.06	-0.33	2.28			PF03372,PF00078	PTHR19446				GO:0003723,GO:0003964,GO:0006278
Cre06.g278289.t1.1	website	224	2654	177	632	3.57	-0.34	1.5			PF03372,PF00078	PTHR19446				GO:0003723,GO:0003964,GO:0006278
Cre07.g318950.t1.2	website	76	158	73	158	1.05	-0.07	1.05			PF00168					GO:0005515
Cre17.g730650.t1.2	website	47	102	37	99	1.12	-0.33	1.08
Cre12.g498000.t1.1	website	56	125	58	198	1.17	0.06	1.84									AT2G02340.1	AtPP2-B8,PP2-B8	phloem protein 2-B8
Cre11.g467585.t1.1	website	42	110	72	93	1.41	0.8	1.16			PF00069	PTHR23257:SF368,PTHR23257				GO:0004672,GO:0005524,GO:0006468	AT2G40860.1		protein kinase family protein / protein phosphatase 2C ( PP2C) family protein
Cre07.g333640.t1.1	website	60	843	70	269	3.83	0.24	2.18			PF03372	PTHR19446,PTHR19446:SF98
Cre10.g445299.t1.1	website	26	126	30	55	2.28	0.22	1.07
Cre28.g757697.t1.1	website	32	229	38	98	2.83	0.24	1.61
Cre12.g539209.t2.1	website	20	329	12	80	4.04	-0.76	1.99			PF00078	PTHR19446				GO:0003723,GO:0003964,GO:0006278
Cre20.g751647.t1.1	website	70	809	72	267	3.53	0.04	1.93			PF03372	PTHR19446,PTHR19446:SF98
Cre03.g198467.t2.1	website	6	239	6	72	5.39	-0.02	3.67
Cre16.g694550.t1.1	website	49	100	57	105	1.03	0.21	1.1			PF00069	PTHR23257:SF310,PTHR23257	KOG0198			GO:0004672,GO:0005524,GO:0006468	AT5G49470.3		PAS domain-containing protein tyrosine kinase family protein
Cre12.g537226.t1.1	website	68	410	75	336	2.58	0.14	2.29
Cre03.g208553.t1.1	website	20	384	12	105	4.26	-0.77	2.39				PTHR19446
Cre08.g373350.t1.2	website	26	441	21	86	4.09	-0.31	1.73			PF00078	PTHR19446				GO:0003723,GO:0003964,GO:0006278	AT4G20520.1		RNA binding;RNA-directed DNA polymerases
Cre12.g539207.t1.1	website	63	578	50	132	3.2	-0.33	1.06
Cre12.g539209.t1.1	website	26	453	17	103	4.16	-0.61	2.02			PF00078	PTHR19446				GO:0003723,GO:0003964,GO:0006278	AT4G20520.1		RNA binding;RNA-directed DNA polymerases
Cre02.g081700.t1.1	website	35	127	56	108	1.87	0.67	1.63			PF12499
Cre14.g622410.t1.1	website	27	564	23	137	4.38	-0.22	2.33			PF00078	PTHR19446:SF260,PTHR19446				GO:0003723,GO:0003964,GO:0006278	AT4G20520.1		RNA binding;RNA-directed DNA polymerases
Cre27.g757247.t1.1	website	65	615	51	183	3.24	-0.35	1.49			PF00078	PTHR19446				GO:0003723,GO:0003964,GO:0006278
Cre06.g278287.t1.1	website	123	1219	193	340	3.31	0.65	1.46			PF03372,PF00078	PTHR19446				GO:0003723,GO:0003964,GO:0006278
Cre03.g208555.t1.1	website	194	1624	168	408	3.07	-0.2	1.07
Cre09.g399960.t1.1	website	150	1797	127	486	3.58	-0.24	1.69			PF03372,PF00078	PTHR19446				GO:0003723,GO:0003964,GO:0006278
Cre27.g757397.t1.1	website	37	744	25	172	4.34	-0.54	2.23			PF03372,PF00078	PTHR19446				GO:0003723,GO:0003964,GO:0006278	AT4G20520.1		RNA binding;RNA-directed DNA polymerases
Cre07.g346350.t2.1	website	161	324	206	401	1.01	0.35	1.31			PF00650	PTHR10174:SF78,PTHR10174
Cre06.g278290.t1.1	website	47	434	47	117	3.21	0.01	1.32			PF00078	PTHR19446:SF34,PTHR19446				GO:0003723,GO:0003964,GO:0006278	AT4G20520.1		RNA binding;RNA-directed DNA polymerases
Cre07.g357750.t2.1	website	36	102	67	113	1.51	0.92	1.66			PF03348	PTHR10383,PTHR10383:SF2	KOG2592			GO:0016020	AT3G24460.1		Serinc-domain containing serine and sphingolipid biosynthesis protein
Cre06.g278284.t1.1	website	63	702	52	152	3.49	-0.26	1.28			PF00078					GO:0003723,GO:0003964,GO:0006278
Cre04.g214504.t1.1	website	62	174	53	130	1.5	-0.22	1.08			PF00530					GO:0005044,GO:0016020	AT4G36180.1		Leucine-rich receptor-like protein kinase family protein
Cre17.g743497.t1.1	website	84	893	74	205	3.41	-0.19	1.29			PF00078	PTHR19446:SF34,PTHR19446				GO:0003723,GO:0003964,GO:0006278	AT4G20520.1		RNA binding;RNA-directed DNA polymerases
Cre16.g668837.t1.1	website	36	291	31	82	3.02	-0.23	1.19
Cre10.g445226.t1.1	website	125	1548	105	397	3.63	-0.26	1.66			PF00078	PTHR19446				GO:0003723,GO:0003964,GO:0006278
Cre06.g307350.t1.1	website	43	156	56	136	1.87	0.38	1.67			PF01417,PF01412	PTHR23180				GO:0008060,GO:0008270,GO:0032312	AT5G54310.1	AGD5,NEV	ARF-GAP domain 5
Cre06.g260000.t1.1	website	33	109	38	180	1.73	0.2	2.45
Cre03.g208306.t1.1	website	33	273	32	90	3.06	-0.05	1.46
Cre05.g233402.t2.1	website	32	115	34	76	1.86	0.1	1.26
Cre06.g278276.t1.1	website	95	1131	74	260	3.58	-0.35	1.46			PF00078	PTHR19446:SF260,PTHR19446				GO:0003723,GO:0003964,GO:0006278

## Sheet: Sm162 and Sm181
		Normalized Counts				log2FoldChange			Annotation
Gene	Link	CC124+3	Sm142+3	Sm162+3	Sm181+3	CC124+3 vs. Sm142+3	CC124+3 vs. Sm162+3	CC124+3 vs. Sm181+3	Symbol	Description	PFAM	PANTHER	KOG	KEGG Enzyme	KEGG Orthology	GO	TAIR	TAIR Symbol	TAIR Description
Cre06.g291650.t1.2	website	41	59	262	105	0.55	2.69	1.38	FDX11		PF00111	PTHR23426,PTHR23426:SF2				GO:0009055,GO:0051536	AT3G16250.1	NDF4	NDH-dependent cyclic electron flow 1
Cre16.g691600.t1.1	website	47	69	94	109	0.56	1.01	1.22
Cre03.g151950.t1.2	website	117	92	775	4481	-0.35	2.72	5.26		Late zygote protein; the mRNA appears at about 90 min post fusion; possibly secreted; cysteine-rich; originally called class V [PMID: 1552907; Genbank S90874]
Cre02.g081050.t1.2	website	198	230	396	461	0.22	1	1.22	FAP24	Conserved uncharacterized Flagellar Associated Protein; found in the flagellar proteome [PMID: 15998802]							AT1G65900.1
Cre02.g106450.t2.1	website	114	155	298	308	0.44	1.38	1.43			PF00004	PTHR23070:SF3,PTHR23070				GO:0005524	AT3G50940.1		P-loop containing nucleoside triphosphate hydrolases superfamily protein
Cre03.g172000.t1.2	website	38	29	80	87	-0.41	1.06	1.17	KAR1		PF00106	PTHR24322	KOG1200	1.1.1.100	K00059	GO:0008152,GO:0016491	AT1G24360.1		NAD(P)-binding Rossmann-fold superfamily protein
Cre06.g259550.t1.2	website	24	21	65	61	-0.16	1.44	1.35			PF00004	PTHR23074				GO:0005524	AT1G02890.1		AAA-type ATPase family protein
Cre12.g524200.t1.2	website	23	42	79	58	0.87	1.79	1.35		Hypothetical Conserved Protein. Similar to the 25 kDa subunit of the ER signal peptidase. Involved in processing signal peptides from ER-targeting proteins	PF06703	PTHR13085	KOG4072	3.4.-.-	K12947	GO:0005787,GO:0006465,GO:0008233,GO:0016021	AT2G39960.1		Microsomal signal peptidase 25 kDa subunit (SPC25)
Cre12.g536200.t1.1	website	40	51	97	84	0.34	1.28	1.08
Cre12.g536650.t1.2	website	42	50	94	85	0.26	1.17	1.02
Cre10.g419443.t1.2	website	28	24	70	69	-0.21	1.34	1.32
Cre06.g254550.t1.2	website	25	8	116	56	-1.6	2.24	1.18
Cre01.g017850.t1.2	website	84	96	208	221	0.2	1.31	1.4
Cre01.g054400.t1.1	website	47	53	98	193	0.18	1.08	2.05
Cre03.g200050.t1.2	website	256	272	592	533	0.09	1.21	1.06				PTHR10183,PTHR10183:SF144	KOG0037				AT3G10300.3		Calcium-binding EF-hand family protein
Cre03.g169550.t1.1	website	141	112	471	342	-0.33	1.75	1.28		Alternative oxidase, mitochondrial precursor (see gi|9930474|gb|AAG02081.1|AF285187_1[9930474])	PF01786					GO:0005740,GO:0007585,GO:0055114	AT3G22370.1	AOX1A,ATAOX1A	alternative oxidase 1A
Cre06.g278180.t1.1	website	36	28	96	80	-0.35	1.43	1.17
Cre02.g106450.t1.1	website	131	178	330	348	0.44	1.33	1.41				PTHR23070:SF3,PTHR23070					AT3G50940.1		P-loop containing nucleoside triphosphate hydrolases superfamily protein
Cre12.g500050.t1.2	website	32	39	97	88	0.3	1.62	1.48			PF00397					GO:0005515
Cre10.g419550.t2.1	website	123	159	248	269	0.37	1.01	1.12			PF07823					GO:0004112	AT4G18930.1		RNA ligase/cyclic nucleotide phosphodiesterase family protein
Cre16.g680790.t1.1	website	15	34	67	75	1.2	2.16	2.32
Cre09.g396100.t1.2	website	191	39	404	768	-2.29	1.08	2.01		Pherophorin-C15 (PHC15) [PMID: 16367971]; partial sequence similar to extracellular matrix protein (cell wall protein) pherophorin-C2 [Genbank entry DQ196108], which belongs to the large pherophorin-family, a family of glycoproteins with a central hydroxy	PF12499
Cre03.g207825.t3.1	website	24	43	50	53	0.87	1.07	1.15		Eukaryotic translation initiation factor 2B subunit 2, eIF-2B gamma subunit. eIF-2B is a complex of five subunits that functions as a guanine nucleotide exchange factor for the eukaryotic initiation factor 2 eIF2; it converts the inactive eIF2-GDP to the	PF00483	PTHR22572	KOG1462		K03241	GO:0009058,GO:0016779	AT5G19485.1		transferases;nucleotidyltransferases

## Sheet: Sm142
		Normalized Counts				log2FoldChange			Annotation
Gene	Link	CC124+3	Sm142+3	Sm162+3	Sm181+3	CC124+3 vs. Sm142+3	CC124+3 vs. Sm162+3	CC124+3 vs. Sm181+3	Symbol	Description	PFAM	PANTHER	KOG	KEGG Enzyme	KEGG Orthology	GO	TAIR	TAIR Symbol	TAIR Description
Cre09.g391600.t1.1	website	694	1401	499	523	1.01	-0.47	-0.41		Putative IgA-specific metalloendopeptidase			KOG4361
Cre16.g687600.t1.1	website	94	267	55	103	1.5	-0.77	0.12
Cre06.g280500.t1.1	website	82	197	57	77	1.27	-0.53	-0.09			PF00035		KOG2133			GO:0003725,GO:0005622	AT5G01270.2	ATCPL2,CPL2	carboxyl-terminal domain (ctd) phosphatase-like 2
Cre04.g221950.t1.1	website	28	67	31	32	1.24	0.13	0.15
Cre17.g729400.t1.2	website	94	198	32	84	1.08	-1.56	-0.16			PF00211	PTHR11017				GO:0009190,GO:0016849,GO:0035556
Cre06.g278269.t1.1	website	17	64	25	19	1.9	0.55	0.16				PTHR21704,PTHR21704:SF8			K06672		AT5G15540.1	ATSCC2,EMB2773,SCC2	PHD finger family protein
Cre02.g074437.t1.1	website	138	400	93	103	1.53	-0.57	-0.43
Cre12.g531950.t1.1	website	24	76	24	37	1.69	0	0.62			PF07885,PF00027	PTHR10217:SF24,PTHR10217	KOG0500				AT5G37500.1	GORK	gated outwardly-rectifying K+ channel
Cre09.g388801.t1.1	website	92	187	59	126	1.02	-0.65	0.45									AT1G10510.1	emb2004	RNI-like superfamily protein
Cre16.g678437.t1.1	website	28	59	46	35	1.06	0.71	0.3		Cytochrome P450, CYP97 superfamily. CYP97A3 of Arabidopsis is a carotenoid beta-ring hydroxylase [PMID: 16492736]. CYP97C1 of Arabidopsis (LUT1) is a carotenoid epsilon-ring hydroxylase [PMID: 14709673]. Previously annotated as CYP97A6, and listed as CHY	PF00067	PTHR24301,PTHR24301:SF127	KOG0157			GO:0005506,GO:0009055,GO:0016705,GO:0020037	AT1G31800.1	CYP97A3,LUT5	cytochrome P450, family 97, subfamily A, polypeptide 3
Cre12.g531400.t1.1	website	99	212	65	96	1.1	-0.6	-0.04	NPHP4	Found in basal body proteome as POC10 [PMID: 15964273]. Mammalian homolog is NPHP-4, also known as nephroretinin, gene mutated in Senior-Loken syndrome.	PF00612					GO:0005515
Cre03.g203350.t1.1	website	20	51	17	21	1.35	-0.25	0.09
Cre13.g575250.t1.1	website	195	451	104	212	1.21	-0.9	0.12				PTHR10663,PTHR10663:SF5					AT5G27970.2		ARM repeat superfamily protein
Cre14.g610200.t1.1	website	54	158	61	77	1.56	0.18	0.52
Cre03.g175100.t2.1	website	33	66	23	35	1.02	-0.5	0.08				PTHR12406:SF25,PTHR12406
Cre06.g278204.t1.1	website	12	73	11	26	2.66	-0.1	1.18			PF00188	PTHR10334,PTHR10334:SF7					AT2G14580.1	ATPRB1,PRB1	basic pathogenesis-related protein 1
Cre08.g373414.t1.1	website	14	110	12	27	2.93	-0.2	0.89
Cre17.g743269.t1.1	website	79	664	67	158	3.07	-0.25	0.99
Cre07.g336650.t1.1	website	57	171	51	70	1.58	-0.16	0.3			PF02518,PF08676	PTHR10073,PTHR10073:SF7			K08739	GO:0005524,GO:0006298,GO:0030983	AT4G35520.1	ATMLH3,MLH3	MUTL protein homolog 3
Cre02.g093975.t2.1	website	105	245	74	82	1.22	-0.51	-0.35			PF00076	PTHR23139,PTHR23139:SF9	KOG0120		K12837	GO:0003676	AT4G36690.1	ATU2AF65A	U2 snRNP auxilliary factor, large subunit, splicing factor
Cre11.g467587.t1.1	website	26	61	33	44	1.23	0.35	0.77				PTHR23257:SF368,PTHR23257
Cre12.g529600.t1.2	website	211	430	233	194	1.03	0.14	-0.12			PF05000,PF04983,PF04997,PF04998,PF00623	PTHR19376:SF11,PTHR19376	KOG0262	2.7.7.6	K02999	GO:0003677,GO:0003899,GO:0006351,GO:0005634,GO:0008270	AT3G57660.1	NRPA1	nuclear RNA polymerase A1
Cre17.g712771.t1.1	website	30	62	36	18	1.09	0.28	-0.69
Cre12.g489001.t1.1	website	146	322	135	103	1.14	-0.12	-0.5
Cre02.g082800.t1.2	website	22	75	22	38	1.76	-0.01	0.78			PF07460					GO:0004519
Cre04.g223375.t1.1	website	19	62	31	9	1.74	0.7	-1.09
Cre17.g726950.t1.1	website	48	114	40	40	1.25	-0.27	-0.26			PF00069	PTHR11042:SF16,PTHR11042				GO:0004674,GO:0005524,GO:0006468,GO:0006950,GO:0004672	AT3G59410.2	GCN2	protein kinase family protein
Cre20.g751497.t1.1	website	10	124	7	25	3.58	-0.54	1.26
Cre36.g759547.t1.1	website	127	277	119	69	1.13	-0.09	-0.87
Cre10.g445347.t1.1	website	144	362	131	170	1.33	-0.14	0.24			PF00078	PTHR19446				GO:0003723,GO:0003964,GO:0006278	AT4G20520.1		RNA binding;RNA-directed DNA polymerases
Cre16.g654600.t1.1	website	81	688	41	214	3.08	-0.98	1.4			PF12499
Cre02.g101400.t1.2	website	489	1189	280	536	1.28	-0.8	0.13		Clathrin Heavy Chain, vesicle coat protein; Expressed Protein. Identified by Abe et al. 2004 [PMID: 15459796] as NSG15, a gene expressed during nitrogen-starved gametogenesis.	PF00637,PF09268	PTHR10292,PTHR10292:SF1	KOG0985		K04646	GO:0005198,GO:0006886,GO:0016192,GO:0030130,GO:0030132	AT3G08530.1		Clathrin, heavy chain
Cre04.g223350.t1.1	website	191	422	268	168	1.15	0.49	-0.18	CYG62		PF00211	PTHR11920:SF132,PTHR11920				GO:0009190,GO:0016849,GO:0035556
Cre13.g586650.t1.1	website	145	443	69	83	1.61	-1.08	-0.8			PF00989	PTHR10919:SF179,PTHR10919				GO:0006355
Cre01.g026250.t1.2	website	42	88	35	39	1.08	-0.28	-0.11		Alpha-galactosidase (melibiase); belongs to the family 27 of O-glycosyl hydrolases of clan GH-D	PF01549,PF02065	PTHR11452	KOG2366	3.2.1.22	K07407	GO:0004553,GO:0005975	AT5G08370.1	AGAL2,AtAGAL2	alpha-galactosidase 2
Cre17.g733425.t1.1	website	29	255	37	27	3.15	0.35	-0.1
Cre07.g324000.t1.2	website	30	68	43	33	1.18	0.51	0.15									AT1G33410.2	ATNUP160,NUP160,SAR1	SUPPRESSOR OF AUXIN RESISTANCE1
Cre02.g095120.t2.1	website	48	134	85	67	1.48	0.82	0.48		Protein of unknown function with ankyrin repeats	PF00023	PTHR24198:SF302,PTHR24198	KOG4412			GO:0005515	AT3G04710.3		ankyrin repeat family protein
Cre06.g298050.t2.1	website	39	82	21	44	1.07	-0.88	0.16
Cre10.g432350.t1.1	website	24	52	20	16	1.13	-0.28	-0.54
Cre12.g483500.t1.1	website	204	443	89	132	1.12	-1.19	-0.63			PF06101	PTHR16166,PTHR16166:SF68					AT4G17140.3		pleckstrin homology (PH) domain-containing protein
Cre12.g556350.t1.1	website	42	89	44	52	1.06	0.05	0.3			PF00295					GO:0004650,GO:0005975	AT3G57790.1		Pectin lyase-like superfamily protein
Cre12.g525776.t1.1	website	38	87	36	35	1.21	-0.06	-0.13				PTHR11584,PTHR11584:SF47
Cre16.g677205.t3.1	website	331	751	235	396	1.18	-0.49	0.26			PF00207	PTHR13062:SF1,PTHR13062				GO:0004866
Cre41.g760297.t1.1	website	126	266	141	82	1.09	0.16	-0.62
Cre03.g144344.t3.1	website	8	63	15	6	3	0.94	-0.46
Cre16.g671650.t1.1	website	14	79	16	6	2.46	0.12	-1.31
Cre12.g558300.t1.1	website	144	307	75	136	1.09	-0.95	-0.08			PF00069,PF07714	PTHR23257,PTHR23257:SF99	KOG0192			GO:0004672,GO:0005524,GO:0006468	AT1G16270.1		Protein kinase superfamily protein with octicosapeptide/Phox/Bem1p domain
Cre02.g095137.t1.1	website	7	80	8	9	3.62	0.32	0.48		Pyruvate-ferredoxin oxidoreductase. COG0674, PorA, Pyruvate:ferredoxin oxidoreductase; pfam01855, Pyruvate flavodoxin/ferredoxin oxidoreductase (= NIFJ), thiamine diP-binding domain suggests it requires thiamine pyrophosphate (TPP) as a co-factor. Previ	PF01558,PF02775,PF01855,PF10371	PTHR19384,PTHR19384:SF15				GO:0016903,GO:0055114,GO:0003824,GO:0030976,GO:0016491
Cre03.g144344.t1.1	website	27	301	28	36	3.49	0.06	0.42			PF04564	PTHR24420,PTHR24420:SF528				GO:0000151,GO:0004842,GO:0016567	AT5G61560.1		U-box domain-containing protein kinase family protein
Cre06.g301600.t1.1	website	84	218	43	52	1.36	-0.97	-0.7			PF01532,PF02225	PTHR11742,PTHR11742:SF11	KOG2429		K10085,K10086	GO:0004571,GO:0005509,GO:0016020	AT5G43710.1		Glycosyl hydrolase family 47 protein
Cre06.g269865.t1.2	website	144	338	122	99	1.23	-0.24	-0.54			PF00535
Cre02.g140941.t1.1	website	51	302	16	41	2.55	-1.73	-0.32
Cre06.g298800.t3.1	website	40	109	49	61	1.43	0.27	0.58
Cre02.g118125.t1.1	website	1	79	4	4	5.89	1.77	1.7
Cre08.g385800.t1.1	website	26	89	23	32	1.78	-0.16	0.3
Cre13.g586700.t2.1	website	192	438	62	222	1.19	-1.63	0.2			PF00989	PTHR10919:SF179,PTHR10919				GO:0006355
Cre07.g329750.t1.2	website	361	724	165	348	1	-1.13	-0.05
Cre13.g562450.t1.2	website	36	85	30	28	1.24	-0.26	-0.35		Importin beta, RAN-binding protein 7. Previously annotated as ITN7	PF03810	PTHR10997:SF18,PTHR10997	KOG1991			GO:0006886,GO:0008565	AT2G31660.1	SAD2,URM9	ARM repeat superfamily protein
Cre12.g516400.t2.1	website	61	122	54	46	1	-0.16	-0.41			PF04146	PTHR12357					AT4G11970.2		YTH family protein
Cre02.g118200.t1.2	website	40	93	32	67	1.22	-0.31	0.74			PF01940	PTHR13353	KOG4491			GO:0016021	AT5G19930.1		Protein of unknown function DUF92, transmembrane
Cre09.g386113.t1.1	website	75	156	50	82	1.05	-0.59	0.12			PF00675,PF05193	PTHR11851:SF64,PTHR11851	KOG0959	3.4.24.56	K01408	GO:0004222,GO:0006508,GO:0008270	AT2G41790.1		Insulinase (Peptidase family M16) family protein
Cre16.g671825.t1.1	website	116	631	62	96	2.45	-0.91	-0.27					KOG2812				AT5G16780.1	DOT2,MDF	SART-1 family
Cre02.g142627.t2.1	website	602	1449	547	587	1.27	-0.14	-0.04
Cre17.g703750.t1.2	website	100	230	52	87	1.21	-0.93	-0.2				PTHR12295,PTHR12295:SF2					AT5G15680.1		ARM repeat superfamily protein
Cre12.g536950.t1.1	website	31	73	36	38	1.22	0.23	0.28
Cre17.g703450.t1.1	website	24	75	19	22	1.63	-0.38	-0.12
Cre11.g477350.t1.1	website	75	331	139	18	2.14	0.89	-2.06
Cre06.g278272.t1.1	website	16	172	10	40	3.46	-0.64	1.34
Cre02.g095058.t1.1	website	126	271	92	86	1.1	-0.46	-0.55					KOG0487
Cre12.g539161.t1.1	website	13	79	12	23	2.64	-0.08	0.87
Cre07.g331050.t1.1	website	17	52	24	14	1.64	0.54	-0.25			PF00439					GO:0005515
Cre16.g677205.t1.1	website	332	754	236	397	1.18	-0.5	0.25			PF00207	PTHR13062:SF1,PTHR13062				GO:0004866
Cre01.g037000.t1.1	website	64	131	36	37	1.02	-0.84	-0.79	SCPL49		PF00450	PTHR11802,PTHR11802:SF6	KOG1282			GO:0004185,GO:0006508	AT3G10410.1	CPY,SCPL49	SERINE CARBOXYPEPTIDASE-LIKE 49
Cre17.g706050.t2.1	website	28	72	22	18	1.37	-0.32	-0.59			PF00530	PTHR19331,PTHR19331:SF377	KOG4462			GO:0005044,GO:0016020	AT3G19020.1		Leucine-rich repeat (LRR) family protein
Cre08.g373050.t1.1	website	44	93	48	50	1.07	0.11	0.18			PF02785,PF08326,PF00364,PF02786,PF00289,PF01039	PTHR18866,PTHR18866:SF6		6.3.4.14,6.4.1.2	K11262	GO:0016874,GO:0003989,GO:0005524,GO:0006633,GO:0003824,GO:0008152	AT1G36160.1	ACC1,AT-ACC1,EMB22,GK,PAS3	acetyl-CoA carboxylase 1
Cre06.g249350.t1.1	website	44	143	45	62	1.71	0.02	0.51			PF00145	PTHR10629				GO:0003677,GO:0006306	AT4G14140.1	DMT02,DMT2,MET02,MET2	DNA methyltransferase 2
Cre06.g269865.t3.1	website	8	71	11	18	3.2	0.49	1.18			PF00535
Cre11.g478600.t1.2	website	21	52	19	24	1.36	-0.12	0.23
Cre06.g298800.t1.1	website	62	140	74	94	1.19	0.26	0.61
Cre03.g145647.t1.1	website	3769	8725	3561	3428	1.21	-0.08	-0.14
Cre14.g610450.t1.2	website	30	62	27	27	1.07	-0.15	-0.15			PF02535					GO:0016020,GO:0030001,GO:0046873,GO:0055085
Cre02.g106000.t1.1	website	85	174	76	75	1.04	-0.17	-0.18				PTHR12846		6.3.2.19	K10693
Cre16.g651700.t1.1	website	30	64	31	47	1.06	0.02	0.61
Cre11.g479350.t1.1	website	124	309	66	80	1.31	-0.92	-0.64					KOG4462				AT5G49960.1
Cre01.g003950.t1.1	website	395	960	239	168	1.28	-0.72	-1.23				PTHR10919:SF179,PTHR10919
Cre13.g606962.t1.1	website	115	281	203	72	1.29	0.82	-0.66
Cre10.g420537.t1.2	website	29	66	27	31	1.2	-0.08	0.1				PTHR11584:SF274,PTHR11584
Cre01.g016200.t1.1	website	85	269	63	84	1.66	-0.43	-0.01			PF03094				K08472	GO:0008219,GO:0016021	AT1G61560.2	ATMLO6,MLO6	Seven transmembrane MLO family protein
Cre15.g641100.t1.1	website	153	349	160	184	1.19	0.07	0.27			PF07714	PTHR23257:SF325,PTHR23257	KOG0032			GO:0004672,GO:0006468	AT5G49470.3		PAS domain-containing protein tyrosine kinase family protein
Cre10.g446750.t2.1	website	19	120	20	20	2.65	0.09	0.09			PF01344	PTHR26379,PTHR26379:SF184			K10452	GO:0005515	AT5G01660.1
Cre07.g325744.t1.1	website	10	69	14	10	2.8	0.52	0.05			PF00354	PTHR19277
Cre32.g758597.t1.1	website	36	79	14	13	1.12	-1.34	-1.54
Cre12.g554116.t1.1	website	268	651	178	232	1.28	-0.59	-0.21			PF00078					GO:0003723,GO:0003964,GO:0006278
Cre01.g038850.t1.1	website	170	342	106	119	1.01	-0.68	-0.51			PF00076,PF02037	PTHR24012:SF260,PTHR24012	KOG4211			GO:0003676	AT4G34110.1	ATPAB2,PAB2,PABP2	poly(A) binding protein 2
Cre02.g109050.t1.2	website	71	146	82	68	1.05	0.22	-0.06	OPR5
Cre02.g074758.t2.1	website	186	585	129	160	1.66	-0.52	-0.22			PF00211	PTHR11920:SF147,PTHR11920				GO:0009190,GO:0016849,GO:0035556
Cre10.g463200.t1.2	website	21	93	36	35	2.13	0.75	0.73
Cre12.g512100.t1.1	website	219	813	175	188	1.89	-0.32	-0.22		PIF1-related DNA helicase; probably inhibits telomerase activity and is cell cycle regulated	PF05970	PTHR10492	KOG0987
Cre10.g425251.t1.1	website	327	1794	199	91	2.46	-0.71	-1.84
Cre01.g034100.t1.1	website	62	190	49	76	1.62	-0.33	0.29			PF00675	PTHR11851:SF64,PTHR11851	KOG0959			GO:0004222,GO:0006508	AT2G41790.1		Insulinase (Peptidase family M16) family protein
Cre01.g002050.t1.1	website	75	162	68	144	1.12	-0.12	0.96			PF00328	PTHR11567	KOG3720			GO:0003993
Cre09.g395050.t1.1	website	13	58	10	8	2.19	-0.31	-0.73
Cre16.g658350.t1.1	website	28	64	32	34	1.18	0.15	0.25
Cre02.g106100.t1.2	website	32	92	22	36	1.52	-0.57	0.15			PF00561	PTHR10992,PTHR10992:SF209	KOG1454
Cre03.g160650.t2.1	website	54	168	30	53	1.63	-0.86	-0.03
Cre16.g686958.t2.1	website	38	101	45	57	1.41	0.22	0.57
Cre10.g459550.t1.1	website	32	118	23	38	1.87	-0.47	0.24			PF07162	PTHR12968	KOG4028
Cre12.g558200.t1.1	website	38	90	33	41	1.24	-0.22	0.11
Cre13.g583100.t1.1	website	75	203	42	71	1.44	-0.83	-0.08			PF04413	PTHR23417:SF2,PTHR23417				GO:0005529,GO:0005975,GO:0016740	AT5G03770.1	KDTA	KDO transferase A
Cre16.g654800.t1.1	website	33	67	45	24	1.02	0.47	-0.46									AT2G28840.1	XBAT31	XB3 ortholog 1 in Arabidopsis thaliana
Cre14.g618600.t1.2	website	55	115	42	68	1.06	-0.4	0.31		Related to AtMRP11, putative ABC transporter, MRP subfamilymembrane protein [PMID: 15710683]	PF00664,PF00005	PTHR24223,PTHR24223:SF222	KOG0054			GO:0005524,GO:0006810,GO:0016021,GO:0042626,GO:0055085,GO:0016887	AT2G07680.1	ATMRP11,MRP11	multidrug resistance-associated protein 11
Cre13.g569700.t1.1	website	30	80	29	38	1.4	-0.05	0.31	OPR56
Cre04.g217935.t1.1	website	67	151	56	60	1.17	-0.24	-0.17				PTHR23346,PTHR23346:SF1			K11886		AT2G26780.1		ARM repeat superfamily protein
Cre12.g523100.t1.1	website	44	117	46	58	1.42	0.09	0.41			PF05653	PTHR12570	KOG2922				AT3G26670.1		Protein of unknown function (DUF803)
Cre13.g586250.t1.2	website	52	120	90	46	1.2	0.78	-0.19			PF01121	PTHR10695	KOG3220			GO:0004140,GO:0005524,GO:0015937	AT2G27490.1	ATCOAE	dephospho-CoA kinase family
Cre03.g166850.t1.1	website	40	82	33	55	1.04	-0.28	0.48				PTHR10887:SF104,PTHR10887	KOG4726				AT2G38770.1	EMB2765	P-loop containing nucleoside triphosphate hydrolases superfamily protein
Cre13.g575600.t1.2	website	24	69	24	25	1.52	-0.05	0.07					KOG0107
Cre13.g574000.t1.1	website	64	149	30	78	1.23	-1.09	0.3		Voltage gated chloride channel. Previously annotated as GEF1	PF00571,PF00654	PTHR11689:SF44,PTHR11689	KOG0474			GO:0005515,GO:0005247,GO:0006821,GO:0016020,GO:0055085	AT5G26240.1	ATCLC-D,CLC-D	chloride channel D
Cre12.g497653.t1.1	website	39	141	32	59	1.86	-0.26	0.61			PF01370	PTHR10366,PTHR10366:SF9	KOG1502			GO:0003824,GO:0044237,GO:0050662	AT1G09510.1		NAD(P)-binding Rossmann-fold superfamily protein
Cre02.g142607.t1.1	website	137	508	106	112	1.89	-0.38	-0.3			PF02902	PTHR12606				GO:0006508,GO:0008234	AT3G06910.1	ULP1A	UB-like protease 1A
Cre11.g475750.t1.1	website	18	55	21	18	1.67	0.28	0.05			PF04187
Cre06.g287950.t1.1	website	58	119	41	67	1.04	-0.52	0.21			PF00176,PF00271	PTHR10799,PTHR10799:SF53				GO:0003677,GO:0005524,GO:0003676,GO:0004386	AT1G08600.1	ATRX,CHR20	P-loop containing nucleoside triphosphate hydrolases superfamily protein
Cre02.g142353.t1.1	website	51	152	75	54	1.59	0.58	0.1
Cre12.g505800.t1.1	website	74	172	61	67	1.22	-0.29	-0.15		Calmodulin-like with mechanosensitive ion channel (MSC) like domain. Previously annotated as MSCL2	PF00924	PTHR10891:SF81,PTHR10891				GO:0016020,GO:0055085	AT2G17010.1		Mechanosensitive ion channel family protein
Cre14.g632000.t1.1	website	142	387	156	139	1.45	0.13	-0.03	CGE2	CGE2 is similar to CGE1 and contains motifs typical for chloroplast-targeted GrpE homologs [PMID: 11752390, 16143837]	PF01025	PTHR21237,PTHR21237:SF4				GO:0000774,GO:0006457,GO:0042803,GO:0051087	AT5G17710.2	EMB1241	Co-chaperone GrpE family protein
Cre01.g042300.t1.1	website	197	424	159	362	1.11	-0.3	0.88		Scavenger receptor cysteine-rich protein; contains ligand-binding SRCR domain found in speract/scavenger receptor (PMID: 14995912)	PF00530	PTHR19331,PTHR19331:SF365				GO:0005044,GO:0016020
Cre17.g714450.t1.2	website	1933	4822	299	1864	1.32	-2.69	-0.05			PF02705					GO:0015079,GO:0016020,GO:0071805	AT4G13420.1	ATHAK5,HAK5	high affinity K+ transporter 5
Cre06.g310500.t1.2	website	6	56	36	28	3.2	2.58	2.23			PF00170	PTHR13301				GO:0003700,GO:0006355,GO:0043565,GO:0046983	AT3G17609.3	HYH	HY5-homolog
Cre12.g549100.t5.1	website	57	143	76	63	1.32	0.42	0.14
Cre02.g142226.t1.1	website	325	1124	172	231	1.79	-0.91	-0.49			PF00069,PF07714	PTHR23257:SF359,PTHR23257				GO:0004672,GO:0005524,GO:0006468	AT3G63260.1	ATMRK1	Protein kinase superfamily protein
Cre06.g311450.t1.1	website	35	84	22	35	1.26	-0.67	0
Cre08.g374400.t2.1	website	106	382	84	104	1.85	-0.34	-0.03			PF00400	PTHR19920	KOG0645				AT2G26060.1	emb1345	Transducin/WD40 repeat-like superfamily protein
Cre10.g451600.t3.1	website	35	89	24	45	1.35	-0.5	0.37			PF00059	PTHR11177:SF44,PTHR11177				GO:0005488
Cre03.g175650.t1.1	website	142	305	85	103	1.1	-0.75	-0.47			PF00211	PTHR11017				GO:0009190,GO:0016849,GO:0035556
Cre06.g301802.t1.2	website	26	99	17	19	1.92	-0.59	-0.49				PTHR24003,PTHR24003:SF386
Cre12.g549100.t1.1	website	157	394	211	139	1.33	0.43	-0.17			PF08648	PTHR23139	KOG0147				AT1G60900.1		U2 snRNP auxilliary factor, large subunit, splicing factor
Cre12.g532600.t1.1	website	35	86	36	38	1.3	0.06	0.13	CGL44	Green-lineage conserved protein. Contains Rab GTPase activating domain. May have glucan 1,4-alpha-glucosidase activity	PF00566	PTHR22957,PTHR22957:SF130				GO:0005097,GO:0005622,GO:0032313	AT2G43490.1		Ypt/Rab-GAP domain of gyp1p superfamily protein
Cre02.g074800.t2.1	website	57	181	38	44	1.68	-0.56	-0.36		Similar to guanylate cyclase 1 (GCYB2) from Homo sapiens	PF00211	PTHR11920:SF147,PTHR11920	KOG0845			GO:0009190,GO:0016849,GO:0035556
Cre24.g755847.t1.1	website	33	74	58	49	1.14	0.78	0.56			PF00753	PTHR11935,PTHR11935:SF44				GO:0016787	AT4G33540.1		metallo-beta-lactamase family protein
Cre16.g672200.t1.1	website	68	164	35	49	1.28	-0.94	-0.46
Cre03.g171850.t1.1	website	31	64	20	31	1.06	-0.6	0.02
Cre02.g074511.t1.1	website	240	608	298	477	1.34	0.31	0.99			PF00013	PTHR10288				GO:0003723	AT2G25970.1		KH domain-containing protein
Cre13.g593833.t1.1	website	36	95	83	66	1.39	1.2	0.88
Cre17.g711100.t1.1	website	73	148	46	108	1.03	-0.64	0.57			PF00439	PTHR22881,PTHR22881:SF3			K11723	GO:0005515	AT1G20670.1		DNA-binding bromodomain-containing protein
Cre06.g301251.t1.1	website	43	98	62	40	1.18	0.53	-0.11
Cre07.g329277.t1.2	website	16	50	31	28	1.69	1.03	0.86
Cre10.g422350.t1.1	website	42	139	15	33	1.72	-1.52	-0.36				PTHR11183,PTHR11183:SF13
Cre08.g360450.t1.1	website	41	117	41	81	1.5	-0.02	0.97			PF00211	PTHR11017				GO:0009190,GO:0016849,GO:0035556
Cre16.g671700.t1.1	website	194	805	150	175	2.05	-0.37	-0.15			PF00211	PTHR11920:SF112,PTHR11920				GO:0009190,GO:0016849,GO:0035556
Cre04.g226700.t1.2	website	140	298	123	147	1.09	-0.19	0.07
Cre10.g441150.t2.1	website	40	80	43	40	1.01	0.1	0.01
Cre05.g235550.t1.1	website	85	258	81	95	1.61	-0.06	0.17
Cre06.g279183.t1.1	website	30	72	26	37	1.28	-0.19	0.31			PF09808		KOG4462				AT3G53270.1		Small nuclear RNA activating complex (SNAPc), subunit SNAP43 protein
Cre17.g707100.t1.1	website	101	306	52	172	1.61	-0.95	0.77									AT3G12590.1
Cre04.g217908.t1.1	website	23	118	18	21	2.35	-0.36	-0.13		Flagellar Associated Protein with ankyrin repeats. Found in the flagellar proteome [PMID: 15998802]. Possible phospholipase A2 or serine endopeptidase activity	PF00023	PTHR24189:SF258,PTHR24189	KOG4412			GO:0005515	AT2G03430.1		Ankyrin repeat family protein
Cre17.g740300.t1.1	website	32	75	19	26	1.25	-0.75	-0.25
Cre10.g420512.t2.1	website	54	186	67	57	1.79	0.31	0.08			PF03372						AT3G58580.1		DNAse I-like superfamily protein
Cre02.g095250.t1.1	website	51	244	25	63	2.27	-0.99	0.33			PF00092,PF07728	PTHR14187:SF34,PTHR14187				GO:0005515,GO:0005524,GO:0016887	AT1G67120.1		ATPases;nucleotide binding;ATP binding;nucleoside-triphosphatases;transcription factor binding
Cre12.g546350.t1.2	website	28	59	40	50	1.09	0.55	0.87			PF05653	PTHR12570	KOG2922				AT1G71900.1		Protein of unknown function (DUF803)
Cre09.g400145.t1.1	website	80	488	76	142	2.61	-0.06	0.83
Cre12.g545250.t1.1	website	10	88	10	7	3.18	0.08	-0.47
Cre02.g074300.t1.1	website	70	150	68	72	1.09	-0.05	0.04			PF11707						AT4G27010.2
Cre10.g461300.t2.1	website	18	72	17	16	2.03	-0.04	-0.13
Cre10.g451600.t1.1	website	46	128	33	50	1.47	-0.5	0.11			PF00704,PF00059	PTHR11177:SF44,PTHR11177	KOG4462			GO:0004553,GO:0005975,GO:0005488	AT4G19800.1		Glycosyl hydrolase family protein with chitinase insertion domain
Cre04.g217943.t1.1	website	26	72	34	43	1.48	0.42	0.74			PF00069	PTHR24362:SF161,PTHR24362				GO:0004672,GO:0005524,GO:0006468	AT3G01090.1	AKIN10,KIN10,SNRK1.1	SNF1 kinase homolog 10
Cre03.g172400.t1.1	website	40	105	32	34	1.38	-0.35	-0.23
Cre06.g256000.t1.2	website	107	354	61	66	1.73	-0.81	-0.7					KOG3263				AT1G70620.1		cyclin-related
Cre09.g389986.t2.1	website	115	264	109	104	1.2	-0.08	-0.15				PTHR15377:SF2,PTHR15377	KOG3634
Cre11.g467711.t2.1	website	65	142	42	68	1.12	-0.62	0.06			PF07517,PF01043,PF07516					GO:0005524,GO:0016020,GO:0017038	AT1G21650.2		Preprotein translocase SecA family protein
Cre10.g445251.t1.1	website	46	223	49	80	2.28	0.1	0.81
Cre06.g277200.t1.2	website	26	56	38	16	1.09	0.53	-0.73	BIO1	Diaminopelargonic acid synthase / adenosylmethionine-8-amino-7-oxononanoate aminotransferase. Previously annotated as BIOA	PF00202	PTHR11986,PTHR11986:SF4	KOG1401	2.6.1.62	K00833	GO:0008483,GO:0030170	AT5G57590.1	BIO1	adenosylmethionine-8-amino-7-oxononanoate transaminases
Cre07.g336500.t1.1	website	27	66	36	39	1.28	0.41	0.51	OPR114
Cre14.g618600.t3.1	website	49	106	36	58	1.12	-0.45	0.25		Related to AtMRP11, putative ABC transporter, MRP subfamilymembrane protein [PMID: 15710683]	PF00664,PF00005	PTHR24223,PTHR24223:SF222	KOG0054			GO:0005524,GO:0006810,GO:0016021,GO:0042626,GO:0055085,GO:0016887	AT2G07680.1	ATMRP11,MRP11	multidrug resistance-associated protein 11
Cre12.g549100.t3.1	website	157	389	209	139	1.31	0.41	-0.18			PF08648	PTHR23139	KOG0147				AT1G60900.1		U2 snRNP auxilliary factor, large subunit, splicing factor
Cre09.g399663.t1.1	website	31	62	14	17	1.03	-1.17	-0.86		FixL like homolog 7 (FXL). PAS region shows high identity to Rhizobial FixL proteins.	PF00989	PTHR10919:SF179,PTHR10919				GO:0006355
Cre06.g298911.t1.2	website	30	102	29	23	1.76	-0.07	-0.42
Cre01.g017750.t2.1	website	444	1036	287	328	1.22	-0.63	-0.44
Cre03.g166650.t1.1	website	26	51	49	40	1	0.95	0.63	CGLD3	DEAD/DEAH box DNA/RNA helicase. Green-lineage-and-diatoms conserved protein with DEAD/DEAH box helicase domain and proline rich domain. Previously annotated CGLD3	PF00271,PF00270	PTHR24031,PTHR24031:SF136	KOG0330			GO:0003676,GO:0004386,GO:0005524,GO:0008026	AT1G59990.1		DEA(D/H)-box RNA helicase family protein
Cre09.g389600.t1.1	website	85	174	35	61	1.03	-1.29	-0.49			PF07714	PTHR26391,PTHR26391:SF393	KOG0192			GO:0004672,GO:0006468	AT5G57610.1		Protein kinase superfamily protein with octicosapeptide/Phox/Bem1p domain
Cre08.g370050.t1.1	website	28	73	30	34	1.39	0.1	0.25
Cre16.g676200.t1.1	website	28	83	19	31	1.55	-0.58	0.14			PF02841,PF02263	PTHR10751,PTHR10751:SF2				GO:0003924,GO:0005525	AT5G46070.1		Guanylate-binding family protein
Cre04.g226250.t3.1	website	490	1088	351	366	1.15	-0.48	-0.42
Cre13.g578850.t1.1	website	25	56	23	30	1.15	-0.13	0.24	MOT27			PTHR15157:SF2,PTHR15157
Cre01.g009650.t1.2	website	21	113	18	24	2.39	-0.28	0.14	BUG25	Basal body protein and putative AP2 domain transcription factor, found in basal body proteome [PMID: 15964273]. Transcript upregulated during flagellar regeneration.	PF00847	PTHR11795:SF332,PTHR11795			K09284	GO:0003700,GO:0006355	AT5G57390.1	AIL5,CHO1,EMK	AINTEGUMENTA-like 5
Cre05.g234400.t1.1	website	164	366	79	144	1.15	-1.06	-0.19			PF01061,PF00005	PTHR19241,PTHR19241:SF91	KOG0061			GO:0016020,GO:0005524,GO:0016887	AT5G60740.1		ABC transporter family protein
Cre12.g545150.t1.1	website	387	1065	235	329	1.46	-0.72	-0.23			PF01417	PTHR21514					AT3G16270.1		ENTH/VHS family protein
Cre01.g025000.t1.2	website	41	129	29	54	1.65	-0.5	0.39		Expressed protein of unknown function, conserved only in ciliated organisms; identified by comparative genomics as being present only in organisms having cilia, including non-motile cilia; may have role in sensing, structure and/or assembly (SSA)	PF07856	PTHR12210:SF19,PTHR12210
Cre03.g146727.t1.1	website	56	191	64	58	1.76	0.2	0.04			PF09118,PF07250		KOG2992				AT1G67290.1		glyoxal oxidase-related protein
Cre02.g099550.t1.1	website	463	1105	331	551	1.26	-0.48	0.25			PF00069	PTHR23257,PTHR23257:SF99				GO:0004672,GO:0005524,GO:0006468	AT5G49470.3		PAS domain-containing protein tyrosine kinase family protein
Cre07.g336650.t2.1	website	56	170	52	70	1.6	-0.12	0.32			PF02518,PF08676	PTHR10073,PTHR10073:SF7			K08739	GO:0005524,GO:0006298,GO:0030983	AT4G35520.1	ATMLH3,MLH3	MUTL protein homolog 3
Cre12.g531050.t1.1	website	22	54	23	23	1.32	0.05	0.08	RAA3	Trans-splicing factor for chloroplast psaA mRNA exon 1
Cre11.g467711.t1.1	website	65	141	42	68	1.11	-0.62	0.06			PF07517,PF01043,PF07516					GO:0005524,GO:0016020,GO:0017038	AT1G21650.2		Preprotein translocase SecA family protein
Cre10.g432301.t1.1	website	59	142	40	44	1.27	-0.57	-0.42					KOG0993
Cre08.g361400.t1.2	website	24	78	20	32	1.68	-0.26	0.4			PF03638	PTHR12446:SF4,PTHR12446					AT4G14770.1	ATTCX2,TCX2	TESMIN/TSO1-like CXC 2
Cre02.g141066.t2.1	website	230	1239	76	201	2.43	-1.6	-0.2
Cre13.g582755.t2.1	website	525	1127	361	371	1.1	-0.54	-0.5
Cre02.g107500.t1.2	website	38	80	30	61	1.06	-0.35	0.68
Cre09.g417401.t2.1	website	65	140	31	20	1.11	-1.06	-1.7
Cre13.g584800.t1.2	website	38	92	29	32	1.27	-0.4	-0.25
Cre07.g315350.t1.2	website	125	287	133	222	1.2	0.09	0.83			PF00566	PTHR22957,PTHR22957:SF72				GO:0005097,GO:0005622,GO:0032313	AT3G02460.1		Ypt/Rab-GAP domain of gyp1p superfamily protein
Cre16.g658200.t1.1	website	93	210	98	126	1.17	0.07	0.43				PTHR25719:SF5,PTHR25719	KOG4462				AT4G13750.1	NOV	Histidine kinase-, DNA gyrase B-, and HSP90-like ATPase family protein
Cre02.g116300.t1.2	website	51	104	82	53	1.02	0.68	0.05			PF06093	PTHR12882	KOG3490				AT5G08565.1		Transcription initiation Spt4-like protein
Cre04.g223650.t1.1	website	51	119	51	25	1.22	-0.01	-1.04			PF02494
Cre01.g048102.t1.2	website	36	76	63	43	1.06	0.79	0.22
Cre15.g634650.t1.2	website	202	433	139	206	1.1	-0.53	0.03
Cre06.g278299.t1.1	website	65	245	59	83	1.92	-0.13	0.36
Cre06.g256050.t1.1	website	20	87	15	20	2.12	-0.39	0			PF00004					GO:0005524	AT4G27680.1		P-loop containing nucleoside triphosphate hydrolases superfamily protein
Cre06.g278302.t1.1	website	211	1187	159	352	2.49	-0.41	0.74			PF03372,PF00078	PTHR19446				GO:0003723,GO:0003964,GO:0006278
Cre04.g217972.t1.1	website	5	95	6	20	4.12	0.15	1.88			PF00078					GO:0003723,GO:0003964,GO:0006278
Cre13.g578350.t1.2	website	25	91	19	16	1.84	-0.4	-0.7			PF00149	PTHR22953	KOG1378			GO:0016787	AT3G07130.1	ATPAP15,PAP15	purple acid phosphatase 15
Cre09.g388450.t1.1	website	21	57	17	29	1.47	-0.25	0.51		Seems to belong to the family of exostosin-like glycosyltransferases	PF07801	PTHR11062,PTHR11062:SF16					AT5G04500.1		glycosyltransferase family protein 47
Cre03.g167550.t1.1	website	23	82	10	25	1.81	-1.23	0.12	CEP290	Found in basal body proteome [PMID: 15964273]. Human homolog cep290 localizes to centrosome, and is also called 3H11 antigen.		PTHR18879:SF1,PTHR18879	KOG0978
Cre17.g730750.t1.1	website	42	177	46	46	2.09	0.14	0.14			PF07648
Cre02.g086887.t1.1	website	45	102	46	62	1.19	0.02	0.47			PF12110,PF04096	PTHR12347,PTHR12347:SF13			K14297	GO:0005643,GO:0006810	AT1G80680.1	MOS3,NUP96,PRE,SAR3	SUPPRESSOR OF AUXIN RESISTANCE 3
Cre04.g217987.t1.1	website	31	125	35	48	2.01	0.17	0.63
Cre14.g611450.t1.1	website	130	291	104	86	1.16	-0.32	-0.59	PLAP7	Conserved expressed protein related to plastid lipid associated protein PAP/fibrillin; Arabidopsis homologue is in plastoglobuli (PMID: 16461379). Previously annotated as PLAP7	PF04755					GO:0005198,GO:0009507	AT4G22240.1		Plastid-lipid associated protein PAP / fibrillin family protein
Cre05.g233100.t1.2	website	37	148	34	20	2	-0.14	-0.91			PF00225,PF00307	PTHR24115:SF135,PTHR24115	KOG0239			GO:0003777,GO:0005524,GO:0007018,GO:0005515	AT3G44730.1	ATKP1,KP1	kinesin-like protein 1
Cre16.g677765.t1.1	website	299	785	278	314	1.39	-0.1	0.07			PF00207	PTHR13062:SF1,PTHR13062				GO:0004866
Cre10.g441650.t1.1	website	98	240	43	69	1.29	-1.21	-0.5			PF06650					GO:0008104
Cre16.g682026.t1.1	website	66	134	43	63	1.01	-0.62	-0.07
Cre06.g258100.t1.1	website	129	353	133	128	1.46	0.04	-0.01			PF03399	PTHR12436:SF4,PTHR12436	KOG1861				AT2G39340.1		SAC3/GANP/Nin1/mts3/eIF-3 p25 family
Cre02.g141066.t4.1	website	172	895	63	154	2.38	-1.45	-0.17
Cre16.g683819.t1.1	website	24	58	35	26	1.26	0.55	0.08			PF02900					GO:0006725,GO:0008198,GO:0016491
Cre12.g560800.t1.2	website	77	171	114	109	1.15	0.57	0.49			PF07687,PF01546	PTHR11014:SF44,PTHR11014				GO:0016787,GO:0008152	AT1G51760.1	IAR3,JR3	peptidase M20/M25/M40 family protein
Cre07.g325760.t1.1	website	23	56	16	46	1.3	-0.53	0.99
Cre07.g336750.t1.1	website	36	77	29	37	1.12	-0.29	0.07					KOG0978
Cre10.g446650.t1.1	website	57	147	40	88	1.38	-0.49	0.63		DEAD/DEAH box family ATP dependent DNA helicase. Conserved protein with DEAD/DEAH box helicase domain related to MER3. Previously annotated as MER	PF00271,PF02889,PF00270	PTHR11752,PTHR11752:SF4	KOG0952			GO:0003676,GO:0004386,GO:0005524,GO:0008026	AT3G27730.1	MER3,RCK	ATP binding;ATP-dependent helicases;DNA helicases
Cre17.g742866.t1.1	website	125	340	117	163	1.44	-0.1	0.38
Cre10.g461850.t1.1	website	62	164	96	113	1.4	0.63	0.85
Cre26.g756747.t1.1	website	246	602	146	61	1.29	-0.76	-2.03
Cre01.g019700.t1.2	website	22	51	10	24	1.21	-1.1	0.1		Putative non-canonical poly(A) polymerase (PAP)		PTHR12271,PTHR12271:SF13					AT3G45750.1		Nucleotidyltransferase family protein
Cre13.g584450.t1.1	website	85	256	38	81	1.59	-1.15	-0.08			PF08263	PTHR24420,PTHR24420:SF488	KOG3815				AT5G65700.1	BAM1	Leucine-rich receptor-like protein kinase family protein
Cre12.g539202.t1.1	website	16	106	32	33	2.75	1.03	1.04
Cre09.g411050.t1.1	website	84	202	67	72	1.27	-0.33	-0.21
Cre17.g706050.t1.1	website	28	72	22	18	1.37	-0.32	-0.59			PF00530	PTHR19331,PTHR19331:SF377	KOG4462			GO:0005044,GO:0016020	AT3G19020.1		Leucine-rich repeat (LRR) family protein
Cre13.g572600.t1.2	website	18	59	29	21	1.74	0.74	0.22			PF00856	PTHR12197:SF80,PTHR12197				GO:0005515
Cre04.g217974.t1.1	website	61	171	73	35	1.49	0.26	-0.8
Cre13.g606950.t1.1	website	70	171	89	37	1.28	0.34	-0.91
Cre09.g389245.t1.1	website	57	128	50	64	1.16	-0.18	0.16			PF00226	PTHR24077	KOG0714			GO:0031072	AT4G28480.2		DNAJ heat shock family protein
Cre11.g479600.t2.1	website	573	2802	818	285	2.29	0.51	-1.01			PF01699,PF03160	PTHR11878	KOG1306		K05849	GO:0016021,GO:0055085,GO:0007154	AT2G47600.1	ATMHX,ATMHX1,MHX,MHX1	magnesium/proton exchanger
Cre10.g429450.t1.1	website	46	121	24	71	1.38	-0.96	0.62
Cre16.g674500.t1.2	website	18	53	27	21	1.53	0.55	0.2			PF00005	PTHR19229,PTHR19229:SF66				GO:0005524,GO:0016887	AT3G47730.1	ABCA2,ATATH1,ATH1	ATP-binding cassette A2
Cre03.g205137.t1.1	website	64	148	56	109	1.21	-0.2	0.77									AT5G16210.1		HEAT repeat-containing protein
Cre14.g628702.t1.1	website	43	99	39	61	1.21	-0.13	0.51			PF11919				K06699		AT3G13330.1	PA200	proteasome activating protein 200
Cre16.g677205.t2.1	website	332	754	236	397	1.18	-0.5	0.25			PF00207	PTHR13062:SF1,PTHR13062				GO:0004866
Cre07.g346000.t1.2	website	79	166	82	77	1.07	0.06	-0.03			PF00211	PTHR11017				GO:0009190,GO:0016849,GO:0035556
Cre03.g198288.t1.1	website	112	578	97	173	2.37	-0.21	0.63
Cre06.g278281.t1.1	website	2	108	3	43	5.48	0.48	4.15
Cre09.g395450.t1.2	website	20	52	19	41	1.42	-0.05	1.06			PF01344	PTHR24412				GO:0005515	AT1G14330.1		Galactose oxidase/kelch repeat superfamily protein
Cre11.g467691.t1.1	website	30	67	22	38	1.18	-0.44	0.36			PF06990	PTHR14647:SF35,PTHR14647				GO:0001733,GO:0005794,GO:0009058,GO:0016021
Cre01.g021950.t1.1	website	66	176	76	67	1.41	0.2	0.01			PF08393	PTHR10676,PTHR10676:SF136
Cre12.g546877.t1.1	website	22	67	36	37	1.63	0.73	0.77
Cre05.g244050.t1.1	website	871	1955	497	598	1.17	-0.81	-0.54
Cre02.g081350.t1.1	website	45	156	39	33	1.79	-0.22	-0.45			PF00857	PTHR11080				GO:0003824,GO:0008152
Cre03.g206087.t1.1	website	57	187	72	84	1.72	0.36	0.56
Cre16.g664950.t1.1	website	40	84	33	34	1.06	-0.27	-0.23
Cre17.g733450.t1.2	website	126	715	114	145	2.5	-0.15	0.2			PF00628,PF00665,PF09337,PF00078	PTHR10178,PTHR10178:SF14				GO:0005515,GO:0003677,GO:0015074,GO:0003723,GO:0003964,GO:0006278	AT3G01460.1	ATMBD9,MBD9	methyl-CPG-binding domain 9
Cre06.g263700.t1.1	website	40	151	38	64	1.91	-0.09	0.67
Cre03.g198288.t3.1	website	112	572	97	171	2.35	-0.21	0.6
Cre04.g212700.t1.1	website	103	225	92	141	1.13	-0.16	0.46			PF03110					GO:0003677,GO:0005634	AT2G42200.1	SPL9	squamosa promoter binding protein-like 9
Cre03.g202850.t1.1	website	22	66	28	29	1.58	0.32	0.38
Cre06.g278275.t1.1	website	15	127	21	49	3.11	0.51	1.72
Cre17.g721400.t1.1	website	197	396	140	181	1.01	-0.49	-0.13
Cre12.g515500.t1.1	website	255	548	191	230	1.1	-0.42	-0.15			PF04780		KOG1003				AT3G47890.1		Ubiquitin carboxyl-terminal hydrolase-related protein
Cre16.g655283.t1.1	website	43	94	34	47	1.15	-0.3	0.14
Cre16.g659000.t1.1	website	57	116	54	89	1.02	-0.07	0.64			PF10033
Cre12.g489900.t1.1	website	136	273	97	89	1.01	-0.49	-0.6	CYG54	Protein with domain similar to isoform A [Drosophila melanogaster]	PF00211	PTHR11920,PTHR11920:SF114				GO:0009190,GO:0016849,GO:0035556
Cre06.g291450.t1.2	website	30	62	37	44	1.03	0.28	0.52
Cre16.g677429.t1.1	website	96	217	83	43	1.17	-0.21	-1.16
Cre11.g467705.t1.1	website	186	460	190	287	1.31	0.03	0.63			PF01496	PTHR11629,PTHR11629:SF11	KOG2189			GO:0015078,GO:0015991,GO:0033177	AT4G39080.1	VHA-A3	vacuolar proton ATPase A3
Cre14.g613100.t1.1	website	27	142	16	21	2.37	-0.78	-0.38
Cre14.g608050.t1.1	website	141	284	70	118	1.01	-1	-0.25			PF10351						AT5G49680.2	KIP	Golgi-body localisation protein domain ;RNA pol II promoter Fmp27 protein domain
Cre07.g332600.t1.1	website	35	86	21	25	1.3	-0.69	-0.49
Cre17.g720950.t1.1	website	45	113	75	35	1.34	0.76	-0.35			PF02544	PTHR14624	KOG1640			GO:0005737,GO:0006629,GO:0016021,GO:0016627	AT1G72590.1		3-oxo-5-alpha-steroid 4-dehydrogenase family protein
Cre02.g088450.t1.1	website	46	98	29	43	1.1	-0.65	-0.08			PF02194,PF00787,PF08628	PTHR22999	KOG2527			GO:0005515,GO:0007154,GO:0035091	AT1G15240.2		Phox-associated domain;Phox-like;Sorting nexin, C-terminal
Cre06.g296050.t1.1	website	58	134	71	41	1.21	0.3	-0.51		Uses NADPH and non-covalently-bound FAD to catalyse the oxygenation of nucleophilic nitrogen, sulphur, phosphorous and selenium atoms; important for xenobiotic detoxification; linked to FMO3 and FMO7	PF00743	PTHR23023,PTHR23023:SF22	KOG1399			GO:0004499,GO:0050660,GO:0050661,GO:0055114	AT1G19250.1	FMO1	flavin-dependent monooxygenase 1
Cre12.g560450.t1.1	website	30	83	22	42	1.48	-0.45	0.5					KOG0978
Cre24.g756047.t1.1	website	91	218	88	87	1.26	-0.04	-0.05
Cre03.g173850.t1.1	website	26	57	28	30	1.12	0.1	0.2			PF01753					GO:0008270	AT1G67340.1		HCP-like superfamily protein with MYND-type zinc finger
Cre13.g562350.t1.2	website	35	75	46	37	1.13	0.42	0.11			PF01693
Cre16.g669549.t1.1	website	32	199	35	57	2.63	0.11	0.83
Cre08.g369850.t1.1	website	111	229	89	113	1.05	-0.31	0.04			PF00664,PF00005	PTHR24223	KOG0058			GO:0005524,GO:0006810,GO:0016021,GO:0042626,GO:0055085,GO:0016887	AT1G30410.1	ATMRP13,MRP13	multidrug resistance-associated protein 13
Cre12.g522750.t1.1	website	12	66	10	12	2.47	-0.21	-0.02			PF05686	PTHR12203,PTHR12203:SF14
Cre05.g244100.t1.1	website	76	153	52	67	1.01	-0.54	-0.18
Cre01.g022700.t1.1	website	45	96	58	47	1.1	0.37	0.06
Cre08.g377300.t1.1	website	62	128	74	79	1.04	0.26	0.34			PF03982	PTHR12317				GO:0016747	AT3G51520.1		diacylglycerol acyltransferase family
Cre03.g159500.t4.1	website	1395	3460	959	965	1.31	-0.54	-0.53		Pyridoxal-dependent decarboxylase acting on ornithine to produce putrescine, first step in polyamine biosynthesis(PMID: 11950995); fully active, based on conservation of important residues (PMID: 16847581), in particular a conserved lysine residue which i		PTHR11482,PTHR11482:SF28
Cre12.g539204.t1.1	website	88	470	90	150	2.42	0.04	0.78
Cre08.g383600.t1.1	website	68	255	62	55	1.89	-0.14	-0.33		Scavenger receptor cysteine-rich protein; contains ligand-binding SRCR domain found in speract/scavenger receptor (PMID: 14995912)	PF00530	PTHR19331,PTHR19331:SF367				GO:0005044,GO:0016020
Cre03.g202875.t1.2	website	31	72	38	29	1.24	0.31	-0.07
Cre10.g449750.t1.1	website	113	319	111	123	1.5	-0.01	0.13			PF00501,PF00109,PF02801,PF08659,PF00107,PF00550	PTHR11712,PTHR11712:SF58	KOG1176			GO:0003824,GO:0008152,GO:0009058,GO:0008270,GO:0016491,GO:0055114,GO:0048037	AT3G16910.1	AAE7,ACN1	acyl-activating enzyme 7
Cre08.g380400.t1.2	website	23	60	24	16	1.42	0.08	-0.52		Similar to MAD2 mitotic spindle assembly checkpoint protein	PF02301	PTHR11842:SF11,PTHR11842	KOG3285		K02537	GO:0007067	AT3G25980.1	MAD2	DNA-binding HORMA family protein
Cre09.g392655.t1.1	website	174	365	115	157	1.07	-0.6	-0.15					KOG4674
Cre16.g671600.t1.1	website	119	715	71	97	2.58	-0.76	-0.31					KOG2985				AT5G16780.1	DOT2,MDF	SART-1 family
Cre17.g728400.t1.1	website	76	187	56	78	1.31	-0.42	0.06			PF01061	PTHR19241,PTHR19241:SF10	KOG0065			GO:0016020	AT2G29940.1	ATPDR3,PDR3	pleiotropic drug resistance 3
Cre09.g401050.t1.1	website	36	74	10	41	1.04	-1.9	0.18
Cre03.g145187.t1.1	website	16	52	20	13	1.72	0.32	-0.3
Cre02.g116350.t1.2	website	7	75	5	5	3.46	-0.4	-0.54			PF03992					GO:0005737,GO:0016491,GO:0017000
Cre10.g467200.t1.1	website	77	222	32	59	1.53	-1.25	-0.37		ATM/ATR-related hosphatidylinositol 3-kinase. Homologous to eukaryotic Ataxia telangiectasia-related (ATR), Rad3; DNA damage sensing protein kinase homolog. Previously annotated as ATR1	PF02260,PF02259,PF00454	PTHR11139,PTHR11139:SF7		2.7.11.1	K06640	GO:0005515,GO:0016773	AT5G40820.1	ATATR,ATR,ATRAD3	Ataxia telangiectasia-mutated and RAD3-related
Cre02.g095080.t1.1	website	29	75	48	49	1.36	0.74	0.75			PF01145	PTHR14165,PTHR14165:SF2
Cre06.g269400.t1.1	website	70	144	78	78	1.03	0.15	0.14
Cre16.g693203.t1.1	website	55	125	27	58	1.19	-1.05	0.08			PF01061,PF00005	PTHR19241	KOG0061			GO:0016020,GO:0005524,GO:0016887	AT4G15215.1	ATPDR13,PDR13	pleiotropic drug resistance 13
Cre06.g264850.t1.1	website	86	184	72	112	1.1	-0.25	0.39
Cre10.g449200.t1.1	website	142	315	102	129	1.15	-0.48	-0.14		Protein of unknown function with ankyrin repeats	PF00023,PF04564	PTHR24198:SF302,PTHR24198	KOG4177			GO:0005515,GO:0000151,GO:0004842,GO:0016567	AT3G04710.3		ankyrin repeat family protein
Cre02.g080300.t1.2	website	27	60	22	45	1.15	-0.27	0.73				PTHR12950,PTHR12950:SF17					AT1G55325.2	GCT	RNA polymerase II transcription mediators
Cre13.g573100.t1.1	website	47	106	47	59	1.17	-0.01	0.32		Contains a DUF21 transmembrane domain of unknown function and 2 CBS domains (found in Hemolysins and Mg2+/CO2 transporters CorB CorC); similarity to many Arabidopsis proteins and to yeast Mam3p (mitochondrial aberrant morphology), involved in mitochondria	PF01595	PTHR12064					AT1G03270.1		CBS domain-containing protein with a domain of unknown function (DUF21)
Cre08.g358543.t1.1	website	113	573	93	130	2.34	-0.29	0.19			PF00628,PF00665,PF09337,PF00078	PTHR10178,PTHR10178:SF14	KOG0956			GO:0005515,GO:0003677,GO:0015074,GO:0003723,GO:0003964,GO:0006278	AT3G01460.1	ATMBD9,MBD9	methyl-CPG-binding domain 9
Cre01.g039050.t1.1	website	72	264	96	82	1.87	0.42	0.18
Cre15.g639050.t1.1	website	296	608	363	219	1.04	0.29	-0.44			PF01753	PTHR13244				GO:0008270
Cre03.g143747.t1.1	website	44	145	21	23	1.71	-1.05	-0.95
Cre28.g757597.t1.1	website	12	124	11	28	3.37	-0.19	1.24
Cre13.g586700.t1.1	website	194	439	62	221	1.18	-1.63	0.19			PF00989	PTHR10919:SF179,PTHR10919				GO:0006355
Cre01.g044850.t1.2	website	117	249	110	124	1.08	-0.09	0.08				PTHR15600:SF1,PTHR15600	KOG4172				AT5G23110.1		Zinc finger, C3HC4 type (RING finger) family protein
Cre07.g324500.t1.2	website	89	258	38	76	1.53	-1.22	-0.23			PF05548
Cre03.g144244.t1.1	website	251	794	162	201	1.66	-0.63	-0.32			PF05970	PTHR10492	KOG0987
Cre05.g234656.t1.1	website	809	1690	412	551	1.06	-0.98	-0.56			PF00069,PF07714	PTHR23257,PTHR23257:SF99	KOG0198			GO:0004672,GO:0005524,GO:0006468	AT5G57610.1		Protein kinase superfamily protein with octicosapeptide/Phox/Bem1p domain
Cre16.g676757.t2.1	website	90	202	48	77	1.17	-0.9	-0.22		Putative phosphate transporter, similar to yeast Pho89, Neurospora PHO4 probable Na+/Pi symporters; highest identity to PTB1 (60%) of the PTB family members.	PF01384	PTHR11101:SF7,PTHR11101	KOG2493			GO:0005315,GO:0006817,GO:0016020	AT3G26570.1	ORF02,PHT2;1	phosphate transporter 2;1
Cre12.g545300.t1.2	website	309	834	204	277	1.43	-0.6	-0.16			PF01417	PTHR21514					AT3G16270.1		ENTH/VHS family protein
Cre02.g141386.t1.1	website	112	276	79	96	1.3	-0.49	-0.21			PF05970
Cre09.g399450.t1.2	website	28	64	22	39	1.19	-0.36	0.47
Cre04.g223600.t1.2	website	56	114	48	61	1.03	-0.22	0.14
Cre02.g095137.t2.1	website	7	80	8	9	3.62	0.29	0.48		Pyruvate-ferredoxin oxidoreductase. COG0674, PorA, Pyruvate:ferredoxin oxidoreductase; pfam01855, Pyruvate flavodoxin/ferredoxin oxidoreductase (= NIFJ), thiamine diP-binding domain suggests it requires thiamine pyrophosphate (TPP) as a co-factor. Previ	PF01558,PF02775,PF01855,PF10371	PTHR19384,PTHR19384:SF15				GO:0016903,GO:0055114,GO:0003824,GO:0030976,GO:0016491
Cre02.g142627.t1.1	website	602	1451	547	587	1.27	-0.14	-0.04
Cre06.g250650.t1.2	website	67	190	93	31	1.5	0.47	-1.13	DRP4A	Similar to DRP4 (MX-like) class of Dynamin-like GTPases. Previously annotated as DRP4A. Also named EZY8, an early zygote expressed protein [PMID: 18487630]	PF01031,PF00350	PTHR11566:SF21,PTHR11566				GO:0005525,GO:0003924	AT2G14120.3	DRP3B	dynamin related protein
Cre03.g144344.t2.1	website	27	308	29	36	3.51	0.11	0.41			PF04564	PTHR24420,PTHR24420:SF528				GO:0000151,GO:0004842,GO:0016567	AT5G61560.1		U-box domain-containing protein kinase family protein
Cre11.g467711.t3.1	website	65	142	42	68	1.12	-0.62	0.06			PF07517,PF01043,PF07516					GO:0005524,GO:0016020,GO:0017038	AT1G21650.2		Preprotein translocase SecA family protein
Cre08.g369720.t1.1	website	107	230	80	108	1.11	-0.41	0.01			PF00664,PF00005	PTHR24223	KOG0058			GO:0005524,GO:0006810,GO:0016021,GO:0042626,GO:0055085,GO:0016887	AT2G34660.1	ATMRP2,EST4,MRP2	multidrug resistance-associated protein 2
Cre12.g489650.t1.1	website	37	85	47	39	1.2	0.34	0.08
Cre14.g626800.t1.1	website	31	66	29	42	1.11	-0.09	0.43	OPR64
Cre17.g743447.t1.1	website	100	742	89	196	2.88	-0.17	0.96
Cre16.g685053.t1.1	website	47	109	65	60	1.23	0.47	0.36									AT5G16780.1	DOT2,MDF	SART-1 family
Cre09.g392900.t1.1	website	17	52	14	24	1.62	-0.29	0.46
Cre12.g549002.t1.1	website	12	55	14	13	2.27	0.3	0.13
Cre02.g143487.t1.1	website	1312	3333	997	1353	1.35	-0.39	0.04
Cre10.g459200.t1.2	website	2142	4652	2514	2197	1.12	0.23	0.04		P-type ATPase/cation transporter, plasma membrane, see GI:16751320; Low-CO2 inducible gene revealed by cDNA array analyses; regulated by CCM1 [PMID: 15235119]. Acclimation to changing CO2 concentrations and light intensities was studied by Yamano et al. 2	PF00702,PF00690,PF00122	PTHR24093:SF61,PTHR24093	KOG0205	3.6.3.6	K01535	GO:0003824,GO:0008152,GO:0006754,GO:0006812,GO:0015662,GO:0016020,GO:0000166,GO:0046872	AT2G18960.1	AHA1,HA1,OST2,PMA	H(+)-ATPase 1
Cre08.g373428.t1.1	website	98	629	111	168	2.69	0.18	0.78
Cre02.g142627.t3.1	website	585	1391	536	574	1.25	-0.13	-0.03
Cre14.g632700.t1.1	website	117	253	71	115	1.11	-0.72	-0.03			PF00069	PTHR23257				GO:0004672,GO:0005524,GO:0006468	AT1G16260.1		Wall-associated kinase family protein
Cre16.g675150.t1.1	website	227	477	154	213	1.07	-0.56	-0.09			PF00069	PTHR23257:SF300,PTHR23257	KOG0192			GO:0004672,GO:0005524,GO:0006468	AT3G63260.1	ATMRK1	Protein kinase superfamily protein
Cre02.g112300.t1.1	website	93	186	122	56	1	0.4	-0.73	MOT15	Calpain family cysteine protease. Identified by comparative genomics as being present only in organisms having motile (MOT) cilia	PF00648	PTHR10183:SF154,PTHR10183				GO:0004198,GO:0005622,GO:0006508	AT1G55350.5	ATDEK1,DEK1,EMB1275,EMB80	calpain-type cysteine protease family
Cre14.g609500.t1.1	website	36	114	41	50	1.64	0.16	0.46			PF04720						AT2G38820.2		Protein of unknown function (DUF506)
Cre09.g400850.t1.1	website	22	118	10	16	2.42	-1.19	-0.43		Putative polycystin cation channel. Contains C-type lectin domain responsible for carbohydrate binding activity (PMID: 16336259)	PF08016,PF01822,PF09458		KOG4462			GO:0005529,GO:0007155	AT3G19020.1		Leucine-rich repeat (LRR) family protein
Cre02.g106050.t1.2	website	22	86	18	27	1.99	-0.29	0.32			PF00561	PTHR12846:SF3,PTHR12846
Cre08.g370150.t1.1	website	31	78	23	26	1.3	-0.47	-0.27
Cre04.g223100.t1.2	website	29	402	19	10	3.77	-0.61	-1.54		Carbonate dehydratase 1 in Chlamydomonas reinhardtii, also known as CA1; gi:115447; Carbonic anhydrase 1 precursor (Carbonate dehydratase 1) (CA1); alpha type - Carbonic anhydrase 1 localized in the periplasmic space and low-CO2 inducible gene regulated b	PF00194	PTHR18952,PTHR18952:SF2	KOG0382	4.2.1.1	K01672		AT4G20990.1	ACA4,ATACA4	alpha carbonic anhydrase 4
Cre16.g655200.t1.2	website	24	51	27	16	1.12	0.21	-0.57		Putative phosphate transporter homolog type B6, splice variant b, similar to yeast Pho89 and Neurospora PHO4 probable Na+/Pi symporters. The 5\' end of this splice variant is supported by EST evidence.	PF01384	PTHR11101:SF7,PTHR11101	KOG2493			GO:0005315,GO:0006817,GO:0016020	AT3G26570.2	ORF02,PHT2;1	phosphate transporter 2;1
Cre10.g466250.t1.2	website	26	65	37	35	1.33	0.5	0.43			PF00400,PF04192	PTHR13889,PTHR13889:SF2	KOG1539		K14554	GO:0006364,GO:0032040	AT4G04940.1		transducin family protein / WD-40 repeat family protein
Cre03.g175100.t1.1	website	33	66	23	35	1.02	-0.5	0.08				PTHR12406:SF25,PTHR12406
Cre06.g255800.t1.1	website	137	325	272	87	1.25	0.99	-0.65
Cre03.g202449.t1.1	website	65	147	81	68	1.18	0.31	0.07			PF00168	PTHR10774,PTHR10774:SF1				GO:0005515	AT1G53590.1	NTMC2T6.1,NTMC2TYPE6.1	Calcium-dependent lipid-binding (CaLB domain) family protein
Cre06.g311200.t1.1	website	44	106	34	29	1.29	-0.36	-0.57			PF07690	PTHR24003,PTHR24003:SF22	KOG1330			GO:0016021,GO:0055085	AT4G36790.1		Major facilitator superfamily protein
Cre17.g706050.t3.1	website	28	72	22	18	1.37	-0.32	-0.59			PF00530	PTHR19331,PTHR19331:SF377	KOG4462			GO:0005044,GO:0016020	AT3G19020.1		Leucine-rich repeat (LRR) family protein
Cre13.g588600.t1.1	website	67	159	38	74	1.26	-0.82	0.16			PF00225	PTHR24115	KOG0240			GO:0003777,GO:0005524,GO:0007018	AT1G12430.2	ARK3,PAK	armadillo repeat kinesin 3
Cre12.g509500.t1.1	website	36	87	22	39	1.28	-0.69	0.13				PTHR23050:SF87,PTHR23050					AT3G50360.1	ATCEN2,CEN1,CEN2	centrin2
Cre03.g179500.t1.2	website	11	51	22	16	2.16	0.9	0.49			PF03171	PTHR10869				GO:0016491	AT4G33910.1		2-oxoglutarate (2OG) and Fe(II)-dependent oxygenase superfamily protein
Cre12.g531950.t2.1	website	24	76	24	36	1.66	-0.01	0.59			PF07885,PF00027	PTHR10217:SF24,PTHR10217	KOG0500				AT5G37500.1	GORK	gated outwardly-rectifying K+ channel
Cre28.g757647.t1.1	website	2	128	4	45	5.84	0.98	4.35
Cre16.g659050.t1.1	website	65	136	66	67	1.07	0.02	0.05			PF02776,PF00561,PF01188,PF00425	PTHR11236				GO:0030976	AT1G68890.1		magnesium ion binding;thiamin pyrophosphate binding;hydro-lyases;catalytics;2-succinyl-5-enolpyruvyl-6-hydroxy-3-cyclohexene-1-carboxylic-acid synthases
Cre01.g039000.t1.1	website	7	54	7	5	2.92	0.02	-0.71
Cre10.g441150.t1.1	website	40	82	43	41	1.02	0.09	0.01
Cre06.g262650.t1.1	website	47	124	38	47	1.41	-0.28	0.01	OPR22		PF08373
Cre02.g141406.t1.1	website	62	183	37	42	1.56	-0.73	-0.55			PF05970	PTHR10492	KOG0987
Cre10.g432350.t2.1	website	24	51	20	16	1.09	-0.27	-0.56
Cre07.g331050.t2.1	website	17	52	24	14	1.64	0.54	-0.25			PF00439					GO:0005515
Cre06.g298880.t1.1	website	27	81	46	50	1.57	0.73	0.87
Cre07.g313500.t1.2	website	28	80	22	39	1.52	-0.36	0.48									AT1G55540.1	emb1011	Nuclear pore complex protein
Cre16.g668481.t1.1	website	44	235	50	81	2.41	0.17	0.88
Cre09.g407501.t1.2	website	78	247	126	132	1.66	0.7	0.76			PF00686					GO:0003824,GO:0005975	AT5G01260.1		Carbohydrate-binding-like fold
Cre03.g206369.t1.1	website	43	124	58	64	1.52	0.42	0.57			PF00069	PTHR26393,PTHR26393:SF483	KOG1187			GO:0004672,GO:0005524,GO:0006468	AT2G26330.1	ER,QRP1	Leucine-rich receptor-like protein kinase family protein
Cre10.g466200.t1.1	website	20	75	11	19	1.91	-0.82	-0.1	CYCAB1	Cyclin A/B homolog; A/B-type cyclin homolog. Novel A/B cyclin subfamily according to Bisova et al. (2005).	PF00134,PF02984	PTHR10177	KOG0653			GO:0005634	AT1G44110.1	CYCA1;1	Cyclin A1;1
Cre05.g236400.t1.1	website	96	254	111	106	1.41	0.21	0.15			PF00583		KOG3223			GO:0008080,GO:0008152	AT1G67120.1		ATPases;nucleotide binding;ATP binding;nucleoside-triphosphatases;transcription factor binding
Cre06.g265950.t1.1	website	65	171	34	61	1.39	-0.93	-0.09	DHC3	Flagellar inner arm dynein heavy chain (monomeric). Has not been identified in Chlamydomonas flagella in mass spec proteomic study by Yagi et al. [PMID: 19351714]; novel minor type found exclusively at the flagellar basal portion. Most similar to DHC7	PF08393,PF07728,PF03028	PTHR10676,PTHR10676:SF136	KOG3595			GO:0005524,GO:0016887,GO:0003777,GO:0007018,GO:0030286
Cre07.g325741.t1.1	website	508	1806	375	545	1.83	-0.44	0.1		Gi|21218058|dbj|AB074881.1 Putative phosphate transporter, similar to yeast Pho89 and Neurospora PHO4 probable Na+/Pi symporters; clusters with PTB3 on scaffold 81. PTB2 and PTB3 are flanked by transposable element sequences, suggesting a possible means o	PF01384	PTHR11101:SF7,PTHR11101	KOG2493			GO:0005315,GO:0006817,GO:0016020	AT3G26570.1	ORF02,PHT2;1	phosphate transporter 2;1
Cre12.g539650.t1.1	website	107	221	115	131	1.05	0.11	0.29			PF08016
Cre17.g728400.t2.1	website	75	187	57	78	1.32	-0.41	0.06			PF01061	PTHR19241,PTHR19241:SF10	KOG0065			GO:0016020	AT2G29940.1	ATPDR3,PDR3	pleiotropic drug resistance 3
Cre02.g092200.t1.2	website	29	84	30	33	1.52	0.02	0.18		Quinonprotein alcohol dehydrogenase-like
Cre17.g714200.t1.1	website	2753	5910	508	3027	1.1	-2.44	0.14		Linked to closely related KUP1 and KUP3. Also annotated a KUP6. C-terminal part of this gene model has homology to Myb-like transcription factors, which suggests that this gene model might be too long and should be split into two	PF02705					GO:0015079,GO:0016020,GO:0071805	AT4G13420.1	ATHAK5,HAK5	high affinity K+ transporter 5
Cre12.g522400.t1.1	website	31	77	24	16	1.3	-0.37	-0.98			PF00249	PTHR10641,PTHR10641:SF77			K09422		AT5G11510.1	AtMYB3R4,MYB3R-4	myb domain protein 3r-4
Cre03.g169850.t1.2	website	24	51	24	27	1.13	0	0.19			PF01406	PTHR10890	KOG2007	6.1.1.16	K01883	GO:0000166,GO:0004817,GO:0005524,GO:0005737,GO:0006412,GO:0006423	AT2G31170.1	SYCO ARATH	Cysteinyl-tRNA synthetase, class Ia family protein
Cre10.g461500.t1.2	website	61	213	65	60	1.81	0.1	-0.02			PF02656,PF09359	PTHR10783,PTHR10783:SF20
Cre08.g383400.t1.1	website	112	500	120	102	2.17	0.11	-0.13			PF00530	PTHR19331,PTHR19331:SF367				GO:0005044,GO:0016020
Cre12.g539208.t1.1	website	2	116	4	45	5.64	0.67	4.28
Cre06.g278500.t1.1	website	27	54	25	25	1.03	-0.11	-0.05			PF01746	PTHR13563	KOG2967				AT5G47680.1
Cre12.g540200.t1.2	website	23	54	39	31	1.26	0.79	0.47			PF00271,PF00270	PTHR24031,PTHR24031:SF101	KOG0335			GO:0003676,GO:0004386,GO:0005524,GO:0008026	AT1G55150.1		DEA(D/H)-box RNA helicase family protein
Cre13.g572450.t1.2	website	50	109	43	19	1.13	-0.2	-1.4			PF00072	PTHR10919:SF419,PTHR10919				GO:0000156,GO:0000160,GO:0006355	AT2G01760.1	ARR14,RR14	response regulator 14
Cre09.g398141.t1.1	website	54	130	23	16	1.28	-1.2	-1.76			PF00628,PF00665,PF09337,PF00078	PTHR10178,PTHR10178:SF14				GO:0005515,GO:0003677,GO:0015074,GO:0003723,GO:0003964,GO:0006278	AT3G01460.1	ATMBD9,MBD9	methyl-CPG-binding domain 9
Cre16.g688638.t1.1	website	649	1807	364	354	1.48	-0.84	-0.88		Similar to membrane guanylyl cyclase OlGC7 [Oryzias latipes]	PF00211	PTHR11920:SF135,PTHR11920				GO:0009190,GO:0016849,GO:0035556
Cre17.g742500.t1.1	website	37	82	41	34	1.16	0.17	-0.11			PF01753	PTHR13244				GO:0008270
Cre01.g034100.t2.1	website	50	164	39	68	1.73	-0.33	0.46			PF00675	PTHR11851:SF64,PTHR11851	KOG0959			GO:0004222,GO:0006508	AT2G41790.1		Insulinase (Peptidase family M16) family protein
Cre07.g348400.t1.1	website	30	69	67	28	1.22	1.18	-0.06
Cre12.g488050.t1.2	website	67	195	93	92	1.55	0.47	0.46			PF00251						AT2G36190.1	AtcwINV4,cwINV4	cell wall invertase 4
Cre01.g019500.t1.2	website	26	56	25	34	1.12	-0.03	0.43			PF00400	PTHR22847					AT5G08390.1		Transducin/WD40 repeat-like superfamily protein
Cre16.g664301.t1.1	website	26	88	10	18	1.76	-1.41	-0.5			PF00271,PF00476,PF00270	PTHR11752:SF3,PTHR11752	KOG0950	2.7.7.7	K02349	GO:0003676,GO:0004386,GO:0005524,GO:0003677,GO:0003887,GO:0006260,GO:0008026	AT4G32700.2	TEB	helicases;ATP-dependent helicases;nucleic acid binding;ATP binding;DNA-directed DNA polymerases;DNA binding
Cre12.g513400.t1.1	website	22	62	12	19	1.48	-0.98	-0.25			PF03639		KOG2254			GO:0016998,GO:0033903	AT5G15870.1		glycosyl hydrolase family 81 protein
Cre09.g396475.t1.1	website	24	59	21	34	1.31	-0.17	0.52				PTHR24202,PTHR24202:SF267	KOG4172				AT3G01650.1	RGLG1	RING domain ligase1
Cre13.g604501.t1.1	website	45	106	29	44	1.24	-0.63	-0.02			PF04564					GO:0000151,GO:0004842,GO:0016567
Cre12.g500150.t1.1	website	42	89	50	28	1.07	0.23	-0.62			PF00171	PTHR11699,PTHR11699:SF46	KOG2450	1.2.1.3	K00128	GO:0008152,GO:0016491,GO:0055114	AT1G23800.1	ALDH2B,ALDH2B7	aldehyde dehydrogenase 2B7
Cre08.g374400.t1.1	website	112	442	86	111	1.98	-0.38	-0.02			PF00400	PTHR19920	KOG0645				AT2G26060.1	emb1345	Transducin/WD40 repeat-like superfamily protein
Cre11.g479600.t1.1	website	570	2809	814	287	2.3	0.51	-0.99			PF01699,PF03160	PTHR11878	KOG1306		K05849	GO:0016021,GO:0055085,GO:0007154	AT2G47600.1	ATMHX,ATMHX1,MHX,MHX1	magnesium/proton exchanger
Cre12.g541750.t1.1	website	32	70	34	25	1.11	0.07	-0.35			PF01593	PTHR10668,PTHR10668:SF3	KOG4254				AT1G57770.1		FAD/NAD(P)-binding oxidoreductase family protein
Cre12.g560668.t1.2	website	102	208	71	78	1.03	-0.51	-0.39			PF00069	PTHR24055:SF152,PTHR24055	KOG0593			GO:0004672,GO:0005524,GO:0006468	AT3G48750.1	CDC2,CDC2A,CDC2AAT,CDK2,CDKA1,CDKA;1	cell division control 2
Cre17.g706700.t2.1	website	140	300	80	115	1.1	-0.81	-0.29			PF06011,PF01344	PTHR23244				GO:0005515	AT1G74150.1		Galactose oxidase/kelch repeat superfamily protein
Cre10.g464300.t1.1	website	52	131	45	43	1.33	-0.22	-0.27
Cre02.g095035.t1.1	website	121	677	113	209	2.49	-0.09	0.79
Cre02.g117250.t2.1	website	36	79	50	54	1.15	0.48	0.59			PF02449					GO:0004565,GO:0005975,GO:0009341
Cre12.g497652.t1.1	website	66	172	56	78	1.39	-0.23	0.25			PF01370	PTHR10366,PTHR10366:SF9	KOG1502			GO:0003824,GO:0044237,GO:0050662	AT1G09510.1		NAD(P)-binding Rossmann-fold superfamily protein
Cre09.g410400.t1.1	website	49	107	61	61	1.12	0.32	0.31
Cre08.g385951.t1.2	website	147	303	42	45	1.05	-1.83	-1.7
Cre10.g446600.t1.2	website	119	610	103	135	2.35	-0.21	0.18			PF00628,PF00665,PF09337,PF00078	PTHR10178,PTHR10178:SF14	KOG0487			GO:0005515,GO:0003677,GO:0015074,GO:0003723,GO:0003964,GO:0006278	AT3G01460.1	ATMBD9,MBD9	methyl-CPG-binding domain 9
Cre02.g118125.t2.1	website	1	68	4	4	5.67	1.57	1.7
Cre03.g143767.t1.1	website	34	111	20	21	1.73	-0.76	-0.65
Cre06.g278245.t1.1	website	39	112	26	73	1.51	-0.6	0.89		Rieske-type 2Fe-2S non-heme iron-binding protein with mononuclear-binding site and conserved CxxC domain at the C-terminus. TargetP prediction is chloroplast (0.895). Related to Tic55 (PMID: 9405363) and other non-heme Rieske proteins (PAO, Ptc52, CAO; PM	PF08417,PF00355	PTHR21266,PTHR21266:SF3		1.14.12.20	K13071	GO:0010277,GO:0055114,GO:0016491,GO:0051537	AT3G44880.1	ACD1,LLS1,PAO	Pheophorbide a oxygenase family protein with Rieske [2Fe-2S] domain
Cre02.g095036.t1.1	website	12	105	30	27	3.11	1.32	1.14
Cre08.g370000.t1.1	website	37	95	27	35	1.34	-0.45	-0.1
Cre17.g735450.t1.1	website	77	165	46	86	1.1	-0.73	0.16			PF00082	PTHR10795,PTHR10795:SF157				GO:0004252,GO:0006508	AT4G26330.1	ATSBT3.18,UNE17	Subtilisin-like serine endopeptidase family protein
Cre12.g485438.t1.1	website	26	58	17	17	1.16	-0.59	-0.67			PF05970	PTHR23274
Cre09.g399663.t2.1	website	31	62	14	17	1.03	-1.17	-0.86		FixL like homolog 7 (FXL). PAS region shows high identity to Rhizobial FixL proteins.	PF00989	PTHR10919:SF179,PTHR10919				GO:0006355
Cre01.g034600.t1.2	website	43	102	31	68	1.24	-0.5	0.66			PF00400	PTHR22847,PTHR22847:SF10	KOG1036				AT3G09080.1		Transducin/WD40 repeat-like superfamily protein
Cre17.g733208.t1.2	website	265	924	234	228	1.8	-0.18	-0.22			PF00076	PTHR24012:SF293,PTHR24012	KOG0147		K13091	GO:0003676	AT2G16940.2		Splicing factor, CC1-like
Cre16.g653800.t1.1	website	30	123	53	35	2.05	0.84	0.21	OPR101
Cre14.g618979.t1.1	website	49	113	51	59	1.19	0.05	0.26			PF01753					GO:0008270	AT4G24560.1	UBP16	ubiquitin-specific protease 16
Cre06.g269865.t2.1	website	8	71	11	18	3.2	0.49	1.18			PF00535
Cre07.g322300.t1.1	website	33	97	23	57	1.56	-0.5	0.8			PF06733	PTHR11472:SF5,PTHR11472	KOG1133	3.6.4.13	K11273	GO:0003677,GO:0004003,GO:0005524	AT1G79890.1		RAD3-like DNA-binding helicase protein
Cre01.g012050.t1.2	website	28	69	9	30	1.3	-1.61	0.12	NAR1.6	Formate/nitrite transporter, bacterial type (nirC); additional N-terminal sequence may target it to an organelle. AY612642 NCBI accession number NAR1.6 mRNA, complete cds	PF01226					GO:0005215,GO:0006810,GO:0016020
Cre06.g272100.t1.1	website	55	126	32	56	1.21	-0.79	0.04			PF04179					GO:0016763	AT2G40570.1		initiator tRNA phosphoribosyl transferase family protein
Cre14.g616600.t1.2	website	27	54	17	25	1.02	-0.67	-0.09			PF00350,PF02581	PTHR11649,PTHR11649:SF44				GO:0003924,GO:0005525,GO:0004789,GO:0009228	AT1G03160.1	FZL	FZO-like
Cre09.g390000.t1.2	website	27	56	17	40	1.07	-0.7	0.59			PF00271,PF05641,PF00176	PTHR10799	KOG1001			GO:0003676,GO:0004386,GO:0005524,GO:0003723,GO:0003677	AT5G18620.2	CHR17	chromatin remodeling factor17
Cre01.g050500.t1.1	website	28	63	51	40	1.19	0.88	0.54	PPR1	Pentatrichopeptide repeat protein (contains 3 PPR repeats)	PF01535	PTHR24015,PTHR24015:SF207					AT3G04760.1		Pentatricopeptide repeat (PPR-like) superfamily protein
Cre14.g613950.t1.2	website	595	1290	419	757	1.12	-0.51	0.35			PF00005	PTHR19229,PTHR19229:SF72	KOG0059			GO:0005524,GO:0016887	AT3G47730.1	ABCA2,ATATH1,ATH1	ATP-binding cassette A2
Cre01.g004600.t1.1	website	311	900	248	513	1.53	-0.33	0.72		Putative RWP-RK domain transcription factor [PMID: 15785851]; model is very tentative	PF02042		KOG3866				AT5G53040.1		RWP-RK domain-containing protein
Cre17.g728250.t1.1	website	203	500	164	225	1.3	-0.3	0.15				PTHR16166,PTHR16166:SF68					AT1G48090.1		calcium-dependent lipid-binding family protein
Cre10.g431750.t1.1	website	26	74	21	17	1.47	-0.35	-0.66
Cre12.g510550.t1.2	website	38	250	28	29	2.71	-0.48	-0.4				PTHR12197:SF36,PTHR12197					AT1G26760.1	ATXR1,SDG35	SET domain protein 35
Cre02.g074758.t1.1	website	186	584	127	159	1.65	-0.55	-0.22			PF00211	PTHR11920:SF147,PTHR11920				GO:0009190,GO:0016849,GO:0035556
Cre06.g278097.t1.1	website	29	61	48	47	1.1	0.75	0.72			PF00400	PTHR10971:SF11,PTHR10971	KOG0647		K14298		AT1G80670.1		Transducin/WD40 repeat-like superfamily protein
Cre07.g325761.t1.1	website	40	83	23	28	1.05	-0.84	-0.54			PF00664,PF00005	PTHR24223				GO:0005524,GO:0006810,GO:0016021,GO:0042626,GO:0055085,GO:0016887	AT2G34660.1	ATMRP2,EST4,MRP2	multidrug resistance-associated protein 2
Cre01.g003950.t2.1	website	395	953	238	168	1.27	-0.73	-1.23				PTHR10919:SF179,PTHR10919
Cre02.g089350.t1.1	website	123	320	153	125	1.38	0.31	0.02
Cre02.g095074.t1.1	website	33	68	31	41	1.02	-0.13	0.29		Hypothetical Conserved Protein. Similar to VPS11 (vacuolar protein sorting-associated protein 11)-type proteins. Matsuo et al.\'s (2008) roc12 (rhythm of chloroplast) circadian rhythm mutant locus maps here; this mutant exhibits a low-amplitude rhythm phe	PF12451	PTHR23323:SF37,PTHR23323	KOG2114				AT2G05170.1	ATVPS11,VPS11	vacuolar protein sorting 11
Cre17.g706700.t1.1	website	140	300	80	114	1.1	-0.8	-0.29			PF06011,PF01344	PTHR23244				GO:0005515	AT1G74150.1		Galactose oxidase/kelch repeat superfamily protein
Cre13.g582755.t1.1	website	525	1127	361	371	1.1	-0.54	-0.5
Cre12.g526515.t1.1	website	62	131	73	46	1.09	0.25	-0.41				PTHR11584,PTHR11584:SF47
Cre06.g280500.t2.1	website	82	198	57	77	1.27	-0.54	-0.09			PF00035		KOG2133			GO:0003725,GO:0005622	AT4G21670.1	ATCPL1,CPL1,FRY2	C-terminal domain phosphatase-like 1
Cre12.g546950.t1.1	website	84	185	137	119	1.13	0.7	0.49
Cre01.g003800.t1.1	website	16	58	16	20	1.83	-0.03	0.32			PF00069	PTHR23257				GO:0004672,GO:0005524,GO:0006468	AT3G06620.1		PAS domain-containing protein tyrosine kinase family protein
Cre14.g613950.t2.1	website	598	1298	420	761	1.12	-0.51	0.35			PF00005	PTHR19229,PTHR19229:SF72	KOG0059			GO:0005524,GO:0016887	AT3G47730.1	ABCA2,ATATH1,ATH1	ATP-binding cassette A2
Cre09.g400108.t1.1	website	20	122	19	42	2.6	-0.06	1.04
Cre10.g437900.t1.1	website	48	126	62	70	1.39	0.36	0.53			PF06101	PTHR17204:SF19,PTHR17204					AT3G04350.1		Plant protein of unknown function (DUF946)
Cre27.g757297.t1.1	website	52	409	40	101	2.98	-0.36	0.96
Cre01.g002861.t1.1	website	35	103	31	52	1.58	-0.14	0.59	SRR24			PTHR11177:SF44,PTHR11177
Cre11.g467500.t1.2	website	74	188	65	89	1.35	-0.19	0.28			PF05664						AT4G11670.1		Protein of unknown function (DUF810)
Cre16.g686958.t1.1	website	38	102	45	57	1.41	0.22	0.57
Cre10.g446750.t1.1	website	25	134	29	26	2.45	0.24	0.07			PF01344	PTHR26379,PTHR26379:SF184			K10452	GO:0005515	AT5G01660.1
Cre03.g145047.t1.1	website	25	50	15	14	1.03	-0.68	-0.87
Cre16.g655200.t2.1	website	24	53	31	18	1.12	0.36	-0.46		Putative phosphate transporter homolog type B6, splice variant b, similar to yeast Pho89 and Neurospora PHO4 probable Na+/Pi symporters. The 5\' end of this splice variant is supported by EST evidence.	PF01384	PTHR11101:SF7,PTHR11101	KOG2493			GO:0005315,GO:0006817,GO:0016020	AT3G26570.2	ORF02,PHT2;1	phosphate transporter 2;1
Cre04.g227550.t1.1	website	105	247	58	67	1.24	-0.86	-0.65
Cre02.g141066.t1.1	website	230	1243	77	200	2.43	-1.58	-0.2
Cre25.g756147.t1.1	website	44	235	50	81	2.41	0.18	0.88
Cre01.g022500.t1.2	website	26	54	33	32	1.06	0.34	0.32	MME5	Malic Enzyme, NADP-dependent; malate dehydrogenase, decarboxylating (EC 1.1.1.40); based on similarity to mouse NADP malic enzyme (GenBank AAH80660); likely mitochondrial targeting, based on Target-P prediction and homology	PF00390,PF03949	PTHR23406:SF2,PTHR23406	KOG1257			GO:0016616,GO:0051287	AT1G79750.1	ATNADP-ME4,NADP-ME4	NADP-malic enzyme 4
Cre02.g074800.t1.1	website	57	181	38	44	1.68	-0.56	-0.36		Similar to guanylate cyclase 1 (GCYB2) from Homo sapiens	PF00211	PTHR11920:SF147,PTHR11920	KOG0845			GO:0009190,GO:0016849,GO:0035556
Cre08.g385350.t1.1	website	107	220	73	62	1.04	-0.56	-0.79			PF00847	PTHR11584:SF272,PTHR11584				GO:0003700,GO:0006355	AT2G39250.1	SNZ	Integrase-type DNA-binding superfamily protein
Cre02.g141066.t3.1	website	175	917	65	158	2.39	-1.43	-0.15
Cre08.g358541.t1.1	website	49	131	47	64	1.41	-0.07	0.37
Cre10.g446850.t1.1	website	124	287	61	75	1.22	-1.03	-0.72			PF02373	PTHR12549:SF1,PTHR12549					AT1G62310.1		transcription factor jumonji (jmjC) domain-containing protein
Cre02.g115300.t1.1	website	68	137	40	88	1.01	-0.75	0.37		Belongs to AAAP family of amino acid/auxin permeases; most similar to animal relatives; contains a large C-terminal domain of unknown function	PF01490	PTHR22950,PTHR22950:SF11	KOG1305				AT5G38820.1		Transmembrane amino acid transporter family protein
Cre02.g095120.t1.1	website	48	135	85	67	1.48	0.81	0.48			PF00023	PTHR24198:SF303,PTHR24198	KOG4412			GO:0005515	AT3G04710.3		ankyrin repeat family protein
Cre12.g492850.t1.1	website	31	63	30	40	1.01	-0.05	0.35			PF10595
Cre09.g417401.t3.1	website	65	141	31	20	1.11	-1.07	-1.71
Cre04.g229398.t1.1	website	20	61	42	32	1.58	1.07	0.64
Cre07.g354450.t1.2	website	32	72	38	12	1.17	0.26	-1.39	CYP743B3	Cytochrome P450, CYP197 superfamily. The CYP711 clan includes CYP711A1 of Arabidopsis (MAX1). This gene product makes a carotenoid-derived branch inhibiting hormone. The CYP743 family has best BLAST hits to CYP3 family members (animal sequences). The top	PF00067	PTHR24301,PTHR24301:SF127		1.14.14.1	K07424	GO:0005506,GO:0009055,GO:0016705,GO:0020037	AT1G31800.1	CYP97A3,LUT5	cytochrome P450, family 97, subfamily A, polypeptide 3
Cre09.g414300.t1.2	website	61	130	85	97	1.11	0.5	0.69				PTHR26392,PTHR26392:SF98
Cre09.g417401.t1.2	website	65	141	31	20	1.11	-1.07	-1.71
Cre06.g278277.t1.1	website	38	181	34	43	2.25	-0.17	0.19
Cre10.g465200.t1.2	website	468	1061	300	338	1.18	-0.64	-0.47
Cre12.g549100.t4.1	website	130	346	173	112	1.41	0.41	-0.22			PF08648	PTHR23139					AT4G36690.1	ATU2AF65A	U2 snRNP auxilliary factor, large subunit, splicing factor
Cre19.g750447.t1.1	website	75	182	97	99	1.28	0.36	0.4			PF02225	PTHR10795,PTHR10795:SF75					AT1G63690.1	ATSPPL2,SPPL2	SIGNAL PEPTIDE PEPTIDASE-LIKE 2
Cre03.g187350.t1.1	website	116	391	118	110	1.76	0.03	-0.07		Delta tubulin (TUD)[gi:7441381]. Required for assembly of the basal body/centriole and localizes to the basal body. Previously annotated as UNI3 after the marker locus name	PF00091	PTHR11588,PTHR11588:SF4	KOG1374		K10390	GO:0043234,GO:0051258,GO:0005525,GO:0005874,GO:0007017,GO:0005198,GO:0007018	AT5G05620.1	ATGCP2,GCP2,TUBG2	gamma-tubulin complex protein 2
Cre03.g178100.t1.1	website	46	102	25	41	1.16	-0.86	-0.17		Identified by comparative genomics as being present only in organisms having motile (MOT) cilia. Putative lipoxygenase. Contains PLAT/LH2 domain. Probably an arachidonate 5-lipoxygenase; may also be a hydroperoxide dehydratase. Previously annotated as	PF00400,PF01477,PF03451	PTHR13720,PTHR13720:SF6	KOG2106			GO:0005515	AT2G41500.1	EMB2776,LIS	WD-40 repeat family protein / small nuclear ribonucleoprotein Prp4p-related
Cre13.g576466.t1.1	website	274	698	942	522	1.35	1.78	0.93
Cre21.g753197.t1.1	website	9	125	10	47	3.88	0.18	2.46
Cre06.g258300.t1.1	website	97	217	81	121	1.16	-0.26	0.31
Cre07.g354400.t1.1	website	37	93	42	9	1.32	0.18	-2.11		Cytochrome P450, CYP197 superfamily. The CYP711 clan includes CYP711A1 of Arabidopsis (MAX1). This gene product makes a carotenoid-derived branch inhibiting hormone. The CYP743 family has best BLAST hits to CYP3 family members (animal sequences). The top	PF00067	PTHR24301,PTHR24301:SF127	KOG0158	5.3.99.5	K01832	GO:0005506,GO:0009055,GO:0016705,GO:0020037	AT2G26170.1	CYP711A1,MAX1	cytochrome P450, family 711, subfamily A, polypeptide 1
Cre09.g398100.t1.1	website	31	104	44	32	1.73	0.49	0.03			PF00069,PF07714	PTHR23257:SF350,PTHR23257				GO:0004672,GO:0005524,GO:0006468	AT1G04700.1		PB1 domain-containing protein tyrosine kinase
Cre04.g229550.t1.1	website	135	295	112	173	1.13	-0.27	0.36			PF06011,PF00530	PTHR19331				GO:0005044,GO:0016020
Cre02.g093975.t1.1	website	104	243	74	82	1.22	-0.5	-0.34			PF00076	PTHR23139,PTHR23139:SF9	KOG0120		K12837	GO:0003676	AT1G60900.1		U2 snRNP auxilliary factor, large subunit, splicing factor
Cre02.g082877.t1.1	website	39	102	31	52	1.39	-0.33	0.42			PF07460,PF00587,PF02403	PTHR11778	KOG2509	6.1.1.11	K01875	GO:0004519,GO:0000166,GO:0004828,GO:0005524,GO:0005737,GO:0006412,GO:0006434,GO:0004812,GO:0006418	AT1G11870.2	ATSRS,OVA7,SRS	Seryl-tRNA synthetase
Cre03.g194600.t1.1	website	248	559	192	156	1.17	-0.37	-0.67			PF00069	PTHR11439,PTHR11439:SF18				GO:0004672,GO:0005524,GO:0006468
Cre01.g008850.t1.1	website	102	264	80	102	1.37	-0.35	0									AT5G47490.1		RGPR-related
Cre17.g739551.t1.2	website	29	60	24	30	1.04	-0.27	0.02
Cre03.g170601.t1.2	website	46	101	68	32	1.15	0.59	-0.52
Cre07.g320500.t1.2	website	38	87	32	51	1.22	-0.24	0.45	OPR29
Cre08.g358544.t1.1	website	27	56	27	25	1.05	-0.02	-0.09
Cre04.g216700.t1.2	website	16	112	10	19	2.83	-0.66	0.22		Major phosphate-repressible, calcium-dependent, secreted extracellular alkaline phosphatase [PMID: 8754684; PMID: 16400166] homolog of Volvox carteri PHOX [gi:4160586, PMID: 9880549]. Previously annotated as PHOX. Model may not be complete	PF05787
Cre04.g217982.t1.1	website	22	89	36	23	2	0.68	0.05
Cre14.g632050.t1.2	website	54	189	52	63	1.8	-0.07	0.23			PF11618	PTHR14240	KOG0027				AT2G41100.1	ATCAL4,TCH3	Calcium-binding EF hand family protein
Cre10.g420512.t1.1	website	54	187	67	57	1.81	0.32	0.08			PF03372						AT3G58580.1		DNAse I-like superfamily protein
Cre17.g734660.t1.1	website	146	303	156	100	1.06	0.1	-0.54
Cre05.g235060.t1.1	website	70	446	79	130	2.68	0.19	0.91
Cre09.g390134.t1.1	website	63	254	69	121	2.01	0.12	0.93			PF00069,PF07714	PTHR23257:SF297,PTHR23257	KOG0192			GO:0004672,GO:0005524,GO:0006468	AT2G35050.1		Protein kinase superfamily protein with octicosapeptide/Phox/Bem1p domain
Cre10.g437900.t2.1	website	48	126	62	70	1.39	0.36	0.53			PF06101	PTHR17204:SF19,PTHR17204					AT3G04350.1		Plant protein of unknown function (DUF946)
Cre03.g151400.t1.1	website	99	214	122	148	1.12	0.3	0.59			PF00005	PTHR19229	KOG0927		K05645	GO:0005524,GO:0016887	AT2G41700.1	ABCA1,AtABCA1	ATP-binding cassette A1
Cre10.g461300.t3.1	website	18	71	17	16	2.01	-0.04	-0.13
Cre07.g325740.t1.1	website	309	1222	195	207	1.98	-0.66	-0.58		Putative phosphate transporter, similar to yeast Pho89 and Neurospora PHO4 probable Na+/Pi symporters; clusters with PTB3 on scaffold 81. PTB2 and PTB3 are flanked by transposable element sequences, suggesting a possible means of gene duplication.	PF01384	PTHR11101:SF7,PTHR11101	KOG2493			GO:0005315,GO:0006817,GO:0016020	AT3G26570.1	ORF02,PHT2;1	phosphate transporter 2;1
Cre12.g488752.t1.1	website	57	170	32	59	1.57	-0.83	0.03				PTHR11017
Cre06.g278118.t3.1	website	67	163	88	115	1.28	0.39	0.77
Cre16.g673100.t1.1	website	34	81	24	45	1.3	-0.5	0.43
Cre14.g618600.t2.1	website	40	98	26	41	1.31	-0.64	0.06		Related to AtMRP11, putative ABC transporter, MRP subfamilymembrane protein [PMID: 15710683]	PF00664,PF00005	PTHR24223,PTHR24223:SF222	KOG0054			GO:0005524,GO:0006810,GO:0016021,GO:0042626,GO:0055085,GO:0016887	AT2G07680.1	ATMRP11,MRP11	multidrug resistance-associated protein 11
Cre12.g549100.t2.1	website	156	392	210	139	1.33	0.43	-0.16			PF08648	PTHR23139	KOG0147				AT1G60900.1		U2 snRNP auxilliary factor, large subunit, splicing factor
Cre30.g758147.t1.1	website	134	308	253	216	1.19	0.91	0.68
Cre16.g682100.t1.2	website	40	80	38	38	1.02	-0.06	-0.05			PF00106	PTHR24310,PTHR24310:SF66	KOG0725	1.1.1.206	K08081	GO:0008152,GO:0016491	AT5G06060.1		NAD(P)-binding Rossmann-fold superfamily protein
Cre02.g119700.t1.1	website	72	147	68	95	1.04	-0.06	0.4			PF02449					GO:0004565,GO:0005975,GO:0009341
Cre12.g544550.t1.1	website	40	92	39	36	1.2	-0.04	-0.16			PF00069	PTHR24349,PTHR24349:SF129				GO:0004672,GO:0005524,GO:0006468	AT3G08720.1	ATPK19,ATPK2,ATS6K2,S6K2	serine/threonine protein kinase 2
Cre16.g681466.t1.1	website	41	107	35	37	1.39	-0.25	-0.13
Cre03.g148250.t1.1	website	78	173	54	78	1.15	-0.52	0	CGL58	Conserved expressed protein with significant homology to putative male sterility protein in plants - DNA binding protein	PF00628	PTHR16286:SF4,PTHR16286				GO:0005515	AT1G66170.1	MMD1	RING/FYVE/PHD zinc finger superfamily protein
Cre13.g575101.t1.2	website	88	184	67	75	1.06	-0.39	-0.24
Cre03.g158150.t1.1	website	70	169	44	56	1.28	-0.68	-0.32			PF00076,PF01805	PTHR23140	KOG0151		K12842	GO:0003676,GO:0003723,GO:0006396	AT5G25060.1		RNA recognition motif (RRM)-containing protein
Cre04.g214545.t1.1	website	23	61	20	25	1.43	-0.18	0.15
Cre17.g731466.t1.2	website	46	113	12	17	1.31	-1.93	-1.43			PF00651					GO:0005515
Cre10.g426750.t1.2	website	85	189	94	58	1.15	0.14	-0.55	CYP739A5	Cytochrome P450, CYP120 superfamily. The CYP85 clan families CYP85 and CYP90 make brassinosteroids in higher plants. The CYP737-740 families in Chlamydomonas may metabolize sterols. Previously annotated as CYP739A5	PF00067	PTHR24286	KOG0157			GO:0005506,GO:0009055,GO:0016705,GO:0020037	AT4G19230.2	CYP707A1	cytochrome P450, family 707, subfamily A, polypeptide 1
Cre16.g660750.t1.1	website	83	249	35	117	1.58	-1.24	0.49	CC2D2A
Cre15.g635800.t1.1	website	22	51	18	20	1.21	-0.33	-0.16		Structural maintenance of chromosome protein 1 (sister chromatid cohesion complex Cohesin, subunit SMC1); ChromDB CPC3404	PF02463	PTHR18937,PTHR18937:SF12	KOG0018		K06636	GO:0005524,GO:0005694	AT3G54670.3	ATSMC1,SMC1,TTN8	Structural maintenance of chromosomes (SMC) family protein
Cre03.g191600.t1.1	website	24	51	19	29	1.09	-0.32	0.29
Cre03.g181450.t1.1	website	34	80	33	44	1.21	-0.04	0.35			PF07773
Cre10.g461300.t1.1	website	18	71	17	16	2.01	-0.04	-0.13
Cre03.g160650.t1.2	website	55	170	30	54	1.64	-0.86	-0.02
Cre09.g397142.t1.1	website	79	158	77	90	1	-0.03	0.2		Transient potential receptor channel	PF00520					GO:0005216,GO:0006811,GO:0016020,GO:0055085
Cre12.g491450.t1.1	website	36	80	48	49	1.15	0.43	0.44
Cre06.g278118.t1.1	website	68	167	91	118	1.3	0.43	0.81
Cre03.g198288.t2.1	website	112	578	97	173	2.37	-0.21	0.63
Cre03.g174950.t1.1	website	45	98	30	68	1.12	-0.6	0.6			PF01764	PTHR21493:SF7,PTHR21493				GO:0004806,GO:0006629	AT3G14075.1		Mono-/di-acylglycerol lipase, N-terminal;Lipase, class 3
Cre09.g394900.t1.1	website	40	86	24	46	1.12	-0.73	0.2			PF00211	PTHR11017				GO:0009190,GO:0016849,GO:0035556
Cre09.g396661.t1.1	website	129	275	77	108	1.09	-0.76	-0.26									AT1G64570.1	DUO3	Homeodomain-like superfamily protein
Cre03.g209281.t1.1	website	26	52	21	27	1	-0.32	0.03			PF00400,PF00637	PTHR12616	KOG2066				AT1G08190.1	ATVAM2,ATVPS41,VAM2,VPS41,ZIP2	vacuolar protein sorting 41
Cre11.g467646.t1.1	website	24	52	20	28	1.13	-0.28	0.2									AT5G01710.1		methyltransferases
Cre01.g004750.t1.1	website	49	129	84	19	1.41	0.79	-1.34									AT3G59440.1		Calcium-binding EF-hand family protein
Cre07.g329861.t1.2	website	38	335	25	39	3.16	-0.58	0.04
Cre06.g281350.t1.2	website	55	121	47	73	1.15	-0.21	0.41		Belongs to MEROPS peptidase family S16 of ATP-dependent proteases; similar to mitochondrial LON protease homolog from Arabidopsis thaliana	PF00004,PF02190,PF05362	PTHR10046,PTHR10046:SF23	KOG2004	3.4.21.-	K08675	GO:0005524,GO:0004176,GO:0006508,GO:0004252	AT5G26860.1	LON1,LON_ARA_ARA	lon protease 1
Cre17.g734350.t1.1	website	37	74	29	47	1.01	-0.37	0.34
Cre12.g498150.t1.2	website	47	95	37	48	1	-0.38	0.03			PF00400
Cre02.g101600.t1.1	website	13	65	17	17	2.26	0.32	0.29			PF11735
Cre01.g030000.t1.1	website	7	163	21	15	4.48	1.53	0.97
Cre07.g317650.t1.1	website	33	66	41	44	1	0.3	0.4									AT5G24750.1		UDP-Glycosyltransferase superfamily protein
Cre12.g502901.t1.1	website	13	115	32	40	3.1	1.27	1.57			PF08263	PTHR24420,PTHR24420:SF487	KOG0472				AT1G17230.1		Leucine-rich receptor-like protein kinase family protein
Cre02.g118350.t1.1	website	42	98	23	29	1.23	-0.88	-0.53				PTHR16172,PTHR16172:SF2
Cre04.g217991.t1.1	website	47	144	39	34	1.62	-0.27	-0.45			PF00400	PTHR14344:SF3,PTHR14344
Cre04.g232702.t1.1	website	15	64	14	20	2.07	-0.14	0.35
Cre02.g099100.t1.1	website	24	55	22	37	1.18	-0.13	0.63			PF00632,PF00415,PF00627	PTHR11254,PTHR11254:SF123	KOG0941			GO:0005622,GO:0006464,GO:0016881,GO:0005515	AT1G55860.1	UPL1	ubiquitin-protein ligase 1
Cre09.g395450.t2.1	website	20	52	19	41	1.4	-0.06	1.05			PF01344	PTHR24412				GO:0005515	AT1G14330.1		Galactose oxidase/kelch repeat superfamily protein
Cre06.g267250.t1.1	website	80	164	62	82	1.02	-0.39	0.03		Dual-specificity protein phosphatase. Previously annotated as MKP2	PF00782	PTHR10159	KOG1716		K05766	GO:0006470,GO:0008138	AT3G23610.3	DSPTP1	dual specificity protein phosphatase 1
Cre05.g233100.t2.1	website	38	154	35	20	2.03	-0.12	-0.92			PF00225,PF00307	PTHR24115:SF135,PTHR24115	KOG0239			GO:0003777,GO:0005524,GO:0007018,GO:0005515	AT3G44730.1	ATKP1,KP1	kinesin-like protein 1
Cre13.g571050.t1.1	website	156	363	108	146	1.22	-0.53	-0.1			PF01388,PF00505		KOG0381			GO:0003677,GO:0005622	AT1G04880.1		HMG (high mobility group) box protein with ARID/BRIGHT DNA-binding domain
Cre01.g006656.t1.1	website	7	63	6	17	3.16	-0.25	1.22
Cre02.g091650.t1.1	website	27	69	25	28	1.33	-0.11	0
Cre02.g104150.t1.1	website	46	142	38	51	1.63	-0.26	0.14
Cre04.g223250.t1.1	website	77	341	81	7	2.15	0.07	-3.54		Gene homologous to limiting-CO2 inducible proteins LCIC, LCIB [PMID: 15235119] and to LCID [PMID 16777959]; part of the CAH1/2 cluster of inversely repeated CO2 responsive genes; LCIE and CCP1 are located in head-to-head orientation in the cluster. The i
Cre03.g206257.t1.1	website	38	90	23	38	1.23	-0.74	-0.03			PF00069	PTHR23257	KOG1187			GO:0004672,GO:0005524,GO:0006468	AT2G48010.1	RKF3	receptor-like kinase in in flowers 3
Cre17.g709600.t1.1	website	24	114	31	27	2.24	0.35	0.16
Cre12.g545100.t1.1	website	8	88	9	6	3.48	0.24	-0.4					KOG3248
Cre12.g526388.t1.1	website	22	53	16	11	1.31	-0.45	-0.96
Cre14.g620050.t1.1	website	20	54	33	34	1.45	0.75	0.8				PTHR13247
Cre10.g433500.t1.1	website	81	212	57	76	1.38	-0.5	-0.1			PF04720						AT3G07350.1		Protein of unknown function (DUF506)
Cre02.g090650.t1.1	website	22	78	11	34	1.78	-1.06	0.61	SEC20	Endoplasmic reticulum Qb-SNARE protein, Sec20-family (Qb.I). Conserved Protein. Class Qb.I SNARE, involved in Golgi-to-ER trafficking (PMID: 17596510). Previously annotated as SEC20	PF03908	PTHR12825					AT3G24315.1	AtSec20	Sec20 family protein
Cre18.g748597.t1.1	website	27	64	31	44	1.29	0.26	0.73
Cre02.g095550.t1.1	website	60	225	43	80	1.9	-0.48	0.4			PF00092,PF07728	PTHR14187:SF34,PTHR14187				GO:0005515,GO:0005524,GO:0016887	AT1G67120.1		ATPases;nucleotide binding;ATP binding;nucleoside-triphosphatases;transcription factor binding
Cre16.g683953.t1.1	website	73	186	66	79	1.35	-0.16	0.11			PF03110					GO:0003677,GO:0005634	AT2G42200.1	SPL9	squamosa promoter binding protein-like 9
Cre04.g217350.t1.2	website	1537	4066	272	1407	1.4	-2.5	-0.13		Potassium ion uptake transporter, distantly linked to KUP5 gene encoding a similar protein	PF02705					GO:0015079,GO:0016020,GO:0071805	AT4G13420.1	ATHAK5,HAK5	high affinity K+ transporter 5
Cre06.g249500.t1.1	website	40	111	54	57	1.47	0.44	0.5	DMC7	Dnmt1 class (cytosine-5-)DNA methyltransferase, ChromDB DMT3403; allelic to the previously published sequence AB108536 at the DMT1 locus [also published as MET1; PMID: 11983892, PMID: 15514055], which was sequenced from strain CC-683, a strain carrying th	PF00145	PTHR10629				GO:0003677,GO:0006306	AT4G14140.1	DMT02,DMT2,MET02,MET2	DNA methyltransferase 2
Cre03.g197300.t1.1	website	10	53	9	44	2.35	-0.25	2.08
Cre11.g475700.t1.1	website	21	62	16	15	1.55	-0.46	-0.54
Cre05.g234850.t1.1	website	77	160	57	60	1.06	-0.42	-0.36			PF00443	PTHR24619:SF40,PTHR24619	KOG1871	3.1.2.15	K11841	GO:0004221,GO:0006511	AT4G30890.1	UBP24	ubiquitin-specific protease 24
Cre04.g217990.t1.1	website	164	615	138	213	1.91	-0.25	0.37
Cre14.g616301.t1.1	website	32	67	14	19	1.07	-1.14	-0.72
Cre12.g530250.t1.1	website	26	62	28	33	1.28	0.13	0.37
Cre06.g278118.t2.1	website	67	172	91	121	1.37	0.44	0.86
Cre08.g382620.t1.1	website	34	89	55	40	1.38	0.68	0.23			PF00400	PTHR22847:SF228,PTHR22847	KOG0271				AT4G02730.1		Transducin/WD40 repeat-like superfamily protein
Cre02.g117250.t1.1	website	35	78	50	54	1.15	0.5	0.62			PF02449					GO:0004565,GO:0005975,GO:0009341
Cre25.g756447.t1.1	website	18	248	16	47	3.79	-0.14	1.39
Cre02.g110700.t1.1	website	26	75	14	25	1.5	-0.88	-0.07					KOG4593				AT5G65780.2	ATBCAT-5	branched-chain amino acid aminotransferase 5 / branched-chain amino acid transaminase 5 (BCAT5)
Cre03.g194500.t1.1	website	290	618	251	177	1.09	-0.21	-0.72			PF00069	PTHR11439,PTHR11439:SF18				GO:0004672,GO:0005524,GO:0006468
Cre13.g578100.t1.1	website	30	70	21	24	1.22	-0.51	-0.33			PF11894						AT5G51200.1		Protein of unknown function (DUF3414)
Cre05.g236600.t1.1	website	25	75	28	17	1.6	0.18	-0.57
Cre07.g325738.t1.1	website	42	100	47	51	1.28	0.17	0.28			PF03110					GO:0003677,GO:0005634	AT2G42200.1	SPL9	squamosa promoter binding protein-like 9
Cre02.g086887.t2.1	website	18	51	11	25	1.55	-0.69	0.49			PF04096	PTHR12347,PTHR12347:SF13			K14297	GO:0005643,GO:0006810	AT1G10390.1		Nucleoporin autopeptidase
Cre13.g575400.t1.1	website	70	162	57	66	1.21	-0.31	-0.08
Cre16.g694300.t1.2	website	31	96	43	37	1.65	0.48	0.28
Cre14.g609950.t1.2	website	51	103	27	33	1.03	-0.93	-0.6
Cre07.g326050.t1.1	website	49	142	61	54	1.55	0.33	0.15			PF00225	PTHR24115,PTHR24115:SF313				GO:0003777,GO:0005524,GO:0007018	AT4G05190.1	ATK5	kinesin 5
Cre08.g369720.t2.1	website	107	230	80	108	1.11	-0.41	0.01			PF00664,PF00005	PTHR24223	KOG0058			GO:0005524,GO:0006810,GO:0016021,GO:0042626,GO:0055085,GO:0016887	AT1G30420.1	ATMRP12,MRP12	multidrug resistance-associated protein 12
Cre04.g232502.t1.1	website	91	198	69	62	1.13	-0.4	-0.54
Cre16.g693900.t1.1	website	67	189	109	71	1.5	0.7	0.1			PF04720						AT2G20670.1		Protein of unknown function (DUF506)
Cre03.g159500.t3.1	website	1226	2991	871	850	1.29	-0.49	-0.53		Pyridoxal-dependent decarboxylase acting on ornithine to produce putrescine, first step in polyamine biosynthesis(PMID: 11950995); fully active, based on conservation of important residues (PMID: 16847581), in particular a conserved lysine residue which i		PTHR11482,PTHR11482:SF28
Cre06.g250902.t1.1	website	933	2297	587	838	1.3	-0.67	-0.15			PF00809,PF02310,PF02574,PF02965	PTHR21091,PTHR21091:SF9	KOG1579	2.1.1.13	K00548	GO:0042558,GO:0031419,GO:0046872,GO:0008898,GO:0005622,GO:0008705,GO:0009086	AT3G25900.1	ATHMT-1,HMT-1	Homocysteine S-methyltransferase family protein
Cre09.g389986.t1.1	website	115	264	109	104	1.2	-0.08	-0.15				PTHR15377:SF2,PTHR15377	KOG3634
Cre06.g278131.t1.1	website	79	166	68	93	1.08	-0.22	0.24				PTHR24006,PTHR24006:SF262					AT5G06600.3	UBP12	ubiquitin-specific protease 12
Cre12.g510600.t1.2	website	117	262	184	173	1.16	0.66	0.57		Serine/Threonine protein kinase. Previously annotated as STPK11	PF00069	PTHR24362,PTHR24362:SF97	KOG0583			GO:0004672,GO:0005524,GO:0006468	AT3G45240.1	ATSNAK2,GRIK1	geminivirus rep interacting kinase 1
Cre04.g223050.t1.2	website	16	212	16	12	3.7	-0.09	-0.42		Carbonic anhydrase 2 (CA2), alpha type; periplasmic localization; high-CO2-inducible [PMID: 2124702]; identical to CAH2_CHLRE, P24258 (gi:115455). The inorganic carbon-concentrating mechanism has been reviewed by Spalding (2008) [PMID: 17597098].	PF00194	PTHR18952,PTHR18952:SF2	KOG0382	4.2.1.1	K01672		AT4G20990.1	ACA4,ATACA4	alpha carbonic anhydrase 4
Cre05.g235018.t1.1	website	35	161	54	63	2.2	0.63	0.84
Cre10.g461550.t1.2	website	24	71	30	35	1.57	0.3	0.54
Cre13.g584450.t2.1	website	86	256	38	81	1.58	-1.16	-0.08			PF08263	PTHR24420,PTHR24420:SF488	KOG3815				AT5G65700.1	BAM1	Leucine-rich receptor-like protein kinase family protein
Cre03.g201150.t1.1	website	98	207	50	89	1.09	-0.96	-0.13									AT3G11950.1		TRAF-like superfamily protein
Cre02.g118151.t1.1	website	2	69	4	2	5.19	1.21	-0.02
Cre01.g051950.t1.2	website	75	189	68	132	1.34	-0.15	0.81		Aspartic peptidase, pepsin (A1) family; similar to chloroplast nucleoid DNA binding protein (CND41) identified in tobacco (PMID: 10683432); its reported chloroplast localization is uncertain, and it usually shows a typical signal peptide; could be secrete	PF00026	PTHR13683	KOG1339			GO:0004190,GO:0006508	AT5G43100.1		Eukaryotic aspartyl protease family protein
Cre01.g053950.t1.1	website	178	369	231	137	1.05	0.38	-0.38
Cre16.g676200.t2.1	website	26	77	19	29	1.54	-0.49	0.14			PF02841,PF02263	PTHR10751,PTHR10751:SF2				GO:0003924,GO:0005525	AT5G46070.1		Guanylate-binding family protein
Cre12.g510500.t1.1	website	70	150	89	79	1.11	0.36	0.18
Cre11.g479350.t2.1	website	124	309	66	80	1.31	-0.92	-0.64					KOG4462				AT5G49960.1
Cre09.g415400.t1.1	website	30	65	14	32	1.12	-1.08	0.1			PF08314	PTHR15922,PTHR15922:SF2					AT5G24350.1
Cre12.g539203.t1.1	website	2	151	4	49	6	0.65	4.37
Cre16.g695800.t1.1	website	41	85	30	48	1.06	-0.42	0.23			PF00686					GO:0003824,GO:0005975
Cre09.g386875.t1.1	website	187	410	171	127	1.13	-0.13	-0.56
Cre03.g154900.t1.1	website	49	135	57	48	1.47	0.22	-0.02				PTHR23102:SF13,PTHR23102					AT1G21580.1		Zinc finger C-x8-C-x5-C-x3-H type family protein
Cre16.g676757.t1.1	website	89	200	48	77	1.17	-0.89	-0.21		Putative phosphate transporter, similar to yeast Pho89, Neurospora PHO4 probable Na+/Pi symporters; highest identity to PTB1 (60%) of the PTB family members.	PF01384	PTHR11101:SF7,PTHR11101	KOG2493			GO:0005315,GO:0006817,GO:0016020	AT3G26570.2	ORF02,PHT2;1	phosphate transporter 2;1
Cre09.g402738.t1.1	website	31	87	27	29	1.47	-0.19	-0.12			PF00211	PTHR13620				GO:0009190,GO:0016849,GO:0035556
Cre16.g696050.t1.1	website	88	182	30	105	1.06	-1.54	0.26				PTHR11584:SF273,PTHR11584
Cre01.g003150.t1.2	website	27	58	34	33	1.1	0.31	0.28
Cre04.g222800.t1.2	website	366	1046	579	26	1.52	0.66	-3.83	LCID	Limiting CO2-inducible gene homologous to limiting-CO2 inducible proteins LCIC, LCIB [PMID: 15235119] and to LCIE [PMID 16777959]; part of the CAH1/2 cluster of inversely repeated CO2 responsive genes; LCID and CCP2 are located in head-to-head orientation
Cre10.g441550.t1.1	website	25	65	34	28	1.35	0.43	0.13		Contains a DUF21 transmembrane domain of unknown function usually associated with CBS domains (found in Hemolysins and Mg2+/CO2 transporters CorB CorC); similarity to many Arabidopsis proteins and to yeast Mam3p(mitochondrial aberrant morphology), involve	PF01595	PTHR12064:SF2,PTHR12064					AT4G33700.1		CBS domain-containing protein with a domain of unknown function (DUF21)
Cre13.g600238.t1.1	website	84	582	73	166	2.8	-0.19	0.99
Cre12.g546877.t2.1	website	22	67	36	37	1.62	0.73	0.77
Cre01.g015600.t1.1	website	41	99	54	70	1.27	0.38	0.77			PF02985	PTHR23346	KOG1242			GO:0005515	AT1G64790.1	ILA	ILITYHIA
Cre14.g614400.t1.1	website	40	87	16	48	1.14	-1.32	0.29			PF08797,PF00271,PF00097,PF00176	PTHR10799,PTHR10799:SF61	KOG1001			GO:0003676,GO:0008270,GO:0016818,GO:0004386,GO:0005524,GO:0003677	AT5G05130.1		DNA/RNA helicase protein
Cre10.g419400.t1.1	website	39	83	46	46	1.12	0.25	0.26
Cre17.g714150.t1.1	website	1835	4694	291	1845	1.35	-2.66	0.01		Potassium ion uptake transporter. Linked to related KUP2 and KUP3	PF02705					GO:0015079,GO:0016020,GO:0071805	AT4G13420.1	ATHAK5,HAK5	high affinity K+ transporter 5
Cre15.g636896.t1.1	website	20	53	18	29	1.41	-0.19	0.52			PF01207	PTHR11082,PTHR11082:SF18		1.-.-.-	K05539	GO:0008033,GO:0017150,GO:0050660,GO:0055114	AT5G47970.1		Aldolase-type TIM barrel family protein
Cre14.g626400.t1.2	website	85	216	70	124	1.36	-0.26	0.56	CYP743C1	Cytochrome P450, CYP197 superfamily, CYP197B family. The CYP711 clan includes CYP711A1 of Arabidopsis (MAX1). This gene product makes a carotenoid-derived branch inhibiting hormone. The CYP743 family has best BLAST hits to CYP3 family members (animal sequ	PF00067	PTHR24301,PTHR24301:SF127	KOG0158			GO:0005506,GO:0009055,GO:0016705,GO:0020037	AT5G38450.1	CYP735A1	cytochrome P450, family 735, subfamily A, polypeptide 1
Cre01.g011750.t1.1	website	41	86	41	34	1.06	-0.01	-0.27			PF10239		KOG4744
Cre09.g395843.t1.1	website	24	65	24	27	1.44	0	0.15			PF00092	PTHR13789,PTHR13789:SF63				GO:0005515	AT3G54780.1		Zinc finger (C3HC4-type RING finger) family protein

## Sheet: Sm162
		Normalized Counts				log2FoldChange			Annotation
Gene	Link	CC124+3	Sm142+3	Sm162+3	Sm181+3	CC124+3 vs. Sm142+3	CC124+3 vs. Sm162+3	CC124+3 vs. Sm181+3	Symbol	Description	PFAM	PANTHER	KOG	KEGG Enzyme	KEGG Orthology	GO	TAIR	TAIR Symbol	TAIR Description
Cre11.g467714.t2.1	website	127	111	264	163	-0.2	1.06	0.36				PTHR13078,PTHR13078:SF14
Cre03.g183950.t1.2	website	17	29	64	31	0.8	1.95	0.89			PF00665,PF07727	PTHR11439				GO:0003677,GO:0015074	AT4G23160.1	CRK8	cysteine-rich RLK (RECEPTOR-like protein kinase) 8
Cre17.g710950.t1.2	website	36	35	119	39	-0.03	1.72	0.11
Cre17.g726600.t2.1	website	136	139	282	173	0.03	1.05	0.34			PF03372,PF00078	PTHR13078,PTHR13078:SF14				GO:0003723,GO:0003964,GO:0006278
Cre02.g073850.t1.2	website	18	19	61	25	0.02	1.74	0.44	CGL54	Conserved expressed protein of unknown function, related to Photosystem II 11 kDa protein precursor							AT1G05385.1	LPA19,Psb27-H1	photosystem II 11 kDa protein-related
Cre12.g499550.t1.2	website	901	559	2049	940	-0.69	1.19	0.06
Cre14.g610700.t1.1	website	56	99	147	68	0.82	1.4	0.28			PF12499
Cre09.g387502.t1.1	website	6177	3296	13757	5079	-0.91	1.16	-0.28
Cre13.g580350.t1.2	website	178	101	420	172	-0.82	1.24	-0.05
Cre34.g759197.t1.1	website	242	362	1379	456	0.58	2.51	0.92
Cre17.g720900.t1.1	website	4	49	54	6	3.6	3.76	0.64
Cre12.g510050.t1.2	website	558	516	1176	674	-0.11	1.07	0.27	CTH1	Copper target homolog 1 protein, chloroplast precursor, functional variant produced under copper and/or oxygen sufficient conditions [GI:15650866; PMID: 11910013; PMID: 14673103]; also named CHL27B; Mg-protoporphyrin IX monomethyl ester (oxidative) cyclas	PF02915			1.14.13.81	K04035	GO:0046872	AT3G56940.1	ACSF,CHL27,CRD1	dicarboxylate diiron protein, putative (Crd1)
Cre03.g165100.t1.2	website	2053	1460	5674	1472	-0.49	1.47	-0.48	PSAI	Chloroplast-targeted; usually encoded in chloroplast genome	PF00796					GO:0009522,GO:0015979	ATCG00510.1		photsystem I subunit I
Cre13.g569150.t1.2	website	15	33	59	23	1.16	1.99	0.61
Cre16.g662052.t1.1	website	150	127	324	200	-0.25	1.11	0.41				PTHR13078,PTHR13078:SF14
Cre15.g634913.t1.1	website	37	38	220	45	0.05	2.58	0.29
Cre16.g675950.t2.1	website	39	76	88	51	0.95	1.17	0.37
Cre09.g417400.t1.1	website	151	179	332	131	0.24	1.13	-0.21			PF05970,PF00628	PTHR23274	KOG0987			GO:0005515	AT4G12620.1	ATORC1B,ORC1B,UNE13	origin of replication complex 1B
Cre07.g320000.t2.1	website	28	23	79	42	-0.33	1.49	0.57			PF05686	PTHR12203
Cre05.g241300.t1.2	website	69	48	209	89	-0.52	1.6	0.37		Small nuclear ribonucleoprotein SmF. Previously annotated as SMPF	PF01423	PTHR11021	KOG3482		K11098		AT4G30220.1	RUXF	small nuclear ribonucleoprotein F
Cre06.g251683.t1.1	website	22	27	123	26	0.26	2.45	0.22
Cre06.g300933.t1.1	website	66	54	353	56	-0.29	2.41	-0.25
Cre11.g467573.t1.1	website	2330	1128	4890	1018	-1.05	1.07	-1.19		Chlorophyll a-b binding protein, chloroplast precursor; PMID: 14988484. Expression of this gene under iron-deficient conditions was studied by Busch et al. 2008 [PMID: 18363784]	PF00504	PTHR21649			K08909	GO:0009765,GO:0016020	AT1G61520.1	LHCA3	photosystem I light harvesting complex gene 3
Cre08.g358581.t1.1	website	231	162	628	206	-0.52	1.44	-0.17
Cre06.g278217.t1.1	website	37	43	112	30	0.22	1.6	-0.33
Cre17.g720250.t1.2	website	1104	1046	5972	848	-0.08	2.44	-0.38	LHCB4	Chlorophyll a-b binding protein of photosystem II. Protein product also known as CP29	PF00504	PTHR21649			K08915	GO:0009765,GO:0016020	AT2G40100.1	LHCB4.3	light harvesting complex photosystem II
Cre10.g439200.t1.2	website	45	36	113	42	-0.31	1.32	-0.1			PF00383	PTHR11079:SF13,PTHR11079	KOG2771			GO:0008270,GO:0016787	AT5G24670.1		Cytidine/deoxycytidylate deaminase family protein
Cre05.g245900.t1.2	website	5384	2836	11369	4349	-0.92	1.08	-0.31		Branched-chain amino acid aminotransferase (BCAT1) (EC:2.6.1.42); similar to rice BCAT (GenBank NP_912527); predicted mitochondrial by Target-P; localization by homology is ambiguous	PF01063	PTHR11825:SF2,PTHR11825	KOG0975	2.6.1.42	K00826	GO:0004084,GO:0009081,GO:0003824,GO:0008152	AT5G65780.1	ATBCAT-5	branched-chain amino acid aminotransferase 5 / branched-chain amino acid transaminase 5 (BCAT5)
Cre19.g751147.t2.1	website	150	172	336	131	0.19	1.16	-0.2			PF07714					GO:0004672,GO:0006468	AT4G21410.1	CRK29	cysteine-rich RLK (RECEPTOR-like protein kinase) 29
Cre10.g443350.t1.2	website	160	162	348	169	0.02	1.12	0.08			PF10475,PF10474	PTHR13258					AT2G27900.1
Cre12.g546600.t1.1	website	289	73	696	153	-1.98	1.27	-0.92	FEA2	High-CO2 inducible, periplasmic protein. Cis-acting regulatory elements were characterized by Fei et al. 2009 [PMID: 19351705].	PF07692
Cre11.g468100.t1.2	website	405	503	1092	636	0.31	1.43	0.65			PF00233	PTHR11347:SF75,PTHR11347				GO:0004114,GO:0007165
Cre07.g344186.t1.1	website	40	27	111	46	-0.56	1.47	0.18
Cre09.g413114.t1.2	website	192	162	554	114	-0.24	1.53	-0.75
Cre06.g283950.t1.2	website	10088	7817	39904	5175	-0.37	1.98	-0.96	LHCBM4	PSII-associated chlorophyll a/b-binding protein. Identified in the eyespot phosphoproteome by Wagner et al. 2008 [PMID: 18065559]	PF00504	PTHR21649			K08913	GO:0009765,GO:0016020	AT2G05100.1	LHCB2,LHCB2.1	photosystem II light harvesting complex gene 2.1
Cre07.g339950.t2.1	website	18	31	77	27	0.8	2.11	0.59
Cre15.g634900.t1.2	website	291	152	788	189	-0.94	1.44	-0.62
Cre01.g028200.t1.1	website	1511	1057	3262	1505	-0.52	1.11	0		Homology to Saccharomyces cerevisiae Dbp2p: essential ATP-dependent RNA helicase of the DEAD-box protein family, involved in nonsense-mediated mRNA decay and rRNA processing. Previously annotated as DBP2 after the yeast protein, but there is no DBP1 in t	PF00271,PF00270	PTHR24031:SF50,PTHR24031	KOG0331	3.6.4.13	K12823	GO:0003676,GO:0004386,GO:0005524,GO:0008026	AT1G55150.1		DEA(D/H)-box RNA helicase family protein
Cre04.g230928.t1.1	website	350	248	778	252	-0.49	1.15	-0.47			PF00085,PF04777	PTHR22897,PTHR22897:SF3				GO:0045454,GO:0016972,GO:0055114	AT2G01270.1	AtQSOX2,QSOX2	quiescin-sulfhydryl oxidase 2
Cre07.g357876.t1.1	website	511	325	1072	645	-0.65	1.07	0.34
Cre03.g208050.t1.2	website	84	90	270	84	0.1	1.68	-0.01	HAD1		PF07977			4.2.1.-	K02372		AT5G10160.1		Thioesterase superfamily protein
Cre03.g173550.t1.2	website	197	376	525	194	0.93	1.41	-0.02									AT1G70900.1
Cre09.g393250.t1.1	website	55	48	244	89	-0.21	2.15	0.69			PF01758	PTHR18640:SF1,PTHR18640				GO:0006814,GO:0008508,GO:0016020	AT3G56160.1		Sodium Bile acid symporter family
Cre09.g392867.t1.1	website	9	11	97	14	0.24	3.44	0.68		Flagella membrane protein, major form. Only one expressed in Chlamydomonas during vegetative growth (and likely even in gametes). A gene model for this was present in v2, lost in v3, and and recovered with Augustus (first noticed in Au5 update). This g			KOG1218
Cre05.g237283.t1.1	website	116	72	273	112	-0.69	1.23	-0.05				PTHR11566:SF21,PTHR11566
Cre30.g758197.t1.1	website	189	244	1113	345	0.37	2.56	0.87			PF00078					GO:0003723,GO:0003964,GO:0006278
Cre14.g610615.t1.1	website	92	71	214	86	-0.38	1.22	-0.09
Cre14.g620400.t1.2	website	135	95	322	198	-0.51	1.25	0.55		Expressed Protein. Similar to the 22 kDa subunit of the ER signal peptidase. Involved in processing signal peptides from ER-targeting proteins	PF04573	PTHR12804	KOG3372	3.4.-.-	K12948	GO:0005787,GO:0006465,GO:0008233,GO:0016021	AT3G05230.1		Signal peptidase subunit
Cre03.g156900.t1.2	website	6749	5180	27669	3102	-0.38	2.04	-1.12	LHCBM5	Chlorophyll a-b binding protein of LHCII	PF00504	PTHR21649				GO:0009765,GO:0016020	AT2G05070.1	LHCB2,LHCB2.2	photosystem II light harvesting complex gene 2.2
Cre03.g146447.t1.1	website	46	48	158	64	0.05	1.77	0.47			PF01344	PTHR23244:SF16,PTHR23244				GO:0005515	AT3G07720.1		Galactose oxidase/kelch repeat superfamily protein
Cre12.g548950.t1.2	website	12604	9207	47363	6401	-0.45	1.91	-0.98	LHCBM7	Chlorophyll a-b binding protein of LHCII	PF00504	PTHR21649			K08913	GO:0009765,GO:0016020	AT2G05070.1	LHCB2,LHCB2.2	photosystem II light harvesting complex gene 2.2
Cre12.g547650.t1.2	website	17	18	132	35	0.09	2.92	1.02
Cre11.g483033.t1.1	website	113	116	239	134	0.04	1.08	0.25			PF00078	PTHR13078,PTHR13078:SF14	KOG1995			GO:0003723,GO:0003964,GO:0006278
Cre12.g529800.t2.1	website	26	38	60	31	0.54	1.22	0.29				PTHR24106	KOG1909				AT1G10510.1	emb2004	RNI-like superfamily protein
Cre05.g241629.t1.1	website	5968	3160	13724	4888	-0.92	1.2	-0.29
Cre09.g398450.t1.1	website	2	2	62	14	-0.42	4.98	2.81
Cre13.g571650.t1.2	website	213	111	461	214	-0.94	1.11	0		Putative DNA-directed RNA polymerases I/II/III subunit 10 (DNA-directed RNA polymerases I, II, and III 8.3 kDa polypeptide) (ABC10-beta) (ABC8); RPB10	PF01194	PTHR23413:SF2,PTHR23413	KOG3497		K03007	GO:0003677,GO:0003899,GO:0006351	AT1G61700.1		RNA polymerases N / 8 kDa subunit
Cre03.g156500.t2.1	website	34	46	86	47	0.45	1.35	0.49
Cre05.g234650.t1.2	website	256	124	665	125	-1.05	1.37	-1.03
Cre09.g417400.t2.1	website	152	180	332	131	0.24	1.12	-0.21			PF05970,PF00628	PTHR23274	KOG0987			GO:0005515	AT4G12620.1	ATORC1B,ORC1B,UNE13	origin of replication complex 1B
Cre09.g413533.t1.1	website	18	13	55	16	-0.53	1.63	-0.14
Cre13.g590450.t1.1	website	94	195	224	135	1.06	1.26	0.53
Cre12.g485400.t1.1	website	109	120	394	130	0.14	1.85	0.25
Cre03.g154550.t1.1	website	133	184	319	191	0.46	1.26	0.52		Putative pyrroline-5-carboxylate reductase (EC 1.5.1.2); similarity to wheat P5CR (GenBank AAW82908)	PF03807	PTHR11645	KOG3124	1.5.1.2	K00286	GO:0004735,GO:0006561,GO:0055114	AT5G14800.1	AT-P5C1,AT-P5R,EMB2772,P5CR	pyrroline-5- carboxylate (P5C) reductase
Cre13.g574950.t1.1	website	466	258	1585	416	-0.85	1.77	-0.17
Cre21.g752247.t1.1	website	863	405	1785	546	-1.09	1.05	-0.66
Cre16.g652600.t2.1	website	63	45	147	23	-0.48	1.22	-1.48
Cre06.g278278.t1.1	website	30	108	145	69	1.84	2.25	1.19
Cre12.g538492.t1.2	website	57	32	128	64	-0.82	1.17	0.17
Cre07.g341100.t2.1	website	207	174	420	200	-0.25	1.02	-0.05
Cre13.g580250.t2.1	website	19	43	52	27	1.13	1.41	0.47			PF03941						AT5G55820.1
Cre16.g676537.t1.1	website	46	52	92	77	0.16	1.01	0.73
Cre13.g570900.t1.1	website	69	58	163	89	-0.25	1.24	0.37		Peptide methionine-S-sulfoxide reductase. Selenocysteine containing protein; the UGA codon in the first exon is translated by a special selenocysteine carrying tRNA that can read UGA [PMID: 12110581]. Selenocysteine tRNA, see PMID: 12869703.	PF01625	PTHR10173:SF6,PTHR10173				GO:0016671,GO:0019538,GO:0055114	AT4G25130.1	PMSR4	peptide met sulfoxide reductase 4
Cre01.g008950.t2.1	website	113	133	297	106	0.24	1.4	-0.09
Cre02.g119000.t1.1	website	84	51	177	62	-0.71	1.09	-0.43			PF04614	PTHR12774			K13337	GO:0005777	AT5G17550.1	AtPEX19-2,PEX19-2	peroxin 19-2
Cre12.g532314.t1.2	website	19	24	60	40	0.35	1.65	1.06
Cre14.g615634.t1.2	website	137	150	551	160	0.13	2.01	0.22
Cre13.g580850.t2.1	website	1452	882	3349	1405	-0.72	1.21	-0.05			PF00237	PTHR13501			K02890	GO:0003735,GO:0006412,GO:0015934,GO:0005622,GO:0005840	ATCG00810.1		ribosomal protein L22
Cre13.g574375.t1.2	website	20	10	62	23	-0.97	1.62	0.15
Cre17.g743346.t1.2	website	89	77	245	50	-0.21	1.47	-0.81
Cre17.g704901.t1.1	website	47	40	159	65	-0.25	1.76	0.48
Cre15.g638955.t1.1	website	98	78	212	127	-0.33	1.12	0.38
Cre04.g217973.t1.1	website	105	104	337	77	-0.01	1.69	-0.44
Cre11.g468250.t1.1	website	20	28	56	27	0.48	1.47	0.42
Cre03.g158900.t1.2	website	60	46	126	96	-0.38	1.07	0.68	DLA2	Dihydrolipoamide acetyltransferase (EC 2.3.1.12), E2 component of pyruvate dehydrogenase complex, probably plastidic, based on Target-P prediction and similarity to Arabidopsis LTA2 (GenBank NP_189215)	PF00364,PF00198,PF02817	PTHR23151:SF31,PTHR23151	KOG0557	2.3.1.12	K00627	GO:0008152,GO:0008415	AT1G34430.1	EMB3003	2-oxoacid dehydrogenases acyltransferase family protein
Cre16.g673450.t1.1	website	13	21	51	21	0.72	2	0.7			PF00665,PF07727	PTHR11439				GO:0003677,GO:0015074	AT4G23160.1	CRK8	cysteine-rich RLK (RECEPTOR-like protein kinase) 8
Cre06.g278207.t1.1	website	131	124	276	166	-0.08	1.07	0.34			PF00078	PTHR13078,PTHR13078:SF14				GO:0003723,GO:0003964,GO:0006278
Cre03.g195410.t1.2	website	24	50	75	45	1.07	1.66	0.92
Cre17.g709450.t1.2	website	49	66	113	83	0.45	1.2	0.76
Cre02.g074720.t1.1	website	46	38	111	52	-0.26	1.27	0.18
Cre03.g195650.t1.2	website	831	390	1882	568	-1.09	1.18	-0.55	PRPS10	Chloroplast Ribosomal Protein S10, imported to chloroplast; Chloroplast Small Ribosomal Subunit Protein S10	PF00338	PTHR11700,PTHR11700:SF5	KOG0900		K02946	GO:0003735,GO:0005622,GO:0005840,GO:0006412	AT3G13120.1		Ribosomal protein S10p/S20e family protein
Cre12.g519000.t1.1	website	24	17	61	33	-0.49	1.37	0.47		Phosphoribosylanthranilate isomerase involved in tryptophan biosynthesis. Previously annotated as ASB2	PF00697	PTHR22854,PTHR22854:SF1	KOG4202	5.3.1.24	K01817	GO:0004640,GO:0006568	AT1G07780.1	PAI1,TRP6	phosphoribosylanthranilate isomerase 1
Cre14.g623550.t1.1	website	53	97	106	46	0.87	1	-0.21				PTHR23402,PTHR23402:SF1
Cre16.g660550.t1.2	website	106	101	222	129	-0.07	1.08	0.29			PF03372,PF00078	PTHR13078,PTHR13078:SF14	KOG1995			GO:0003723,GO:0003964,GO:0006278
Cre14.g629800.t1.2	website	482	265	1630	427	-0.86	1.76	-0.17
Cre01.g014000.t1.2	website	249	154	550	238	-0.69	1.14	-0.06
Cre09.g393025.t1.1	website	112	101	246	147	-0.15	1.14	0.39				PTHR13078,PTHR13078:SF14
Cre04.g213800.t1.1	website	84	109	168	99	0.38	1	0.24				PTHR10825,PTHR10825:SF5					AT5G44280.1	ATRING1A,RING1A	RING 1A
Cre06.g284150.t1.1	website	23	15	173	44	-0.63	2.94	0.96	RHP2	Similar to Rh50 gene product of Drosophila melanogaster	PF00909	PTHR11883:SF4,PTHR11883	KOG3796				AT3G24300.1	AMT1;3,ATAMT1;3	ammonium transporter 1;3
Cre08.g383850.t2.1	website	223	211	500	159	-0.08	1.16	-0.49
Cre11.g483450.t1.1	website	120	84	314	62	-0.51	1.39	-0.94
Cre02.g083935.t1.2	website	18	49	69	34	1.48	1.98	0.96
Cre06.g266800.t1.1	website	52	28	107	43	-0.91	1.02	-0.3			PF01497					GO:0005381,GO:0006827
Cre04.g221450.t1.2	website	31	18	122	23	-0.77	1.98	-0.42			PF12499
Cre11.g467572.t2.1	website	39	40	190	37	0.07	2.31	-0.06
Cre12.g519050.t1.1	website	49	42	132	58	-0.2	1.44	0.25
Cre09.g413114.t3.1	website	162	143	466	100	-0.17	1.53	-0.69
Cre02.g147450.t1.1	website	2488	1541	5398	2616	-0.69	1.12	0.07				PTHR18640:SF1,PTHR18640			K14347		AT3G56160.1		Sodium Bile acid symporter family
Cre02.g144734.t1.2	website	49	51	121	17	0.07	1.32	-1.55
Cre11.g476000.t1.2	website	110	133	420	137	0.28	1.94	0.31
Cre16.g673650.t1.1	website	755	1332	5260	673	0.82	2.8	-0.17		Minor chlorophyll a-b binding protein of photosystem II. Included among genes whose expression levels changed significantly during hydrogen production in sulfur-deficient cells; Nguyen et al. 2008 [PMID: 18708561]. Protein product also known as CP26	PF00504	PTHR21649			K08916	GO:0009765,GO:0016020	AT4G10340.1	LHCB5	light harvesting complex of photosystem II 5
Cre21.g752747.t1.1	website	63	79	160	44	0.33	1.34	-0.53
Cre12.g504650.t1.2	website	25	16	57	36	-0.58	1.22	0.57		Replication-linked Histone H3	PF00125	PTHR11426	KOG1745		K11253	GO:0003677,GO:0000786,GO:0006334	AT4G40030.2		Histone superfamily protein
Cre11.g478100.t1.2	website	39	36	162	55	-0.1	2.08	0.5
Cre09.g407850.t1.2	website	58	90	116	111	0.64	1.01	0.95
Cre12.g558900.t1.2	website	414	176	1096	531	-1.24	1.4	0.36	PETO	Chloroplast precursor; gi|25090906|sp|Q9LLC6|PETO_CHLRE[25090906]. PMID: 7493961, PMID: 7493968
Cre01.g037900.t1.1	website	27	47	77	40	0.78	1.51	0.55				PTHR24772,PTHR24772:SF96					AT4G37020.1
Cre17.g722650.t1.2	website	300	172	602	225	-0.8	1	-0.42
Cre01.g013350.t1.2	website	450	299	1165	326	-0.59	1.37	-0.46
Cre06.g278213.t1.1	website	308	291	943	296	-0.08	1.61	-0.06			PF00504	PTHR21649			K08910	GO:0009765,GO:0016020	AT3G47470.1	CAB4,LHCA4	light-harvesting chlorophyll-protein complex I subunit A4
Cre12.g503550.t1.2	website	153	118	348	165	-0.38	1.19	0.1		2-C-methyl-D-erythritol 2,4-cyclodiphosphate synthase with possible tyrosine decarboxylase activity. Previously annotated as MECPS1	PF02542			4.6.1.12	K01770	GO:0008685,GO:0016114	AT1G63970.1	ISPF,MECPS	isoprenoid F
Cre04.g214801.t3.1	website	31	32	68	55	0.04	1.12	0.8				PTHR11713:SF9,PTHR11713
Cre06.g268350.t1.2	website	23	15	52	26	-0.7	1.15	0.12		Replication-linked Histone H3	PF00125	PTHR11426	KOG1745		K11253	GO:0003677,GO:0000786,GO:0006334	AT4G40030.2		Histone superfamily protein
Cre06.g269544.t1.2	website	173	141	390	161	-0.29	1.17	-0.11
Cre12.g514000.t1.2	website	35	61	72	63	0.8	1.03	0.82		Related to longevity assurance protein; TRAM, LAG1 and CLN8 domain homology; possibly involved in ceramide synthesis	PF03798	PTHR12560				GO:0016021	AT3G25540.1	LAG1	TRAM, LAG1 and CLN8 (TLC) lipid-sensing domain containing protein
Cre06.g304876.t1.1	website	29	103	142	66	1.81	2.28	1.17				PTHR18063,PTHR18063:SF6
Cre08.g358100.t1.1	website	192	153	424	179	-0.33	1.14	-0.1
Cre01.g038950.t1.2	website	76	81	253	75	0.08	1.73	-0.04			PF08806	PTHR13077,PTHR13077:SF5	KOG3384				AT1G05720.1		selenoprotein family protein
Cre07.g353250.t1.2	website	180	217	417	335	0.27	1.21	0.9
Cre13.g585000.t3.1	website	24	4	105	34	-2.74	2.14	0.54
Cre03.g199535.t1.1	website	852	386	2635	619	-1.14	1.63	-0.46		Present in thylakoid-enriched fraction based on mass spectrometric peptide identification [PMID: 17078018]. Previously annotated as LHL3. The LIL (or LHL, light harvesting-like) protein family comprises several thylakoid membrane proteins.							AT4G17600.1	LIL3:1	Chlorophyll A-B binding family protein
Cre03.g173132.t1.1	website	2090	1135	5086	1843	-0.88	1.28	-0.18
Cre14.g624125.t2.1	website	15	17	97	32	0.23	2.73	1.13
Cre09.g396213.t1.1	website	2373	1692	8100	1981	-0.49	1.77	-0.26		Oxygen-evolving enhancer protein 1, chloroplast precursor (OEE1); 33 kDa subunit of oxygen evolving complex of photosystem II [PMID: 3556163, GI:18160]. The mutant fud44 mutant has a TOC1 (Transposon Of Chlamydomonas) atypical long-terminal repeat (LTR)	PF01716				K02716	GO:0005509,GO:0009523,GO:0009654,GO:0015979,GO:0019898,GO:0042549	AT5G66570.1	MSP-1,OE33,OEE1,OEE33,PSBO-1,PSBO1	PS II oxygen-evolving complex 1
Cre07.g355050.t2.1	website	2373	1453	5340	2028	-0.71	1.17	-0.23
Cre12.g559550.t1.2	website	32	5	175	51	-2.8	2.47	0.7
Cre12.g559553.t1.1	website	12	2	68	15	-2.92	2.55	0.34
Cre07.g323890.t1.2	website	16	15	58	23	-0.12	1.85	0.5
Cre09.g397919.t1.1	website	8	10	90	11	0.38	3.54	0.53
Cre04.g231222.t1.1	website	349	266	798	274	-0.39	1.19	-0.35			PF00530,PF00118	PTHR11353:SF11,PTHR11353	KOG0356			GO:0005044,GO:0016020,GO:0005524,GO:0044267	AT2G28000.1	CH-CPN60A,CPN60A,SLP	chaperonin-60alpha
Cre13.g586916.t1.1	website	106	83	302	75	-0.36	1.51	-0.5			PF00076	PTHR23147	KOG0126		K12900	GO:0003676	AT5G18810.1	SCL28	SC35-like splicing factor 28
Cre17.g731591.t1.1	website	94	176	483	101	0.91	2.36	0.11
Cre10.g444250.t1.1	website	17	18	74	25	0.1	2.12	0.51			PF00650	PTHR23324,PTHR23324:SF5	KOG1471				AT2G21520.2		Sec14p-like phosphatidylinositol transfer family protein
Cre01.g043200.t1.2	website	41	31	100	51	-0.4	1.28	0.32	CGLD6	Conserved expressed protein							AT3G50685.1
Cre06.g264650.t1.2	website	27	17	205	28	-0.69	2.95	0.08		Replication-linked Histone H3. ChromoDB HTR3401,HTR3402, and HTR3403 (these seem to now be merged into this one gene model)	PF00125	PTHR11426	KOG1745		K11253	GO:0003677,GO:0000786,GO:0006334	AT4G40030.2		Histone superfamily protein
Cre02.g117376.t1.1	website	31	34	85	28	0.16	1.47	-0.15
Cre12.g552050.t1.1	website	43	90	93	64	1.07	1.11	0.56
Cre01.g049000.t1.2	website	154	62	327	116	-1.32	1.09	-0.42	CGL31	4a-hydroxytetrahydrobiopterin dehydratase. Green-lineage conserved expressed protein. Previously annotated as CGL31	PF01329	PTHR12599	KOG4073			GO:0006729,GO:0008124	AT5G51110.1		Transcriptional coactivator/pterin dehydratase
Cre13.g585000.t1.2	website	24	4	103	34	-2.73	2.12	0.54
Cre16.g650550.t2.1	website	1456	964	4242	1125	-0.6	1.54	-0.37	FAP103	Flagellar Associated Protein similar to nucleoside diphosphate kinase, found in the flagellar proteome [PMID: 15998802]	PF00334	PTHR11349	KOG0888	2.7.4.6	K00940	GO:0004550,GO:0005524,GO:0006165,GO:0006183,GO:0006228,GO:0006241	AT4G09320.1	NDPK1	Nucleoside diphosphate kinase family protein
Cre01.g030050.t1.2	website	1901	934	6937	1629	-1.03	1.87	-0.22	PRPL34	Chloroplast ribosomal protein L34, imported to chloroplast	PF00468	PTHR14503	KOG4612			GO:0003735,GO:0005622,GO:0005840,GO:0006412	AT1G29070.1		Ribosomal protein L34
Cre06.g274850.t1.2	website	20	12	51	20	-0.67	1.37	0.03		Replication-linked Histone H3. Also annotated as HTR23 and HTR26	PF00125	PTHR11426	KOG1745		K11253	GO:0003677,GO:0000786,GO:0006334	AT4G40030.2		Histone superfamily protein
Cre02.g104876.t1.1	website	36	52	101	57	0.57	1.52	0.69
Cre08.g383300.t1.2	website	26	33	74	32	0.33	1.5	0.29			PF03647		KOG4267			GO:0016020	AT2G26240.1		Transmembrane proteins 14C
Cre03.g179800.t1.2	website	325	330	738	350	0.02	1.18	0.11	LCI24	Low-CO2 inducible gene revealed by cDNA array analyses; SOSUI prediction: 3 transmembrane region. TargetP prediction: Mitochondria (confidence: 4); regulated by CCM1 [PMID: 15235119]. Acclimation to changing CO2 concentrations and light intensities was st	PF07466
Cre11.g467718.t1.1	website	476	317	986	576	-0.59	1.05	0.27		Similar to Arabidopsis At5g06410, the putative homologue of yeast Jac1p and E. coli HscB, co-chaperone involved in iron-sulfur cluster assembly. Likely localized to mitochondria.	PF00226,PF07743	PTHR14021,PTHR14021:SF11	KOG3192		K04082	GO:0031072,GO:0006457	AT5G06410.1		DNAJ heat shock N-terminal domain-containing protein
Cre06.g264350.t1.2	website	1221	387	2753	835	-1.66	1.17	-0.55	PRPL13	Chloroplast ribosomal protein L13, imported to chloroplast; Chloroplast large ribosomal subunit protein L13	PF00572	PTHR11545,PTHR11545:SF2	KOG3203		K02871	GO:0003735,GO:0005840,GO:0006412	AT1G78630.1	emb1473	Ribosomal protein L13 family protein
Cre02.g084050.t1.2	website	22	35	50	38	0.68	1.21	0.82	SEC62	Expressed Protein. Similar to SEC62 component of the ER translocation apparatus.	PF03839	PTHR12443:SF9,PTHR12443			K12275	GO:0008565,GO:0015031,GO:0016021	AT3G20920.1		translocation protein-related
Cre02.g146400.t1.2	website	2948	1709	6742	2672	-0.79	1.19	-0.14		Chlamydomonas Specific family B protein, unknown function
Cre10.g456440.t2.1	website	54	48	116	58	-0.15	1.11	0.12
Cre03.g175926.t1.1	website	51	60	109	88	0.22	1.09	0.79					KOG3815				AT2G10940.1		Bifunctional inhibitor/lipid-transfer protein/seed storage 2S albumin superfamily protein
Cre17.g723750.t1.1	website	155	267	377	229	0.78	1.28	0.56
Cre12.g501700.t1.1	website	560	369	1340	524	-0.6	1.26	-0.09
Cre09.g402219.t1.1	website	131	180	9509	46	0.45	6.18	-1.52		Regulated by CCM1 [PMID: 15235119]. Acclimation to changing CO2 concentrations and light intensities was studied by Yamano et al. 2008 [PMID: 18322145].
Cre06.g278137.t1.1	website	112	70	245	62	-0.67	1.13	-0.85
Cre11.g467715.t1.1	website	5566	3025	12033	4527	-0.88	1.11	-0.3
Cre07.g344950.t1.2	website	3586	3054	10707	2715	-0.23	1.58	-0.4	LHCA9	Encodes a less abundant light-harvesting antenna protein for PS1. The sequence of this gene was deposited in Genbank (AF244524) by Merchan and Fernandez (2002). It is designated as Lhca9 in PMID: 14555480, and Lhca7 in PMID: 14652691, respectively.	PF00504	PTHR21649				GO:0009765,GO:0016020	AT1G45474.1	LHCA5	photosystem I light harvesting complex gene 5
Cre08.g358521.t1.1	website	42	24	102	49	-0.8	1.3	0.24
Cre04.g230438.t1.1	website	247	336	547	248	0.45	1.15	0.01		Serine/threonine protein kinase. Previously annotated as SRR25	PF00069	PTHR23257	KOG0192			GO:0004672,GO:0005524,GO:0006468	AT1G14000.1	VIK	VH1-interacting kinase
Cre17.g704251.t1.1	website	53	85	122	44	0.7	1.21	-0.27
Cre17.g738050.t1.2	website	107	110	385	109	0.04	1.85	0.03		Isolated as a detergent resistant membrane protein from flagellar membranes	PF04749	PTHR15907,PTHR15907:SF15					AT3G18470.1		PLAC8 family protein
Cre05.g241851.t2.1	website	108	110	221	129	0.02	1.03	0.25			PF03372,PF00078	PTHR13078,PTHR13078:SF14				GO:0003723,GO:0003964,GO:0006278
Cre12.g551552.t1.1	website	4	6	71	25	0.52	4.1	2.61			PF12499
Cre16.g685600.t1.2	website	29	79	101	57	1.45	1.82	1
Cre11.g483033.t2.1	website	113	115	240	136	0.03	1.09	0.27			PF00078	PTHR13078,PTHR13078:SF14	KOG1995			GO:0003723,GO:0003964,GO:0006278
Cre08.g383850.t1.1	website	289	276	584	205	-0.06	1.02	-0.49
Cre01.g004450.t1.2	website	34	24	84	40	-0.47	1.32	0.25	CPLD42	Conserved expressed membrane protein of unknown function (DUF1517). This family consists of several hypothetical glycine rich plant and bacterial proteins of around 300 residues in length.	PF07466						AT1G54520.1
Cre19.g751147.t1.1	website	255	271	543	273	0.09	1.09	0.1			PF07714	PTHR26391:SF248,PTHR26391				GO:0004672,GO:0006468	AT2G31010.1		Protein kinase superfamily protein
Cre13.g582350.t1.1	website	38	39	148	64	0.04	1.95	0.73			PF00899	PTHR10953,PTHR10953:SF9	KOG2336		K12164	GO:0003824	AT1G05350.1		NAD(P)-binding Rossmann-fold superfamily protein
Cre11.g467566.t1.1	website	159	75	408	183	-1.07	1.36	0.2
Cre12.g559700.t2.1	website	30	4	162	49	-2.81	2.43	0.69
Cre07.g343050.t1.2	website	54	27	514	80	-0.98	3.25	0.57
Cre06.g289033.t1.2	website	100	59	216	119	-0.74	1.11	0.25
Cre01.g013700.t1.2	website	144	166	345	127	0.21	1.26	-0.18			PF01459	PTHR11743:SF24,PTHR11743	KOG3126			GO:0005741,GO:0006820,GO:0008308,GO:0044070,GO:0055085	AT5G57490.1	ATVDAC4,VDAC4	voltage dependent anion channel 4
Cre06.g286250.t1.2	website	76	65	163	64	-0.22	1.12	-0.23		Putative mitochondrial substrate carrier protein. Based on homology to: 1)gi|34394981|dbj|BAC84529.1|[34394981] a mitochondrial aspartate-glutamate carrier protein-like from Oryza sativa 2)gi|15028275|gb|AAK76726.1|[15028275] a putative mitochondrial carr	PF00153	PTHR24089:SF45,PTHR24089	KOG0768				AT4G39460.1	SAMC1,SAMT1	S-adenosylmethionine carrier 1
Cre17.g700425.t1.2	website	1341	643	3124	780	-1.06	1.22	-0.78
Cre06.g268600.t1.2	website	593	400	1972	344	-0.57	1.73	-0.79		Nucleic acid binding protein; RNA binding protein involved in the light-regulated differential expression of the light-harvesting antenna of Chlamydomonas reinhardtii [PMID: 16284312, Genbank entry AY157846]. Studied by Wobbe et al. 2009 [PMID: 19666611]	PF00313,PF00076	PTHR23003:SF10,PTHR23003				GO:0003677,GO:0006355,GO:0003676	AT2G21060.1	ATCSP4,ATGRP2B,GRP2B	glycine-rich protein 2B
Cre09.g408350.t1.2	website	24	21	67	32	-0.18	1.47	0.41			PF05903
Cre08.g379200.t1.1	website	37	30	100	52	-0.28	1.44	0.5	CPLD18	Probably 3\'-end of a conserved expressed protein; contains a HExxH motif typical of Zn-binding metalloproteases, but this motif is not embedded in a transmembrane segment as in RseP Should be fused with upstream gene model, Au9.Cre08.g379250(-)							AT2G21960.1
Cre10.g456480.t1.1	website	127	118	261	138	-0.11	1.04	0.12			PF01753	PTHR13078,PTHR13078:SF14				GO:0008270
Cre02.g082852.t1.1	website	2350	2288	10071	2536	-0.04	2.1	0.11			PF06596					GO:0009523,GO:0015979,GO:0016020	AT2G06520.1	PSBX	photosystem II subunit X
Cre12.g518500.t1.1	website	33	40	107	20	0.29	1.72	-0.69
Cre14.g631141.t1.2	website	145	146	582	151	0.01	2.01	0.06
Cre03.g194400.t1.2	website	395	349	837	402	-0.18	1.08	0.03		Eukaryotic translation initiation factor 3, subunit I. Also known as eIF3 subunit 2, eIF-3-beta, eIF-p36, eIF3i, and TGF-beta receptor interacting protein 1 (TRIP-1)	PF00400	PTHR19877	KOG0643		K03246		AT2G46290.1		Transducin/WD40 repeat-like superfamily protein
Cre17.g710881.t1.2	website	29	38	129	29	0.39	2.15	0.01
Cre16.g662800.t1.2	website	22	55	69	41	1.32	1.66	0.9		Splicing factor, component of the U4/U6-U5 snRNP complex. Homologue of S. cerevisiae Prp4 protein	PF00400	PTHR19846	KOG0272		K12662		AT2G41500.1	EMB2776,LIS	WD-40 repeat family protein / small nuclear ribonucleoprotein Prp4p-related
Cre13.g576400.t1.2	website	240	349	503	252	0.55	1.07	0.07		Branched-chain amino acid aminotransferase related to 4-amino-4-deoxychorismate lyase. Previously annotated as ADCL1	PF01063	PTHR11825,PTHR11825:SF6	KOG0975	2.6.1.42	K00826	GO:0003824,GO:0008152	AT5G57850.1		D-aminoacid aminotransferase-like PLP-dependent enzymes superfamily protein
Cre12.g499550.t2.1	website	843	525	1921	875	-0.68	1.19	0.05
Cre07.g338650.t1.1	website	24	31	56	19	0.38	1.23	-0.34
Cre11.g481951.t1.1	website	13	26	71	6	1	2.46	-1.15
Cre04.g232104.t1.1	website	10509	8759	47353	5353	-0.26	2.17	-0.97			PF00504	PTHR21649			K08913	GO:0009765,GO:0016020	AT2G05100.1	LHCB2,LHCB2.1	photosystem II light harvesting complex gene 2.1
Cre02.g109850.t1.1	website	99	84	201	96	-0.24	1.01	-0.04			PF06432	PTHR12982	KOG3059		K03859	GO:0006506,GO:0016021,GO:0017176	AT2G34980.1	SETH1	phosphatidylinositolglycan synthase family protein
Cre09.g399250.t1.2	website	96	86	1593	51	-0.15	4.05	-0.9		Related to a series of bacterial genes among which is a putative Ketosteroid isomerase-related protein of Ralstonia; however, it is impossible to find a similarity with the well-characterized delta5-3-ketosteroid isomerase of Pseudomonas putida or Comamon	PF07366
Cre17.g724750.t1.2	website	23	17	51	31	-0.45	1.19	0.48
Cre09.g386753.t1.1	website	185	248	794	275	0.42	2.1	0.58			PF04689					GO:0003677,GO:0005634,GO:0006355
Cre02.g091193.t1.2	website	57	53	144	60	-0.11	1.33	0.06									AT3G17668.1	ENA	DnaJ/Hsp40 cysteine-rich domain superfamily protein
Cre12.g494250.t1.2	website	82	142	184	122	0.8	1.17	0.58									AT4G16060.1
Cre06.g297082.t2.1	website	1346	916	3186	1414	-0.55	1.24	0.07
Cre07.g342352.t1.1	website	141	103	381	173	-0.46	1.44	0.29			PF03604	PTHR12056	KOG3507		K03009	GO:0003677,GO:0003899,GO:0006351	AT5G41010.1	NRPB12,NRPD12,NRPE12	DNA directed RNA polymerase, 7 kDa subunit
Cre02.g117150.t1.2	website	20	26	106	14	0.35	2.41	-0.52			PF00004	PTHR23077,PTHR23077:SF10	KOG0744			GO:0005524	AT4G24710.1		P-loop containing nucleoside triphosphate hydrolases superfamily protein
Cre14.g624850.t1.1	website	140	111	330	145	-0.33	1.24	0.05
Cre07.g320000.t3.1	website	28	23	79	42	-0.33	1.49	0.58			PF05686	PTHR12203
Cre01.g035450.t1.2	website	259	268	541	336	0.05	1.06	0.38			PF01027	PTHR23291,PTHR23291:SF15	KOG2322		K06890		AT1G03070.1		Bax inhibitor-1 family protein
Cre08.g379650.t1.2	website	281	227	606	193	-0.31	1.11	-0.54		Similar to Tic20 from Pisum sativum (AAC64607); has three predicted transmembrane domains; sequence alignment implies localisation within the inner membrane of chloroplast and interactions with Tic22 and Tic110; TargetP prediction: chloroplast (0.985; con							AT1G04940.1	TIC20	translocon at the inner envelope membrane of chloroplasts 20
Cre12.g508750.t1.2	website	2726	1585	7427	1346	-0.78	1.45	-1.02	LHCA2		PF00504	PTHR21649				GO:0009765,GO:0016020	AT1G19150.1	LHCA2*1,LHCA6	photosystem I light harvesting complex gene 6
Cre06.g307950.t1.1	website	33	40	119	19	0.28	1.86	-0.78			PF03948,PF01281	PTHR21368:SF18,PTHR21368				GO:0003735,GO:0005622,GO:0005840,GO:0006412	AT5G53070.1		Ribosomal protein L9/RNase H1
Cre11.g481500.t1.2	website	42	81	103	67	0.95	1.3	0.67		Glutamine amidotransferase/cyclase involved in histidine biosynthesis; imidazole glycerol phosphate synthase (IGPS).	PF00977	PTHR21235:SF2,PTHR21235	KOG0623	2.4.2.-,4.1.3.-	K01663	GO:0000105	AT4G26900.1	AT-HF,HISN4	HIS HF
Cre07.g320000.t1.2	website	28	23	79	42	-0.33	1.49	0.57			PF05686	PTHR12203
Cre12.g507005.t1.1	website	17	13	120	36	-0.41	2.85	1.13
Cre08.g373376.t1.1	website	265	313	955	497	0.24	1.85	0.91
Cre13.g579300.t1.1	website	34	56	96	66	0.73	1.52	0.97
Cre09.g401600.t1.2	website	26	28	79	28	0.12	1.61	0.13			PF01918					GO:0003676	AT2G34160.1		Alba DNA/RNA-binding protein
Cre01.g015700.t1.2	website	76	40	168	67	-0.93	1.14	-0.19				PTHR12176	KOG1271				AT3G60910.1		S-adenosyl-L-methionine-dependent methyltransferases superfamily protein
Cre01.g025726.t1.1	website	135	105	273	165	-0.37	1.01	0.28
Cre17.g731150.t1.2	website	112	104	252	170	-0.12	1.16	0.59			PF01105	PTHR22811:SF31,PTHR22811	KOG1692			GO:0006810,GO:0016021	AT3G22845.1		emp24/gp25L/p24 family/GOLD family protein
Cre12.g502600.t1.2	website	37	55	84	15	0.57	1.18	-1.32	SLT1	SAC1-like transporter 1, putative sodium/sulfate co-transporter, transcript is up-regulated during sulfur-deprivation; related to the SAC1 protein which regulates sulfur-deficiency responses [PMID: 16307308]	PF03600,PF02080	PTHR10283:SF52,PTHR10283				GO:0015137,GO:0015746,GO:0016021,GO:0055085,GO:0006813,GO:0008324	AT5G47560.1	ATSDAT,ATTDT,TDT	tonoplast dicarboxylate transporter
Cre07.g331114.t2.1	website	56	80	121	64	0.51	1.11	0.2
Cre04.g217962.t1.1	website	659	272	1596	355	-1.28	1.28	-0.89		Low-CO2 inducible gene revealed by cDNA analyses. At least five other paralogous genes are conserved in Chlamydomonas genome. N-terminal sequences are repeated; regulated by CCM1 [PMID: 15235119]. Acclimation to changing CO2 concentrations and light inte
Cre10.g462700.t1.1	website	51	55	103	55	0.1	1	0.1				PTHR13047	KOG1689		K14397		AT4G25550.1		Cleavage/polyadenylation specificity factor, 25kDa subunit
Cre12.g556653.t1.1	website	15	42	52	25	1.48	1.79	0.72
Cre02.g080700.t1.2	website	7802	4087	20252	7548	-0.93	1.38	-0.05		HSP70-like protein containing an ER retention motif, an ER-targeting sequence; it forms a cluster with ER-targeted chaperones HSP90B and BIP2 [PMID: 16143837]; similar to ER-HSP70s from other organisms including BIP proteins in Arabidopsis. Acclimation	PF00012	PTHR19375	KOG0100		K09490	GO:0005524	AT5G42020.1	BIP,BIP2	Heat shock protein 70 (Hsp 70) family protein
Cre06.g303192.t1.1	website	19	13	56	21	-0.51	1.55	0.13
Cre11.g467583.t1.1	website	55	43	180	66	-0.34	1.71	0.26				PTHR24359:SF89,PTHR24359
Cre16.g667354.t1.1	website	99	78	206	118	-0.34	1.06	0.25
Cre17.g713800.t1.2	website	23	24	53	25	0.1	1.21	0.14			PF04755					GO:0005198,GO:0009507	AT4G22240.1		Plastid-lipid associated protein PAP / fibrillin family protein
Cre06.g284050.t1.2	website	101	86	774	114	-0.23	2.94	0.18		Transcription activation factor. Contains a YEATS domain, similar to rice putative TAF14b. ChromoDB YDG3401. Homolog of yeast YAF9, involved in transcriptional regulation as part of the chromatin remodeling complex, SWR-C (see PMID: 14690608); may inte	PF03366	PTHR23195			K11341	GO:0005634,GO:0006355	AT5G45600.1	GAS41,TAF14B	YEATS family protein
Cre17.g721553.t1.2	website	71	66	199	89	-0.11	1.5	0.33
Cre16.g659667.t2.1	website	107	70	322	119	-0.62	1.59	0.15
Cre13.g568672.t1.2	website	10	4	118	12	-1.41	3.6	0.35
Cre07.g341100.t1.2	website	176	140	354	169	-0.32	1.01	-0.06
Cre13.g580250.t1.1	website	20	42	52	27	1.09	1.39	0.43			PF03941						AT5G55820.1
Cre01.g072027.t1.1	website	73	100	148	66	0.45	1.01	-0.14				PTHR13078,PTHR13078:SF14
Cre03.g156500.t1.1	website	34	46	86	47	0.44	1.34	0.49
Cre02.g077650.t1.2	website	90	41	222	63	-1.13	1.31	-0.49			PF00782	PTHR23339,PTHR23339:SF35				GO:0006470,GO:0008138
Cre07.g339950.t1.1	website	18	31	77	27	0.84	2.15	0.63
Cre10.g423083.t2.1	website	108	108	236	147	0	1.13	0.44				PTHR13078,PTHR13078:SF14
Cre09.g412700.t1.1	website	67	48	187	27	-0.48	1.48	-1.3			PF01541					GO:0004518,GO:0005622,GO:0006281	AT5G43210.1		Excinuclease ABC, C subunit, N-terminal
Cre16.g690879.t1.1	website	6571	3651	14349	5602	-0.85	1.13	-0.23	FAP173		PF01145	PTHR10264,PTHR10264:SF25				GO:0016020	AT5G62740.1	ATHIR1,HIR1	SPFH/Band 7/PHB domain-containing membrane-associated protein family
Cre16.g685628.t1.2	website	28	56	67	28	0.99	1.26	-0.02
Cre12.g499601.t1.1	website	530	334	1242	605	-0.67	1.23	0.19
Cre13.g588800.t1.2	website	16	19	52	29	0.25	1.68	0.85
Cre42.g760397.t1.1	website	6274	3385	13994	5193	-0.89	1.16	-0.27
Cre03.g158000.t1.2	website	224	171	472	180	-0.39	1.08	-0.31		Glutamate-1-semialdehyde aminotransferase (GSA-AT); Glutamate-1-semialdehyde 2,1-aminomutase, chloroplast precursor; PMID: 16126849; PMID: 15890644; PMID: 12228605; PMID: 10872234; PMID: 10080695; PMID: 8989881; PMID: 8155881; PMID: 1985889; predicted chl	PF00202	PTHR11986,PTHR11986:SF5	KOG1401	5.4.3.8	K01845	GO:0008483,GO:0030170	AT3G48730.1	GSA2	glutamate-1-semialdehyde 2,1-aminomutase 2
Cre06.g310576.t1.1	website	124	103	266	163	-0.27	1.1	0.39
Cre12.g486300.t1.2	website	782	525	1803	825	-0.58	1.2	0.08	PSAL		PF02605				K02699	GO:0009522,GO:0009538,GO:0015979	AT4G12800.1	PSAL	photosystem I subunit l
Cre10.g418700.t1.2	website	39	27	88	57	-0.51	1.18	0.57			PF10237	PTHR13200					AT3G58470.1		nucleic acid binding;methyltransferases
Cre16.g652600.t1.1	website	71	49	162	24	-0.53	1.2	-1.56
Cre17.g719150.t1.2	website	296	119	768	164	-1.31	1.38	-0.85
Cre07.g325980.t1.1	website	68	38	207	72	-0.83	1.62	0.1
Cre14.g624700.t1.2	website	20	64	88	42	1.66	2.14	1.07
Cre07.g341553.t1.1	website	213	210	437	245	-0.02	1.04	0.21			PF00078	PTHR13078,PTHR13078:SF14				GO:0003723,GO:0003964,GO:0006278
Cre03.g171100.t1.1	website	95	56	201	75	-0.78	1.07	-0.34									AT1G08640.1	CJD1	Chloroplast J-like domain 1
Cre11.g468050.t1.2	website	62	64	149	84	0.06	1.28	0.45			PF04012						AT1G65260.1	PTAC4,VIPP1	plastid transcriptionally active 4
Cre10.g446150.t1.2	website	55	73	113	79	0.4	1.04	0.51			PF01697						AT3G27330.1		zinc finger (C3HC4-type RING finger) family protein
Cre01.g042352.t1.1	website	5	19	76	40	1.8	3.84	2.91			PF00089,PF00530	PTHR19331,PTHR19331:SF418	KOG3592			GO:0004252,GO:0006508,GO:0005044,GO:0016020
Cre03.g183750.t1.1	website	30	50	75	39	0.72	1.32	0.35	OPR16
Cre13.g562900.t1.2	website	92	87	225	74	-0.09	1.29	-0.33
Cre17.g726600.t1.2	website	146	147	298	181	0.01	1.03	0.31			PF03372,PF00078	PTHR13078,PTHR13078:SF14	KOG1995			GO:0003723,GO:0003964,GO:0006278
Cre13.g569150.t2.1	website	15	33	59	23	1.17	2.01	0.64
Cre21.g752347.t1.1	website	93	121	227	76	0.37	1.28	-0.31
Cre14.g610599.t1.1	website	179	165	366	167	-0.12	1.03	-0.1
Cre05.g237283.t2.1	website	119	74	277	113	-0.68	1.21	-0.07				PTHR11566:SF21,PTHR11566
Cre11.g467714.t1.1	website	130	118	271	166	-0.13	1.06	0.36				PTHR13078,PTHR13078:SF14
Cre03.g209841.t1.1	website	19	17	56	33	-0.11	1.58	0.8
Cre09.g386748.t1.1	website	112	90	241	143	-0.31	1.1	0.35
Cre12.g487300.t1.2	website	4059	2378	8545	3742	-0.77	1.07	-0.12			PF07282	PTHR23257,PTHR23257:SF99
Cre06.g259850.t1.2	website	939	512	2646	935	-0.87	1.49	-0.01	PRPL29	Putative chloroplast ribosomal protein L29
Cre17.g713000.t1.2	website	45	45	101	36	0	1.15	-0.36
Cre06.g257601.t1.2	website	562	550	1157	85	-0.03	1.04	-2.72	PRX1	2-cys Peroxiredoxin, thioredoxin dependent peroxidase, chloroplast precursor, PMID: 11784321. Protein processed at aa 39 to produce N-terminus of SHAEKPL as determined by Edman degradation	PF00578,PF10417	PTHR10681	KOG0852	1.11.1.15	K03386	GO:0016209,GO:0016491,GO:0051920	AT5G06290.1	2-Cys Prx B,2CPB	2-cysteine peroxiredoxin B
Cre10.g456420.t1.1	website	136	121	304	162	-0.17	1.16	0.25				PTHR13078,PTHR13078:SF14
Cre10.g456554.t1.2	website	58	38	134	66	-0.62	1.2	0.18
Cre07.g328400.t1.2	website	26	46	65	39	0.82	1.32	0.58			PF00641,PF00076	PTHR23238	KOG1995		K13098	GO:0005622,GO:0008270,GO:0003676	AT1G50300.1	TAF15	TBP-associated factor 15
Cre01.g049550.t1.2	website	43	54	86	57	0.35	1.02	0.42									AT4G11790.1		Pleckstrin homology (PH) domain superfamily protein
Cre19.g751047.t1.1	website	678	276	1692	355	-1.3	1.32	-0.93
Cre03.g198250.t1.2	website	732	293	1748	367	-1.32	1.26	-1
Cre06.g278206.t1.1	website	53	59	156	42	0.15	1.56	-0.33
Cre06.g300700.t1.1	website	68	32	145	38	-1.08	1.09	-0.84			PF01370	PTHR15020	KOG1203			GO:0003824,GO:0044237,GO:0050662	AT2G34460.1		NAD(P)-binding Rossmann-fold superfamily protein
Cre10.g458400.t1.2	website	3410	2118	7413	3241	-0.69	1.12	-0.07		Scavenger receptor cysteine-rich protein with multiple C-type lectin domains and a glycoside hydrolase family 18 domain. Very large protein. Part of a group of 4 homologous proteins.
Cre04.g214801.t1.1	website	30	32	64	51	0.05	1.08	0.74				PTHR11713:SF9,PTHR11713
Cre01.g041650.t1.1	website	28	12	62	27	-1.18	1.17	-0.03
Cre06.g299000.t1.2	website	1153	578	2405	866	-1	1.06	-0.41	PRPL21	Chloroplast ribosomal protein L21, imported to chloroplast; Chloroplast large ribosomal subunit protein L21	PF00829	PTHR21349	KOG1686			GO:0003723,GO:0003735,GO:0005622,GO:0005840,GO:0006412	AT4G30930.1	NFD1	Ribosomal protein L21
Cre17.g697550.t1.1	website	39	59	100	65	0.59	1.35	0.73
Cre16.g650550.t1.2	website	1404	935	4187	1054	-0.59	1.58	-0.41	FAP103	Flagellar Associated Protein similar to nucleoside diphosphate kinase, found in the flagellar proteome [PMID: 15998802]	PF00334	PTHR11349	KOG0888	2.7.4.6	K00940	GO:0004550,GO:0005524,GO:0006165,GO:0006183,GO:0006228,GO:0006241	AT4G09320.1	NDPK1	Nucleoside diphosphate kinase family protein
Cre16.g673203.t1.1	website	25	87	113	55	1.81	2.19	1.15
Cre12.g490500.t1.2	website	69	73	199	99	0.08	1.52	0.5	CGL78	Conserved expressed protein of unknown function	PF10674						AT5G58250.1
Cre13.g580850.t1.2	website	1455	883	3352	1407	-0.72	1.2	-0.05			PF00237	PTHR13501			K02890	GO:0003735,GO:0006412,GO:0015934,GO:0005622,GO:0005840	ATCG00810.1		ribosomal protein L22
Cre12.g507556.t1.1	website	5565	3024	12027	4524	-0.88	1.11	-0.3
Cre09.g408000.t1.1	website	46	48	142	34	0.03	1.62	-0.46			PF03227	PTHR13234,PTHR13234:SF8	KOG3160
Cre08.g361850.t1.2	website	69	44	139	63	-0.64	1.02	-0.13			PF05981
Cre07.g348350.t1.2	website	53	55	177	93	0.05	1.73	0.8			PF04720						AT3G54550.1		Protein of unknown function (DUF506)
Cre02.g082750.t1.2	website	1159	993	7828	1257	-0.22	2.76	0.12	PSBX	Encoding a 4.1 kDa subunit for PS2 with a single TMH [PMID: 16143838].	PF06596					GO:0009523,GO:0015979,GO:0016020	AT2G06520.1	PSBX	photosystem II subunit X
Cre17.g741272.t1.1	website	63	57	143	69	-0.13	1.2	0.15
Cre10.g450000.t1.2	website	50	103	104	88	1.05	1.06	0.82
Cre01.g052200.t1.2	website	30	38	59	32	0.39	1.02	0.13			PF00076	PTHR13191			K14545	GO:0003676	AT5G38720.1
Cre12.g519050.t2.1	website	49	42	132	58	-0.21	1.43	0.25
Cre23.g754647.t1.1	website	134	143	436	143	0.09	1.7	0.1
Cre12.g550850.t1.2	website	959	842	4582	1036	-0.19	2.26	0.11	PSBP1	Oxygen-evolving enhancer protein 2, chloroplast precursor (OEE2) (23 kDa subunit of oxygen evolving complex of photosystem II) (OEC 23 kDa subunit) (23 kDa thylakoid membrane protein) (OEC23);PMID: 3468511; targeted to thylakoid lumen by TAT pathway	PF01789				K02717	GO:0005509,GO:0009523,GO:0009654,GO:0015979,GO:0019898	AT1G06680.1	OE23,OEE2,PSBP-1,PSII-P	photosystem II subunit P-1
Cre09.g413114.t2.1	website	187	159	536	111	-0.23	1.52	-0.75
Cre12.g529800.t1.1	website	26	37	60	31	0.54	1.22	0.29				PTHR24106	KOG1909				AT1G10510.1	emb2004	RNI-like superfamily protein
Cre12.g507559.t1.1	website	6177	3319	13841	5113	-0.9	1.16	-0.27		Similar to Arabidopsis At5g06410, the putative homologue of yeast Jac1p and E. coli HscB, co-chaperone involved in iron-sulfur cluster assembly. Likely localized to mitochondria.	PF00226,PF07743	PTHR14021,PTHR14021:SF11	KOG3192		K04082	GO:0031072,GO:0006457	AT5G06410.1		DNAJ heat shock N-terminal domain-containing protein
Cre03.g183400.t1.1	website	46	29	103	30	-0.65	1.16	-0.6									AT3G55250.1
Cre17.g746547.t1.1	website	133	195	355	119	0.56	1.42	-0.15			PF00170					GO:0003700,GO:0006355,GO:0043565,GO:0046983	AT2G42380.2	ATBZIP34,BZIP34	Basic-leucine zipper (bZIP) transcription factor family protein
Cre03.g151000.t1.2	website	238	191	565	175	-0.32	1.25	-0.45		Dual-specificity protein phosphatase homolog. PTEN-related phosphatase	PF00782	PTHR10343,PTHR10343:SF15				GO:0006470,GO:0008138	AT3G52180.1	ATPTPKIS1,ATSEX4,DSP4,SEX4	dual specificity protein phosphatase (DsPTP1) family protein
Cre09.g413123.t1.1	website	48	38	109	58	-0.34	1.17	0.25
Cre12.g541777.t1.1	website	591	494	1290	472	-0.26	1.13	-0.32			PF09273,PF00856	PTHR13271	KOG1337			GO:0005515	AT1G24610.1		Rubisco methyltransferase family protein
Cre11.g480132.t1.1	website	133	110	275	167	-0.28	1.05	0.33				PTHR13078,PTHR13078:SF14
Cre06.g278132.t1.1	website	73	99	160	70	0.44	1.14	-0.05
Cre04.g225850.t1.2	website	185	153	402	187	-0.27	1.12	0.01		Endosomal R-SNARE protein, Vamp7/Nyv1-family (R.III). Expressed Protein. Class R.III SNARE, involved in Golgi/PM and Golgi/endosomal trafficking (PMID: 17596510). Most similar to VAMP72-family of land plants, part of 4-member gene family in Chlamydomona	PF00957	PTHR21136,PTHR21136:SF46	KOG0859			GO:0016021,GO:0016192	AT3G54300.1	ATVAMP727,VAMP727	vesicle-associated membrane protein 727
Cre03.g144544.t1.1	website	26	63	87	41	1.27	1.74	0.64
Cre16.g667353.t1.1	website	136	127	291	175	-0.1	1.09	0.37				PTHR13078,PTHR13078:SF14
Cre05.g238332.t1.1	website	4141	1964	12834	2769	-1.08	1.63	-0.58		Photosystem I reaction center subunit II, chloroplast precursor (Photosystem I 20 kDa subunit) (PSI-D) gi|2499965|sp|Q39615|. Expression of this gene under iron-deficient conditions was studied by Busch et al. 2008 [PMID: 18363784]	PF02531				K02692	GO:0009522,GO:0009538,GO:0015979	AT1G03130.1	PSAD-2	photosystem I subunit D-2
Cre02.g073600.t1.1	website	604	734	1766	874	0.28	1.55	0.53
Cre02.g078300.t1.1	website	192	171	519	214	-0.17	1.44	0.16	GPX1	Glutathione peroxidase. Contains a selenocysteine in position 75; most similar to plant homologues, which have a Cys at the corresponding position. Previously annotated as PHGPx1. This is the protein sequenced by Fu et al. 2002, accession AY051144 [PMI		PTHR11592				GO:0004602,GO:0006979,GO:0055114	AT4G11600.1	ATGPX6,GPX6,LSC803,PHGPX	glutathione peroxidase 6
Cre10.g422876.t1.1	website	22	15	95	29	-0.55	2.12	0.4
Cre07.g344350.t1.2	website	158	130	367	135	-0.29	1.21	-0.23		Serine peptidase (S26 family); processes thylakoid-imported proteins during translocation, removing signal peptide; homologous to bacterial type I signal peptidases	PF10502	PTHR12383,PTHR12383:SF1	KOG0171	3.4.21.89	K03100		AT3G24590.1	PLSP1	plastidic type i signal peptidase 1
Cre14.g625225.t1.1	website	22	67	86	45	1.63	1.99	1.07			PF04488	PTHR12042,PTHR12042:SF4					AT2G38152.1		alpha 1,4-glycosyltransferase family protein
Cre17.g704200.t1.1	website	75	118	155	78	0.66	1.05	0.05
Cre01.g008950.t1.2	website	102	114	264	100	0.15	1.37	-0.03
Cre06.g284200.t1.2	website	7989	6110	31442	3686	-0.39	1.98	-1.12	LHCBM9	Chlorophyll a-b binding protein of LHCII	PF00504	PTHR21649				GO:0009765,GO:0016020	AT2G05070.1	LHCB2,LHCB2.2	photosystem II light harvesting complex gene 2.2
Cre15.g641662.t1.1	website	226	139	1122	252	-0.7	2.31	0.15
Cre08.g378601.t1.1	website	23	19	82	25	-0.27	1.82	0.09
Cre08.g358850.t1.2	website	92	119	236	130	0.37	1.36	0.5
Cre12.g548400.t1.2	website	17522	11482	56518	11566	-0.61	1.69	-0.6	LHCBM2	Encoding a light-harvesting antenna protein for PS2. This gene was reported under the name of LhcII-3 in PMID: 11522911, and the sequence has been deposited in Genbank (AB051205). Also designated as LhcbM2 in PMID: 16143838 and as Lhcbm2 in PMID: 14652691	PF00504	PTHR21649			K08913	GO:0009765,GO:0016020	AT2G05070.1	LHCB2,LHCB2.2	photosystem II light harvesting complex gene 2.2
Cre06.g264300.t1.2	website	1198	414	2425	911	-1.53	1.02	-0.4	PRPS15	Chloroplast ribosomal protein S15, imported to chloroplast; Chloroplast small ribosomal subunit S15	PF00312	PTHR23321:SF16,PTHR23321				GO:0003735,GO:0005622,GO:0005840,GO:0006412	AT1G15810.1		S15/NS1, RNA-binding protein
Cre13.g576650.t1.2	website	85	66	183	98	-0.37	1.1	0.21		Histidine biosynthesis bifunctional protein hisIE, plastid precursor; includes: Phosphoribosyl-AMP cyclohydrolase (PRA-CH) (EC 3.5.4.19); Phosphoribosyl-ATP pyrophosphatase (PRA-PH) (EC 3.6.1.31).	PF01503,PF01502	PTHR21256:SF3,PTHR21256		3.5.4.19,3.6.1.31	K11755	GO:0000105,GO:0004635	AT1G31860.1	AT-IE,HISN2	histidine biosynthesis bifunctional protein (HISIE)
Cre16.g675950.t1.1	website	39	76	89	52	0.95	1.18	0.41
Cre03.g157326.t1.1	website	159	102	568	190	-0.63	1.84	0.26
Cre07.g325734.t1.1	website	177	119	492	124	-0.57	1.48	-0.51			PF00334	PTHR11349	KOG0888	2.7.4.6	K00940	GO:0004550,GO:0005524,GO:0006165,GO:0006183,GO:0006228,GO:0006241	AT5G63310.1	ATNDPK2,NDPK IA,NDPK IA IA,NDPK1A,NDPK2	nucleoside diphosphate kinase 2
Cre03.g148000.t1.2	website	44	60	116	42	0.45	1.41	-0.07
Cre17.g702550.t1.2	website	69	44	183	79	-0.65	1.41	0.19			PF05129	PTHR20934	KOG3214				AT5G46030.1
Cre05.g237400.t1.2	website	328	283	720	331	-0.21	1.13	0.02		Putative diaminopimelate (DAP) epimerase (EC:5.1.1.7); lysine biosynthesis pathway (dapF); organelle (mitochondria) targeting predicted by Target-P; plastid location expected based on homology	PF01678			5.1.1.7	K01778	GO:0008837,GO:0009089	AT3G53580.1		diaminopimelate epimerase family protein
Cre01.g046850.t1.2	website	1500	936	3428	1365	-0.68	1.19	-0.14			PF00179,PF00627	PTHR24067:SF28,PTHR24067	KOG0418	6.3.2.19	K04649	GO:0016881,GO:0005515	AT5G50870.1	UBC27	ubiquitin-conjugating enzyme 27
Cre02.g095151.t1.1	website	6099	3305	13542	5798	-0.88	1.15	-0.07			PF01061,PF00005	PTHR19241	KOG0061			GO:0016020,GO:0005524,GO:0016887	AT1G59870.1	ABCG36,ATABCG36,ATPDR8,PDR8,PEN3	ABC-2 and Plant PDR ABC-type transporter family protein
Cre02.g095122.t1.1	website	52	37	121	58	-0.48	1.24	0.17		FKBP-type peptidyl-prolyl cis-trans isomerase (EC 5.2.1.8) (PPIase) (Rotamase); probably targeted to the chloroplast lumen (homology to At5g13410 and bipartite cTP with RR motif) [PMID: 15701785]	PF00254	PTHR10516	KOG0544			GO:0006457	AT5G13410.1		FKBP-like peptidyl-prolyl cis-trans isomerase family protein
Cre12.g558000.t1.1	website	629	395	1278	513	-0.67	1.02	-0.29		Putative mitochondrial ribosomal protein S6, imported to mitochondria	PF01250					GO:0003735,GO:0005840,GO:0006412,GO:0019843	AT3G18760.1		Translation elongation factor EF1B/ribosomal protein S6 family protein
Cre10.g444317.t1.2	website	21	24	104	29	0.18	2.29	0.44
Cre12.g530876.t1.1	website	23	16	96	29	-0.52	2.05	0.35
Cre12.g506400.t1.2	website	50	30	174	32	-0.75	1.81	-0.65
Cre17.g723800.t1.2	website	117	185	329	143	0.66	1.49	0.28
Cre06.g278134.t1.1	website	76	101	157	68	0.4	1.05	-0.15
Cre03.g196750.t1.1	website	11	23	58	17	1.12	2.46	0.65			PF01679		KOG1773			GO:0016021
Cre09.g406150.t1.1	website	28	11	128	51	-1.42	2.18	0.86
Cre07.g337200.t1.2	website	33	29	71	40	-0.2	1.12	0.29
Cre12.g509600.t1.1	website	95	69	208	120	-0.47	1.13	0.33			PF00383	PTHR11079				GO:0008270,GO:0016787	AT1G48175.1	emb2191	Cytidine/deoxycytidylate deaminase family protein
Cre02.g112950.t1.2	website	61	52	192	77	-0.22	1.66	0.35			PF09807
Cre17.g708750.t1.2	website	81	127	272	87	0.66	1.75	0.11
Cre13.g581650.t1.2	website	2724	1070	5570	1837	-1.35	1.03	-0.57	PRPL7	Chloroplast ribosomal protein L7/L12, imported to chloroplast; Chloroplast large ribosomal subunit protein	PF00542	PTHR11809,PTHR11809:SF13	KOG1715		K02935	GO:0003735,GO:0005622,GO:0005840,GO:0006412	AT3G27830.1	RPL12,RPL12-A	ribosomal protein L12-A
Cre03.g199983.t1.1	website	199	175	500	204	-0.19	1.33	0.03			PF00149	PTHR11668,PTHR11668:SF21	KOG0371	3.1.3.16	K04382	GO:0016787	AT1G59830.1	PP2A-1	protein phosphatase 2A-2
Cre19.g751147.t4.1	website	105	98	214	139	-0.1	1.03	0.4			PF07714	PTHR26391:SF248,PTHR26391				GO:0004672,GO:0006468
Cre09.g402219.t2.1	website	131	180	9562	46	0.46	6.19	-1.53		Regulated by CCM1 [PMID: 15235119]. Acclimation to changing CO2 concentrations and light intensities was studied by Yamano et al. 2008 [PMID: 18322145].
Cre01.g066187.t1.1	website	333	328	731	342	-0.02	1.13	0.04		Related to bacterial zupT homologs; appears as CrZIP9 in PMID: 15710683; PMID: 16766055	PF02535	PTHR11065				GO:0016020,GO:0030001,GO:0046873,GO:0055085	AT3G20870.1	ZTP29	ZIP metal ion transporter family
Cre08.g385200.t1.1	website	203	130	545	242	-0.65	1.43	0.26		Small nuclear ribonucleoprotein SmE (snRNP-E) (Sm protein E) (Sm-E). Previously annotated as SMP3	PF01423	PTHR11193	KOG1774		K11097		AT2G18740.1		Small nuclear ribonucleoprotein family protein
Cre30.g758047.t1.1	website	144	93	349	168	-0.63	1.28	0.22
Cre08.g368226.t1.1	website	87	92	792	23	0.07	3.19	-1.9
Cre06.g285250.t1.2	website	11618	8815	44941	6155	-0.4	1.95	-0.92	LHCBM6	Chloropyll a-b binding protein of LHCII type I, chloroplast precursor	PF00504	PTHR21649			K08913	GO:0009765,GO:0016020	AT2G05100.1	LHCB2,LHCB2.1	photosystem II light harvesting complex gene 2.1
Cre14.g612900.t1.2	website	4053	2439	8510	3774	-0.73	1.07	-0.1			PF07282	PTHR23257,PTHR23257:SF99
Cre16.g687900.t1.2	website	1745	1489	6228	1174	-0.23	1.84	-0.57	LHCA7		PF00504	PTHR21649			K08911	GO:0009765,GO:0016020	AT1G45474.1	LHCA5	photosystem I light harvesting complex gene 5
Cre01.g040750.t1.1	website	384	626	1824	617	0.7	2.25	0.68
Cre06.g284250.t1.2	website	9443	7389	38193	4639	-0.35	2.02	-1.03	LHCBM8	Chlorophyll a-b binding protein of LHCII	PF00504	PTHR21649			K08913	GO:0009765,GO:0016020	AT2G05100.1	LHCB2,LHCB2.1	photosystem II light harvesting complex gene 2.1
Cre01.g045752.t1.1	website	5992	3317	13320	4793	-0.85	1.15	-0.32
Cre03.g154600.t1.2	website	28	21	84	24	-0.47	1.57	-0.24									AT5G52970.1		thylakoid lumen 15.0 kDa protein
Cre11.g467572.t1.1	website	36	39	185	36	0.09	2.34	-0.01
Cre08.g370450.t1.2	website	109	100	232	99	-0.13	1.1	-0.13		Mitochondrial grpE homolog, co-chaperone of the HSP70C chaperone; assists matrix Hsp70 in both protein translocation across the mitochondrial membranes and subsequent protein folding; similar to At4g26780 and At5g55200	PF01025	PTHR21237,PTHR21237:SF6	KOG3003		K03687	GO:0000774,GO:0006457,GO:0042803,GO:0051087	AT4G26780.1	AR192	Co-chaperone GrpE family protein
Cre06.g269544.t2.1	website	196	165	430	186	-0.25	1.14	-0.07
Cre15.g640204.t1.1	website	124	138	431	93	0.16	1.8	-0.42
Cre06.g284100.t1.2	website	12	20	349	12	0.7	4.85	-0.02	RHP1	RH50-like protein; CO2-responsive gene, higher expression in cells grown in high CO2 (5%) than in air [PMID: 12032358; PMID: 11358367]	PF00909	PTHR11883:SF4,PTHR11883	KOG3796				AT3G24300.1	AMT1;3,ATAMT1;3	ammonium transporter 1;3
Cre05.g241647.t1.1	website	29	24	435	35	-0.25	3.93	0.27
Cre04.g214801.t2.1	website	31	32	69	54	0.04	1.13	0.79				PTHR11713:SF9,PTHR11713
Cre01.g014700.t1.2	website	51	66	134	40	0.35	1.4	-0.33
Cre05.g241851.t1.1	website	110	112	223	130	0.03	1.02	0.25			PF03372,PF00078	PTHR13078,PTHR13078:SF14	KOG1995			GO:0003723,GO:0003964,GO:0006278
Cre02.g084150.t1.1	website	59	126	129	72	1.1	1.14	0.3				PTHR24420,PTHR24420:SF496					AT1G58190.1	AtRLP9,RLP9	receptor like protein 9
Cre12.g554200.t1.1	website	57	71	270	104	0.31	2.24	0.86		ER-Golgi Qb-SNARE, Memb/GS35/Bos1-family (Qb.II). Expressed Protein. Class Qb.II SNARE, involved in ER/Golgi trafficking (PMID: 17596510). Previously annotated as MEMB1	PF12352	PTHR21230:SF1,PTHR21230	KOG3251		K08496		AT2G36900.1	ATMEMB11,MEMB11	membrin 11
Cre02.g144009.t1.1	website	10	8	78	12	-0.28	2.97	0.28
Cre13.g565950.t1.2	website	611	251	1389	524	-1.28	1.19	-0.22			PF00097		KOG4172				AT1G18660.4		zinc finger (C3HC4-type RING finger) family protein
Cre05.g234664.t1.1	website	27	28	60	51	0.03	1.13	0.91			PF01256	PTHR12592	KOG3974				AT5G19150.1		pfkB-like carbohydrate kinase family protein
Cre02.g084000.t1.2	website	772	295	1912	689	-1.38	1.31	-0.16
Cre13.g585000.t2.1	website	24	4	105	34	-2.74	2.14	0.54
Cre14.g629464.t1.1	website	3876	2283	8204	3595	-0.76	1.08	-0.11			PF07282	PTHR23257,PTHR23257:SF99
Cre13.g565550.t1.2	website	84	83	209	143	-0.01	1.32	0.78		13.6 kDa polypeptide subunit for putative DNA-directed RNA polymerase II,, homologous to DNA-directed RNA polymerase II from other species such as rice, Arabidopsis, Drosophila and human	PF01193	PTHR13946,PTHR13946:SF16	KOG4392		K03008	GO:0003899,GO:0006351,GO:0046983	AT3G52090.1	ATRPB13.6,NRPB11,NRPD11,NRPE11	DNA-directed RNA polymerase, RBP11-like
Cre07.g355050.t3.1	website	1552	959	3249	1350	-0.69	1.07	-0.2
Cre05.g233751.t1.1	website	15	14	117	14	-0.09	3	-0.06
Cre04.g231222.t2.1	website	342	261	794	269	-0.39	1.22	-0.35		GroEL/HSP60-homolog, targeted to the chloroplast; called Cpn60-alpha in higher plants; shares only ~50% similarity with chloroplast-targeted CPN60Bs; higher plant Cpn60-alpha with Cpn60-betas form stacks of two hetero-oligomeric heptameric rings; Cpn60s r	PF00530,PF00118	PTHR11353:SF11,PTHR11353	KOG0356			GO:0005044,GO:0016020,GO:0005524,GO:0044267	AT2G28000.1	CH-CPN60A,CPN60A,SLP	chaperonin-60alpha
Cre12.g507006.t1.1	website	23	20	178	45	-0.19	2.99	1
Cre08.g379175.t1.1	website	31	21	96	42	-0.51	1.65	0.46									AT2G21960.1
Cre01.g066917.t1.1	website	10407	9182	53331	4378	-0.18	2.36	-1.25		Chlorophyll a-b binding protein of LHCII	PF00504	PTHR21649			K08913	GO:0009765,GO:0016020	AT2G05070.1	LHCB2,LHCB2.2	photosystem II light harvesting complex gene 2.2
Cre04.g229536.t1.2	website	143	156	579	164	0.12	2.01	0.2
Cre07.g323300.t1.1	website	22	66	89	44	1.61	2.05	1.04
Cre09.g387951.t1.1	website	106	88	255	101	-0.27	1.27	-0.07
Cre10.g425700.t1.2	website	701	387	1514	550	-0.86	1.11	-0.35
Cre12.g559700.t3.1	website	13	2	78	18	-2.48	2.59	0.47
Cre07.g344172.t1.2	website	44	30	109	48	-0.56	1.32	0.13
Cre14.g627251.t1.1	website	243	398	881	320	0.71	1.86	0.4			PF01925	PTHR14255				GO:0016021	AT4G21250.1		Sulfite exporter TauE/SafE family protein
Cre03.g158100.t1.2	website	59	40	163	49	-0.56	1.47	-0.26			PF01170	PTHR13610	KOG4058
Cre13.g579076.t1.1	website	5038	2720	10716	3982	-0.89	1.09	-0.34
Cre13.g575701.t1.1	website	23	18	54	31	-0.37	1.25	0.42									AT3G03341.1
Cre10.g430000.t1.1	website	194	100	564	228	-0.96	1.54	0.23
Cre12.g544802.t1.1	website	41	26	90	35	-0.68	1.13	-0.25				PTHR12544,PTHR12544:SF9				GO:0004359,GO:0006541
Cre09.g389097.t1.1	website	99	92	201	116	-0.11	1.03	0.23			PF00078	PTHR13078,PTHR13078:SF14				GO:0003723,GO:0003964,GO:0006278
Cre02.g101786.t1.2	website	8	14	124	12	0.96	4.07	0.65
Cre06.g298750.t1.2	website	43	45	89	44	0.06	1.04	0.02		Belongs to AAAP family of amino acid/auxin permeases; most similar to plant and fungal relatives	PF01490	PTHR22950	KOG1303				AT2G41190.1		Transmembrane amino acid transporter family protein
Cre06.g272650.t1.2	website	956	558	3309	529	-0.78	1.79	-0.85	LHCA8		PF00504	PTHR21649			K08911	GO:0009765,GO:0016020	AT1G45474.1	LHCA5	photosystem I light harvesting complex gene 5
Cre06.g297082.t1.1	website	1462	1135	3301	1525	-0.37	1.18	0.06			PF00211	PTHR24420		4.6.1.1	K01768	GO:0009190,GO:0016849,GO:0035556	AT5G07280.1	EMS1,EXS	Leucine-rich repeat transmembrane protein kinase
Cre01.g009000.t1.1	website	23	20	64	22	-0.19	1.52	-0.01				PTHR10366,PTHR10366:SF113
Cre10.g444044.t1.1	website	138	141	284	175	0.03	1.04	0.34			PF03372,PF00078	PTHR13078,PTHR13078:SF14	KOG1995			GO:0003723,GO:0003964,GO:0006278
Cre13.g575900.t1.2	website	72	102	150	98	0.5	1.05	0.44	SE		PF12066,PF04959						AT2G27100.1	SE	C2H2 zinc-finger protein SERRATE (SE)
Cre12.g552400.t1.1	website	260	196	536	250	-0.41	1.05	-0.05			PF03407	PTHR24015,PTHR24015:SF28					AT1G28700.1		Nucleotide-diphospho-sugar transferase family protein
Cre10.g456460.t1.1	website	130	110	280	169	-0.24	1.11	0.38	NA	NA	NA	NA	NA	NA	NA	NA	NA	NA	NA
Cre14.g616000.t1.1	website	46	37	94	49	-0.3	1.05	0.11			PF00581		KOG1530
Cre09.g386131.t1.1	website	23	24	60	21	0.05	1.38	-0.11
Cre03.g183100.t1.2	website	376	262	985	516	-0.52	1.39	0.46	TIM22B	Similar to mitochondrial import inner membrane translocase TIM22, belongs to theTIM17/TIM22/TIM23 family. Four TIM22-related proteins are present in Arabidopsis, three in Chlamydomonas	PF02466					GO:0005743,GO:0008565,GO:0015031	AT5G24650.1		Mitochondrial import inner membrane translocase subunit Tim17/Tim22/Tim23 family protein
Cre17.g725851.t1.1	website	21	74	103	46	1.81	2.29	1.14
Cre12.g515650.t1.2	website	316	208	660	375	-0.6	1.06	0.25		Eukaryotic translation initiation factor, subunit K. Also known as eIF3 subunit 11 /12, eIF-3 p25, and eIF3k	PF10075	PTHR13022	KOG3252			GO:0003743,GO:0005634,GO:0006413	AT4G33250.1	ATTIF3K1,EIF3K,TIF3K1	eukaryotic translation initiation factor 3K
Cre19.g750997.t1.1	website	259	274	554	279	0.08	1.1	0.11			PF07714	PTHR26391:SF248,PTHR26391				GO:0004672,GO:0006468	AT2G31010.1		Protein kinase superfamily protein
Cre17.g696850.t1.2	website	594	460	1387	238	-0.37	1.22	-1.32			PF03134	PTHR12300					AT4G36720.1	HVA22K	HVA22-like protein K
Cre17.g733678.t1.2	website	21	18	59	31	-0.23	1.47	0.56
Cre16.g659650.t1.1	website	20	51	52	43	1.32	1.36	1.07
Cre04.g218700.t1.2	website	102	71	219	102	-0.52	1.11	-0.01		Chloroplast translation initiation factor, IF-1. Previously annotated as INFA	PF01176				K02518	GO:0003723,GO:0003743,GO:0006413	AT4G11175.1		Nucleic acid-binding, OB-fold-like protein
Cre04.g228300.t1.1	website	23	23	59	46	-0.03	1.34	0.99			PF00069	PTHR24349:SF116,PTHR24349	KOG0580			GO:0004672,GO:0005524,GO:0006468	AT2G45490.1	AtAUR3,AUR3	ataurora3
Cre06.g278600.t1.2	website	36	49	74	47	0.47	1.07	0.41			PF11221		KOG1510
Cre06.g278195.t1.1	website	371	273	947	325	-0.44	1.35	-0.19									AT1G42960.1
Cre10.g427650.t1.2	website	26	47	58	44	0.87	1.17	0.77
Cre09.g412100.t1.2	website	5102	2554	11826	2949	-1	1.21	-0.79	PSAF	Plastocyanin binding subunit	PF02507				K02694	GO:0009522,GO:0009538,GO:0015979	AT1G31330.1	PSAF	photosystem I subunit F
Cre16.g667769.t1.1	website	104	135	654	211	0.39	2.66	1.02
Cre07.g331114.t3.1	website	57	79	121	64	0.48	1.08	0.17
Cre06.g278239.t1.1	website	77	145	196	66	0.92	1.35	-0.21		Serine/arginine rich (SR) protein factor involved in mRNA splicing; pre-mRNA splicing factor ASF/SF2; contains two RNA recognition motifs (RRM) Alternative splicing factor ASF/SF2 (RRM superfamily). Previously annotated as SRP36 but this conflicts with s	PF00076	PTHR10548	KOG0105		K12890	GO:0003676	AT1G09140.1	ATSRP30,ATSRP30.1,ATSRP30.2	SERINE-ARGININE PROTEIN 30
Cre12.g559700.t1.1	website	33	5	177	51	-2.85	2.44	0.66
Cre10.g450626.t1.1	website	127	106	268	162	-0.26	1.08	0.35
Cre16.g685100.t1.1	website	83	134	201	39	0.7	1.28	-1.08			PF07683	PTHR13748,PTHR13748:SF20					AT1G15730.1		Cobalamin biosynthesis CobW-like protein
Cre01.g013700.t2.1	website	150	170	357	130	0.18	1.25	-0.21			PF01459	PTHR11743:SF24,PTHR11743	KOG3126			GO:0005741,GO:0006820,GO:0008308,GO:0044070,GO:0055085	AT5G57490.1	ATVDAC4,VDAC4	voltage dependent anion channel 4
Cre01.g045850.t1.1	website	18	22	69	37	0.28	1.92	1.03			PF00665,PF07727	PTHR11439				GO:0003677,GO:0015074	AT4G23160.1	CRK8	cysteine-rich RLK (RECEPTOR-like protein kinase) 8
Cre16.g659667.t1.1	website	113	75	344	125	-0.58	1.61	0.15
Cre05.g237700.t1.2	website	325	184	701	308	-0.83	1.11	-0.08		Structural Component of H/ACA snoRNPs which catalyze the snoRNA-guided pseudouridylation of the pre-rRNA and other RNA molecules	PF04135	PTHR13305	KOG3503		K11130		AT2G20490.1	EDA27,NOP10	nucleolar RNA-binding Nop10p family protein
Cre06.g269550.t1.1	website	30	25	64	31	-0.29	1.09	0.05		Putative ubiquinone biosynthesis protein, mitochondrial precursor; similar to yeast ubiquinone biosynthesis protein COQ9(gi|74644909)	PF08511	PTHR21427,PTHR21427:SF11					AT1G19140.1
Cre09.g405400.t1.2	website	80	48	176	78	-0.75	1.14	-0.03		Prefoldin molecular chaperone, subunit 1-related protein (beta-type). KE2-like protein. Previously annotated as PFP3	PF01920	PTHR20903	KOG3501			GO:0006457,GO:0016272,GO:0051082	AT2G07340.1	PFD1	PREFOLDIN 1
Cre01.g028200.t2.1	website	1486	1002	3221	1485	-0.57	1.12	0		Homology to Saccharomyces cerevisiae Dbp2p: essential ATP-dependent RNA helicase of the DEAD-box protein family, involved in nonsense-mediated mRNA decay and rRNA processing. Previously annotated as DBP2 after the yeast protein, but there is no DBP1 in t	PF00271,PF00270	PTHR24031:SF50,PTHR24031	KOG0331	3.6.4.13	K12823	GO:0003676,GO:0004386,GO:0005524,GO:0008026	AT1G55150.1		DEA(D/H)-box RNA helicase family protein
Cre14.g624125.t1.1	website	16	19	94	34	0.28	2.54	1.1
Cre13.g565484.t1.1	website	6	10	51	9	0.83	3.16	0.59
Cre02.g120301.t1.1	website	129	120	309	204	-0.11	1.26	0.66	SELH1								AT4G31360.1		selenium binding
Cre08.g372450.t1.2	website	1954	1243	7257	1603	-0.65	1.89	-0.29	PSBQ	Oxygen evolving enhancer protein 3 (OEE3); [gi:131395; gi:18164; PMID: 3556163; PMID: 3468511]	PF05757					GO:0005509,GO:0009523,GO:0009654,GO:0015979,GO:0019898	AT4G05180.1	PSBQ,PSBQ-2,PSII-Q	photosystem II subunit Q-2
Cre10.g456440.t1.2	website	54	49	118	59	-0.14	1.12	0.13

## Sheet: Sm181
		Normalized Counts				log2FoldChange			Annotation
Gene	Link	CC124+3	Sm142+3	Sm162+3	Sm181+3	CC124+3 vs. Sm142+3	CC124+3 vs. Sm162+3	CC124+3 vs. Sm181+3	Symbol	Description	PFAM	PANTHER	KOG	KEGG Enzyme	KEGG Orthology	GO	TAIR	TAIR Symbol	TAIR Description
Cre17.g708950.t1.1	website	33	50	24	97	0.6	-0.44	1.57			PF01822
Cre16.g680230.t1.1	website	380	267	688	1125	-0.5	0.86	1.57		Expressed Protein. Conserved protein similar to SEC61 gamma subunit involved in ER protein translocation. Early zygote expressed protein activated upon fus mating [PMID: 18487630]	PF00584	PTHR12309	KOG3498		K07342	GO:0006605,GO:0006886,GO:0016020	AT4G24920.1		secE/sec61-gamma protein transport protein
Cre12.g486250.t1.2	website	2982	1864	5425	7647	-0.68	0.86	1.36		Expressed Protein. member of the ARF-type of small GTPases, identical in sequence to ARL7 on scaffold 25, but this one is on chr12. Previously annotated as ARFA1A	PF00025	PTHR11711	KOG0070		K07977	GO:0005525	AT1G10630.1	ARFA1F,ATARFA1F	ADP-ribosylation factor A1F
Cre12.g485200.t1.1	website	129	30	120	288	-2.11	-0.1	1.16			PF00168	PTHR10774				GO:0005515	AT4G34150.1		Calcium-dependent lipid-binding (CaLB domain) family protein
Cre01.g028777.t1.2	website	63	24	72	135	-1.39	0.19	1.1
Cre16.g692200.t1.1	website	37	8	8	80	-2.26	-2.26	1.1		Belongs to the large VMP-family of metalloproteinases (identified in Volvox); the binding site of the catalytic metal ion in VMPs is QExxHxxGxxH not HExxHxxGxxH, therefore VMPs prefer copper for activity rather than zinc; extracellular matrix glycoprotein	PF05548		KOG3454
Cre03.g160300.t1.1	website	646	387	852	1908	-0.74	0.4	1.56			PF06624	PTHR15601	KOG3491				AT1G27350.1		Ribosome associated membrane protein RAMP4
Cre17.g741000.t1.2	website	177	191	252	437	0.11	0.5	1.3			PF03896	PTHR12924	KOG1631		K13249	GO:0005783	AT2G16595.1		Translocon-associated protein (TRAP), alpha subunit
Cre11.g467539.t1.1	website	84	16	32	253	-2.41	-1.38	1.58		The substrate of this oxidase is unsure, as the similarity is to both glyoxal oxidases and galactose oxidases, found in fungi, bacteria, animals and plants (both use the same Tyr radical / metal mechanism); the plant homologues are secreted, but the fate	PF09118,PF07250						AT1G14430.1		glyoxal oxidase-related protein
Cre08.g364950.t2.1	website	24	11	13	490	-1.18	-0.93	4.36
Cre07.g323500.t1.1	website	17	31	15	122	0.82	-0.24	2.8			PF08609	PTHR19316:SF6,PTHR19316			K14001		AT3G51980.1		ARM repeat superfamily protein
Cre07.g328700.t1.1	website	30	36	23	69	0.29	-0.4	1.21
Cre03.g204050.t1.1	website	66	90	82	175	0.44	0.31	1.4		Belongs to the family of exostosin-like glycosyltransferases	PF03016	PTHR11062,PTHR11062:SF14				GO:0016020	AT3G57630.1		exostosin family protein
Cre05.g243600.t1.2	website	45	60	41	108	0.39	-0.13	1.25			PF09118						AT3G57620.1		glyoxal oxidase-related protein
Cre10.g447800.t1.2	website	204	198	313	560	-0.04	0.62	1.45			PF05731	PTHR14202	KOG4465			GO:0003723,GO:0030529
Cre04.g219050.t1.1	website	23	23	20	55	0.01	-0.2	1.27		Scavenger receptor cysteine-rich protein; contains ligand-binding SRCR domain found in speract/scavenger receptor (PMID: 14995912)	PF01822,PF00530,PF12499	PTHR19331,PTHR19331:SF378				GO:0005044,GO:0016020
Cre09.g409901.t1.1	website	34	20	38	98	-0.78	0.15	1.52			PF12499
Cre03.g170300.t2.1	website	20	25	13	62	0.34	-0.65	1.67			PF00082	PTHR10795,PTHR10795:SF75				GO:0004252,GO:0006508
Cre06.g278185.t1.1	website	595	543	472	1877	-0.13	-0.33	1.66		UDP-glucose dehydrogenase, belongs to the UDP-glucose/GDP-mannose dehydrogenase family. Found in the flagellar proteome [PMID: 15998802]; (UGPD1, UDP2)	PF00984,PF03720,PF03721	PTHR11374	KOG2666	1.1.1.22	K00012	GO:0016616,GO:0051287,GO:0055114	AT1G26570.1	ATUGD1,UGD1	UDP-glucose dehydrogenase 1
Cre06.g258800.t1.1	website	667	411	756	3023	-0.7	0.18	2.18		Extracellular matrix protein (cell wall protein) GP2; contains (hydroxy)proline-rich (HR) domains. Antibody against deglycosylated GP2 was used successfully to screen for a cDNA clone in a gt11 expression library [PMID: 1699225; M58497]. Independently seq
Cre01.g000300.t1.1	website	331	561	273	1114	0.76	-0.28	1.75			PF00561	PTHR10992,PTHR10992:SF283	KOG4409				AT4G24160.1		alpha/beta-Hydrolases superfamily protein
Cre10.g428800.t1.2	website	556	754	464	1124	0.44	-0.26	1.02
Cre06.g306000.t1.1	website	40	68	31	145	0.76	-0.39	1.84		The substrate of this oxidase is unsure, as the similarity is to both glyoxal oxidases and galactose oxidases, found in fungi, bacteria, animals and plants (both use the same Tyr radical / metal mechanism); the plant homologues are secreted, but the fate	PF09118,PF07250		KOG0487				AT3G57620.1		glyoxal oxidase-related protein
Cre07.g338750.t3.1	website	8	6	11	106	-0.37	0.54	3.83
Cre06.g293100.t1.2	website	98	107	88	284	0.12	-0.15	1.53			PF09177	PTHR12380				GO:0016020,GO:0048193	AT1G28490.1	ATSYP61,OSM1,SYP61	syntaxin of plants 61
Cre03.g186200.t1.2	website	109	183	119	259	0.74	0.13	1.24		Phosphatidate cytidylyltransferase (CDP-diglyceride synthetase)	PF01148	PTHR13773	KOG1440	2.7.7.41	K00981	GO:0016020,GO:0016772	AT4G22340.3	CDS2	cytidinediphosphate diacylglycerol synthase 2
Cre08.g365150.t2.1	website	24	14	26	407	-0.76	0.1	4.07
Cre02.g102200.t1.1	website	244	86	184	1233	-1.5	-0.41	2.34
Cre14.g621150.t1.1	website	35	29	57	72	-0.3	0.69	1.03
Cre16.g672049.t1.1	website	25	46	43	54	0.92	0.84	1.14
Cre06.g264250.t1.1	website	8	14	8	94	0.82	0.04	3.62				PTHR10668			K14606		AT2G32640.1		Lycopene beta/epsilon cyclase protein
Cre07.g325950.t1.2	website	100	110	89	326	0.14	-0.17	1.71			PF03105	PTHR10783,PTHR10783:SF5					AT5G20150.1	ATSPX1,SPX1	SPX domain gene 1
Cre14.g632799.t1.1	website	14	21	11	150	0.6	-0.38	3.41
Cre12.g554350.t1.2	website	159	298	196	416	0.91	0.31	1.39
Cre07.g338750.t2.1	website	8	6	11	106	-0.37	0.54	3.83
Cre02.g093800.t2.1	website	161	143	167	419	-0.17	0.05	1.38		Related to animal thioredoxin, nucleoredoxin		PTHR13871,PTHR13871:SF20					AT1G60420.1		DC1 domain-containing protein
Cre08.g365150.t1.2	website	25	14	26	407	-0.76	0.09	4.05
Cre06.g286150.t2.1	website	34	39	47	113	0.21	0.49	1.76
Cre07.g338750.t1.1	website	8	6	11	106	-0.37	0.54	3.83
Cre31.g758497.t1.1	website	151	58	113	794	-1.38	-0.42	2.39
Cre01.g061807.t1.1	website	187	206	247	545	0.13	0.4	1.54			PF01027	PTHR23291,PTHR23291:SF4	KOG1629				AT5G47120.1	ATBI-1,ATBI1,BI-1,BI1	BAX inhibitor 1
Cre12.g548550.t1.1	website	37	43	56	81	0.23	0.62	1.15			PF05742	PTHR17985	KOG2342				AT4G38260.1		Protein of unknown function (DUF833)
Cre05.g248150.t1.2	website	23	46	34	59	0.98	0.57	1.35			PF01553	PTHR23063,PTHR23063:SF4				GO:0008152,GO:0008415	AT1G80950.1		Phospholipid/glycerol acyltransferase family protein
Cre03.g144564.t1.1	website	77	54	42	167	-0.52	-0.87	1.12		Matrix metalloproteinase belonging to the M11 peptidase family	PF05548
Cre17.g747847.t1.1	website	66	44	76	133	-0.59	0.2	1.02									AT5G28646.1	WVD2	TPX2 (targeting protein for Xklp2) protein family
Cre12.g549852.t1.1	website	25	28	34	56	0.2	0.48	1.19			PF00106	PTHR24322:SF18,PTHR24322	KOG1611			GO:0008152,GO:0016491	AT4G20760.1		NAD(P)-binding Rossmann-fold superfamily protein
Cre02.g088200.t1.2	website	1033	1118	1407	2482	0.11	0.45	1.26	RB60	Protein disulfide isomerase 1 (CrPDI1 [PMID: 16143836]. Located in the chloroplast and the endoplasmic reticulum. The Rb60 protein is part of a complex involved in the control of psbA mRNA translation by light [PMID: 1721866, PMID: 7798310, PMID: 8668172,	PF00085	PTHR18929,PTHR18929:SF32	KOG0190	5.3.4.1	K09580	GO:0045454	AT5G60640.1	ATPDI2,ATPDIL1-4,PDI2,PDIL1-4	PDI-like 1-4
Cre09.g415900.t1.2	website	58	40	53	155	-0.52	-0.12	1.43	MOT20	Triose phosphate transporter . Identified by comparative genomics as being present only in organisms having motile (MOT) cilia. Previously annotated as OT20	PF03151	PTHR11132	KOG1441				AT4G32390.1		Nucleotide-sugar transporter family protein
Cre09.g406800.t1.1	website	49	79	97	156	0.71	1	1.69		Hypothetical Conserved Protein. Similar to the catalytic 18 kDa subunit of the ER signal peptidase. Involved in processing signal peptides from ER-targeting proteins	PF00717	PTHR10806	KOG3342	3.4.-.-	K13280	GO:0006465,GO:0008233,GO:0016020	AT1G52600.1		Peptidase S24/S26A/S26B/S26C family protein
Cre17.g732350.t1.1	website	106	189	78	345	0.84	-0.43	1.71		The substrate of this oxidase is unsure, as the similarity is to both glyoxal oxidases and galactose oxidases, found in fungi, bacteria, animals and plants (both use the same Tyr radical / metal mechanism); the plant homologues are secreted, but the fate	PF09118,PF07250		KOG3815				AT1G19900.1		glyoxal oxidase-related protein
Cre11.g467575.t1.1	website	58	112	40	121	0.94	-0.53	1.05			PF00004,PF07724,PF10431	PTHR11638	KOG1051			GO:0005524	AT5G15450.1	APG6,CLPB-P,CLPB3	casein lytic proteinase B3
Cre05.g243450.t2.1	website	159	262	173	366	0.72	0.12	1.21		The substrate of this oxidase is unsure, as the similarity is to both glyoxal oxidases and galactose oxidases, found in fungi (both use the same Tyr radical / metal mechanism); the higher plant homologues are secreted, but the fate of the Chlamydomonas is	PF09118,PF07250		KOG0487				AT1G19900.1		glyoxal oxidase-related protein
Cre02.g116650.t1.2	website	392	324	531	869	-0.28	0.44	1.15			PF09409						AT1G04850.1		ubiquitin-associated (UBA)/TS-N domain-containing protein
Cre02.g093750.t1.2	website	525	453	701	1063	-0.21	0.42	1.02		Nucleoredoxin, nuclear thioredoxin-like protein, contains two thioredoxin motifs with a WCPPC active site in each motif.	PF08534,PF00578	PTHR13871,PTHR13871:SF19	KOG2501			GO:0016491,GO:0016209	AT1G60420.1		DC1 domain-containing protein
Cre05.g244950.t1.2	website	88	101	112	296	0.19	0.35	1.75			PF05753	PTHR12861	KOG3317			GO:0005783,GO:0016021
Cre02.g088400.t1.2	website	71	82	57	156	0.19	-0.33	1.13	DEG1	(HtrA), similar to DegP protease; serine protease, trypsin family, DegP type (HtrA) (protease Do) most similar to At3g27925 (DegP1) and to degP5, localized in thylakoid membrane, lumen side [PMID: 15137941]; probably results from a recent duplication of D	PF00089	PTHR22939:SF21,PTHR22939	KOG1320			GO:0004252,GO:0006508	AT3G27925.1	Deg1,DEGP1	DegP protease 1
Cre08.g365103.t1.1	website	23	15	27	396	-0.68	0.2	4.09
Cre08.g377550.t1.2	website	874	1199	1190	1780	0.46	0.44	1.03			PF03226	PTHR13847:SF40,PTHR13847	KOG3399				AT4G27745.1		Yippee family putative zinc-binding protein
Cre08.g370900.t1.1	website	20	5	9	50	-2.1	-1.13	1.36			PF00415	PTHR22870:SF116,PTHR22870					AT5G16040.1		Regulator of chromosome condensation (RCC1) family protein
Cre10.g419550.t1.2	website	131	175	260	279	0.42	1	1.1			PF07823					GO:0004112	AT4G18930.1		RNA ligase/cyclic nucleotide phosphodiesterase family protein
Cre12.g510400.t1.1	website	56	17	52	137	-1.73	-0.09	1.3	CPLD30	Putative rubredoxin-like protein. Conserved expressed thylakoid localized protein with rubredoxin cluster; strong similarity to unknown protein [Oryza sativa (japonica cultivar-group). AP005504.3 Gene designation P0577B11.138. Contains rubredoxin-type ir		PTHR14769					AT5G17170.1	ENH1	rubredoxin family protein
Cre03.g176150.t1.2	website	113	24	60	1019	-2.23	-0.91	3.18
Cre02.g142687.t1.1	website	2463	1569	4427	6748	-0.65	0.85	1.45			PF00025	PTHR11711	KOG0070		K07977	GO:0005525	AT1G10630.1	ARFA1F,ATARFA1F	ADP-ribosylation factor A1F
Cre08.g364931.t1.1	website	24	11	13	490	-1.18	-0.93	4.36
Cre07.g338850.t1.2	website	7	5	12	95	-0.37	0.77	3.8
Cre13.g602500.t1.1	website	58	54	70	159	-0.09	0.27	1.47
Cre09.g388351.t1.1	website	8	2	4	52	-2.39	-1.06	2.78			PF12499
Cre15.g642976.t1.1	website	40	30	49	94	-0.39	0.3	1.24
Cre12.g535900.t1.1	website	28	32	38	60	0.17	0.43	1.09		Expressed Protein. ARF-like GTPase, involved in vesicle trafficking in the late secretory system. Called ARFE group in Arabidopsis	PF00025	PTHR11711	KOG0070		K07942	GO:0005525	AT2G24765.1	ARF3,ARL1,ATARL1	ADP-ribosylation factor 3
Cre08.g365205.t1.1	website	21	14	23	397	-0.59	0.12	4.23
Cre17.g705300.t2.1	website	62	11	37	251	-2.45	-0.74	2.03			PF12499
Cre01.g001983.t2.1	website	110	123	101	314	0.16	-0.12	1.52
Cre17.g742250.t1.1	website	90	20	158	199	-2.16	0.81	1.15	CDKG2	Cyclin dependent kinase; Chlamydomonas specific subfamily; AASTLRE motif. Novel CDK subfamily. Also identified from nitrogen starvation experiments as nitrogen-controlled-gene NCG9 [PMID: 11469597]	PF00069	PTHR24055:SF183,PTHR24055	KOG0594			GO:0004672,GO:0005524,GO:0006468	AT5G63370.1		Protein kinase superfamily protein
Cre08.g365100.t1.1	website	24	14	26	404	-0.74	0.1	4.08	FAP242	Coiled-Coil Flagellar Associated Protein, found in the flagellar proteome [PMID: 15998802]
Cre08.g365204.t1.1	website	14	7	21	184	-0.98	0.59	3.69
Cre11.g467752.t1.1	website	156	168	248	329	0.11	0.67	1.07									AT4G26240.1
Cre09.g399363.t1.1	website	5	6	4	60	0.13	-0.38	3.55
Cre08.g365141.t2.1	website	6	4	5	64	-0.76	-0.35	3.32
Cre16.g691150.t1.2	website	16	15	11	67	-0.08	-0.58	2.11
Cre16.g676700.t1.2	website	94	105	92	302	0.17	-0.03	1.69			PF00620					GO:0005622,GO:0007165	AT5G61530.1		small G protein family protein / RhoGAP family protein
Cre16.g685250.t1.2	website	83	80	64	170	-0.04	-0.36	1.05			PF00082	PTHR10795,PTHR10795:SF157				GO:0004252,GO:0006508	AT5G44530.1		Subtilase family protein
Cre09.g389356.t1.1	website	29	34	34	97	0.26	0.25	1.77			PF02133		KOG2466		K03457	GO:0015205,GO:0015851,GO:0016020	AT5G03555.1		permease, cytosine/purines, uracil, thiamine, allantoin family protein
Cre08.g365065.t2.1	website	15	9	23	284	-0.7	0.68	4.28
Cre02.g088400.t2.1	website	71	82	57	156	0.19	-0.33	1.13	DEG1	(HtrA), similar to DegP protease; serine protease, trypsin family, DegP type (HtrA) (protease Do) most similar to At3g27925 (DegP1) and to degP5, localized in thylakoid membrane, lumen side [PMID: 15137941]; probably results from a recent duplication of D	PF00089	PTHR22939:SF21,PTHR22939	KOG1320			GO:0004252,GO:0006508	AT3G27925.1	Deg1,DEGP1	DegP protease 1
Cre16.g677500.t1.2	website	78	64	114	160	-0.29	0.54	1.03		Adenosine 5\'-phosphosulfate kinase; chloroplast precursor; involved in sulfur assimilation; catalyzes the phosphorylation of adenosine 5\'-phosphosulfate to produce phosphoadenosine phosphosulfate. Appears to be a single gene in Chlamydomonas; homolog of A	PF01583	PTHR11055	KOG0635	2.7.1.25	K00860	GO:0000103,GO:0005524,GO:0016301,GO:0016772	AT4G39940.1	AKN2,APK2	APS-kinase 2
Cre05.g232456.t1.1	website	24	29	34	50	0.27	0.49	1.03
Cre02.g147000.t1.1	website	20	20	29	56	0.04	0.55	1.51
Cre06.g294000.t1.1	website	58	44	36	119	-0.39	-0.69	1.04	CGL113		PF01738	PTHR17630,PTHR17630:SF23	KOG3043	3.1.1.45	K01061	GO:0016787	AT2G32520.1		alpha/beta-Hydrolases superfamily protein
Cre10.g442050.t1.1	website	416	737	632	838	0.83	0.61	1.01					KOG3544
Cre17.g718468.t1.2	website	122	65	90	309	-0.92	-0.44	1.34			PF05548
Cre01.g048050.t1.2	website	37	49	49	84	0.4	0.4	1.18			PF04127	PTHR12290,PTHR12290:SF2	KOG2728	6.3.2.5	K01922		AT5G02080.1		DNA / pantothenate metabolism flavoprotein
Cre13.g605386.t2.1	website	38	62	65	113	0.71	0.78	1.59
Cre06.g278252.t1.1	website	20	15	14	72	-0.42	-0.56	1.86		The substrate of this oxidase is unsure, as the similarity is to both glyoxal oxidases and galactose oxidases, found in fungi, bacteria, animals and plants (both use the same Tyr radical / metal mechanism); the plant homologues are secreted, but the fate	PF09118,PF07250						AT5G19580.1		glyoxal oxidase-related protein
Cre17.g722200.t1.2	website	30	37	67	90	0.31	1.17	1.6	MRPL11	Putative mitochondrial ribosomal protein L11, imported to mitochondria	PF03946,PF00298	PTHR11661	KOG3257			GO:0003735,GO:0005840,GO:0006412	AT4G35490.1	MRPL11	mitochondrial ribosomal protein L11
Cre03.g203500.t1.2	website	23	23	9	66	-0.01	-1.29	1.52			PF00069,PF07714	PTHR23257	KOG0192			GO:0004672,GO:0005524,GO:0006468	AT5G11850.1		Protein kinase superfamily protein
Cre13.g565800.t1.2	website	524	271	383	1143	-0.95	-0.45	1.13		Early zygote expressed protein [PMID: 18487630] activated upon fus mating that could be involved in initiation of starch granule formation (PMID:8521968); also known as amylogenin and reversibly glycosylated polypeptide; found in mitochondrial proteome (c	PF03214			2.4.1.-,5.4.99.-	K13379	GO:0005618,GO:0007047,GO:0008466,GO:0016758,GO:0030054,GO:0030244	AT3G02230.1	ATRGP1,RGP1	reversibly glycosylated polypeptide 1
Cre11.g468300.t1.2	website	207	247	260	575	0.25	0.33	1.48		Expressed Protein. Sar-type GTPase, involved in COP-II coat formation at the endoplasmic reticulum. Previously annotated as SAR1	PF00025	PTHR11711,PTHR11711:SF12	KOG0077		K07977	GO:0005525,GO:0005622,GO:0006886	AT4G02080.1	ASAR1,ATSAR2,ATSARA1C,SAR2	secretion-associated RAS super family 2
Cre15.g636800.t1.1	website	333	262	253	1115	-0.34	-0.4	1.74			PF02798	PTHR11260	KOG0867			GO:0005515	AT2G02930.1	ATGSTF3,GST16,GSTF3	glutathione S-transferase F3
Cre03.g171350.t1.2	website	182	227	155	484	0.31	-0.24	1.41	SEC61A	Expressed Protein. Similar to Sec61-alpha, subunit of the ER-protein translocase.	PF10559,PF00344	PTHR10906	KOG1373		K10956	GO:0015031,GO:0015450,GO:0016020	AT2G34250.1		SecY protein transport family protein
Cre12.g497950.t1.2	website	82	82	143	263	-0.01	0.8	1.68
Cre04.g215600.t2.1	website	297	331	296	672	0.16	-0.01	1.18			PF05724	PTHR10108,PTHR10108:SF241				GO:0005737,GO:0008119,GO:0008152	AT2G43940.1	ATHOL3,HOL3	S-adenosyl-L-methionine-dependent methyltransferases superfamily protein
Cre13.g566850.t1.2	website	46	88	26	226	0.94	-0.82	2.29	SOUL2	Similar to plant SOUL protein, putative heme-binding domain; found in Chlamydomonas phosphoproteome [PMID: 16524901]; peptide data at N-term of model suggests that phosphorylation interferes with N-terminal Met cleavage: normally the MSSI... sequence shou	PF04832	PTHR11220,PTHR11220:SF1					AT2G37970.1	SOUL-1	SOUL heme-binding family protein
Cre13.g605350.t1.1	website	70	123	112	193	0.81	0.67	1.46
Cre09.g394200.t1.1	website	660	414	497	2563	-0.67	-0.41	1.96	FAP102	Flagellar Associated Protein, found in the flagellar proteome [PMID: 15998802]	PF02469
Cre14.g610647.t1.1	website	34	50	43	76	0.57	0.33	1.16			PF02209					GO:0003779,GO:0007010
Cre09.g390350.t1.1	website	40	44	47	81	0.15	0.25	1.04					KOG0870
Cre07.g328150.t2.1	website	110	117	111	246	0.09	0.01	1.16		Protein Disulfide Isomerase 4, P5 type. Possible ER localisation. PMID: 16143836	PF00085	PTHR18929,PTHR18929:SF32	KOG0191	5.3.4.1	K09584	GO:0045454	AT2G32920.1	ATPDI9,ATPDIL2-3,PDI9,PDIL2-3	PDI-like 2-3
Cre10.g420200.t1.2	website	26	20	9	79	-0.36	-1.44	1.64			PF12499
Cre02.g119100.t1.2	website	56	50	61	284	-0.17	0.1	2.33		Carboxyesterase-related protein/arylformamidase; contains esterase/lipase/thioesterase domain. In a tandem arrangement with CER1; similar to an Arabidopsis hypothetical protein with a carboxylesterase domain encoded by F16B3.4; similar to Arabidopsis At1g	PF07859,PF00326	PTHR11559,PTHR11559:SF87				GO:0008152,GO:0016787,GO:0006508,GO:0008236	AT1G26120.1	ICME-LIKE1	alpha/beta-Hydrolases superfamily protein
Cre16.g677750.t1.2	website	19	11	28	87	-0.84	0.57	2.21
Cre16.g658800.t1.1	website	55	24	41	159	-1.17	-0.44	1.54
Cre13.g589350.t1.2	website	65	118	62	178	0.86	-0.06	1.45		Conserved protein found in ciliated organisms, with an unknown function; identified in the flagellar and basal body proteome [PMID: 15137946]; upregulated by deflagellation	PF00092,PF08487	PTHR10338,PTHR10338:SF8				GO:0005515
Cre02.g083800.t1.2	website	247	312	198	548	0.34	-0.32	1.15		dTDP-glucose 4,6-dehydratase. NAD-dependent epimerase/dehydratase; belongs to a family of proteins which utilise NAD as a cofactor and use nucleotide-sugar substrates for a variety of chemical reactions. Previously annotated as SNE5	PF01370	PTHR10366,PTHR10366:SF2	KOG0747	4.2.1.76	K12450	GO:0003824,GO:0044237,GO:0050662	AT1G78570.1	ATRHM1,RHM1,ROL1	rhamnose biosynthesis 1
Cre04.g212450.t1.2	website	28	12	31	80	-1.29	0.14	1.5
Cre16.g682700.t1.2	website	26	14	49	58	-0.88	0.95	1.18
Cre11.g467540.t2.1	website	28	7	6	86	-2.07	-2.16	1.62			PF09118,PF07250						AT3G57620.1		glyoxal oxidase-related protein
Cre13.g570400.t1.2	website	22	26	24	57	0.25	0.16	1.39			PF10208	PTHR12990:SF5,PTHR12990					AT5G43860.1	ATCLH2,CLH2	chlorophyllase 2
Cre17.g717950.t1.2	website	50	11	26	254	-2.23	-0.96	2.34			PF12499
Cre04.g217918.t1.1	website	32	16	23	68	-1.02	-0.52	1.07
Cre02.g083800.t2.1	website	248	312	198	549	0.33	-0.32	1.15		dTDP-glucose 4,6-dehydratase. NAD-dependent epimerase/dehydratase; belongs to a family of proteins which utilise NAD as a cofactor and use nucleotide-sugar substrates for a variety of chemical reactions. Previously annotated as SNE5	PF01370	PTHR10366,PTHR10366:SF2	KOG0747	4.2.1.76	K12450	GO:0003824,GO:0044237,GO:0050662	AT1G78570.1	ATRHM1,RHM1,ROL1	rhamnose biosynthesis 1
Cre04.g228925.t1.1	website	82	81	126	196	-0.03	0.61	1.25
Cre17.g710300.t1.1	website	200	169	185	859	-0.24	-0.11	2.1			PF12499
Cre17.g708450.t1.1	website	31	30	16	69	-0.06	-0.95	1.15			PF05548
Cre01.g016350.t1.1	website	35	52	46	71	0.57	0.39	1.02
Cre11.g481750.t1.2	website	43	11	20	128	-1.99	-1.15	1.57		Belongs to the large pherophorin-family, a family of extracellular matrix glycoproteins (cell wall glycoproteins) with a central hydroxyproline-rich (HR) domain. The mRNA is up-regulated in gametes, in zygotes, by agglutination/cAMP treatment, by osmotic	PF12499
Cre16.g693500.t1.1	website	259	123	245	700	-1.08	-0.08	1.43		Putative extracellular matrix protein (cell wall protein)
Cre12.g492900.t1.1	website	25	24	40	62	-0.06	0.69	1.32			PF01661	PTHR11106					AT2G40600.1		appr-1-p processing enzyme family protein
Cre14.g621700.t1.1	website	11	22	16	54	1.05	0.59	2.36			PF05548		KOG4571
Cre12.g484400.t1.1	website	132	93	235	296	-0.5	0.84	1.17
Cre12.g518200.t1.1	website	10	25	19	51	1.39	0.96	2.41		Protein disulfide isomerase with thioredoxin fold. Previously annotated as DNJ3, but this is not correct	PF10208,PF00085,PF00226	PTHR25040:SF160,PTHR25040			K09530	GO:0045454,GO:0031072	AT3G08970.1	ATERDJ3A,TMS1	DNAJ heat shock N-terminal domain-containing protein
Cre03.g176833.t1.1	website	137	61	144	963	-1.17	0.08	2.82			PF00022	PTHR11937,PTHR11937:SF76	KOG0676				AT3G18780.2	ACT2,DER1,ENL2,LSR2	actin 2
Cre04.g217918.t2.1	website	30	13	21	62	-1.16	-0.52	1.07
Cre10.g463370.t1.2	website	13	1	14	51	-3.58	0.08	1.92
Cre06.g286150.t1.2	website	36	40	49	119	0.18	0.46	1.74
Cre02.g077550.t2.1	website	239	193	132	658	-0.31	-0.85	1.46
Cre13.g605500.t1.1	website	77	131	134	215	0.76	0.79	1.47
Cre05.g235400.t1.2	website	10	38	32	492	1.97	1.73	5.68			PF00628,PF00665,PF00078	PTHR10178,PTHR10178:SF14			K07497	GO:0005515,GO:0003677,GO:0015074,GO:0003723,GO:0003964,GO:0006278	AT3G01460.1	ATMBD9,MBD9	methyl-CPG-binding domain 9
Cre12.g496350.t1.2	website	101	152	48	576	0.6	-1.07	2.52		Contains a sterol sensing 5-transmembrane domain similar to those in SCAP, Patched, NPC1 and HMGR	PF02460	PTHR10796,PTHR10796:SF32	KOG1934			GO:0008158,GO:0016020	AT4G38350.2		Patched family protein
Cre06.g286850.t1.1	website	54	75	65	115	0.48	0.26	1.09			PF08719				K09935		AT3G47390.2	PHS1	cytidine/deoxycytidylate deaminase family protein
Cre06.g297400.t1.1	website	26	41	20	72	0.66	-0.38	1.48			PF08240,PF00107	PTHR11695	KOG1198			GO:0008270,GO:0016491,GO:0055114	AT1G23740.1		Oxidoreductase, zinc-binding dehydrogenase family protein
Cre11.g467760.t2.1	website	39	14	36	360	-1.5	-0.09	3.23
Cre10.g431800.t1.2	website	47	38	19	101	-0.31	-1.29	1.1	ARS5	Similar to arylsulfatase from Volvox and Chlamydomonas	PF00884	PTHR10342:SF2,PTHR10342	KOG3867	3.1.6.14	K01137	GO:0008152,GO:0008484
Cre16.g661850.t1.1	website	34	11	25	68	-1.57	-0.42	1.02			PF08332					GO:0004683,GO:0005516,GO:0006468
Cre09.g390800.t1.2	website	24	20	40	99	-0.28	0.72	2.04
Cre03.g170300.t1.2	website	20	25	13	62	0.34	-0.65	1.67			PF00082	PTHR10795,PTHR10795:SF75				GO:0004252,GO:0006508
Cre12.g551700.t1.2	website	506	710	398	1124	0.49	-0.34	1.15
Cre17.g731800.t1.2	website	129	253	85	386	0.97	-0.6	1.59			PF07648	PTHR10913,PTHR10913:SF5
Cre08.g382575.t1.1	website	23	17	21	54	-0.48	-0.12	1.21
Cre14.g616650.t1.2	website	61	18	30	154	-1.77	-1.02	1.33
Cre11.g467594.t1.1	website	23	9	8	56	-1.39	-1.53	1.29			PF00168	PTHR10774	KOG1030			GO:0005515	AT4G34150.1		Calcium-dependent lipid-binding (CaLB domain) family protein
Cre02.g106250.t1.2	website	126	85	152	673	-0.57	0.27	2.41		La-like RNA-binding protein. Contains an N-terminal La domain and a RRM motif; its closest homologues in Arabidopsis are LA-like proteins with a single RRM and an N-terminal extension (AT5G46250, AT3G19090), believed not to fulfill the stabilization func	PF05383	PTHR22792,PTHR22792:SF36	KOG1855				AT5G46250.1		RNA-binding protein
Cre09.g388353.t1.1	website	24	11	16	84	-1.1	-0.59	1.83			PF12499
Cre01.g024850.t1.1	website	41	43	53	151	0.07	0.38	1.88	RDP2	Putative rhodanese domain phosphatase similar to CDC25; M-phase inducer phosphatase. Putative function in G2/M	PF00581	PTHR10828,PTHR10828:SF18				GO:0000087,GO:0004725,GO:0005622,GO:0006470	AT5G03455.1	ACR2,ARATH;CDC25,CDC25	Rhodanese/Cell cycle control phosphatase superfamily protein
Cre03.g155750.t1.1	website	38	27	23	138	-0.48	-0.73	1.87			PF12499		KOG0487
Cre06.g278246.t1.1	website	71	114	45	346	0.69	-0.64	2.3
Cre10.g429500.t1.1	website	28	22	20	68	-0.4	-0.51	1.26
Cre16.g693600.t1.2	website	173	107	184	814	-0.69	0.09	2.24	FAP137	Putative extracellular matrix protein (cell wall protein); similar to Volvox ISG [PMID: 1600938]) and Chlamydomonas VSP-3 [PMID: 8000007], two glycoproteins with a hydroxyproline-rich (HR) domain; ISG Genbank entry X65165; VSP-3 Genbank entry AY795084. Al
Cre02.g142650.t1.1	website	36	21	21	104	-0.84	-0.78	1.52
Cre06.g292800.t1.1	website	198	217	296	417	0.13	0.58	1.07			PF00179	PTHR24068	KOG0417	6.3.2.19	K06689	GO:0016881	AT3G13550.1	CIN4,COP10,EMB144,FUS9	Ubiquitin-conjugating enzyme family protein
Cre16.g657200.t1.1	website	418	786	33	1953	0.91	-3.68	2.22			PF09118,PF07250						AT1G67290.1		glyoxal oxidase-related protein
Cre10.g443950.t1.1	website	88	102	115	180	0.22	0.39	1.03			PF05049,PF04564	PTHR26393,PTHR26393:SF497				GO:0005525,GO:0016020,GO:0016817,GO:0000151,GO:0004842,GO:0016567	AT1G01660.1		RING/U-box superfamily protein
Cre06.g271200.t1.2	website	36	31	50	94	-0.22	0.46	1.38			PF07992,PF02852,PF00070,PF00581	PTHR22912,PTHR22912:SF2	KOG0405			GO:0005737,GO:0016491,GO:0045454,GO:0050660,GO:0055114	AT3G27820.1	ATMDAR4,MDAR4	monodehydroascorbate reductase 4
Cre02.g080650.t1.2	website	222	350	126	609	0.66	-0.81	1.46	HSP90B	HSP90B is one of 3 HSP90 genes in Chlamydomonas; HSP90B is localized to the ER; PMID: 16143837 and 15995001. Acclimation to changing CO2 concentrations and light intensities was studied by Yamano et al. 2008 [PMID: 18322145].	PF02518,PF00183	PTHR11528:SF36,PTHR11528	KOG0020		K04079	GO:0005524,GO:0006457,GO:0006950,GO:0051082	AT2G04030.1	AtHsp90.5,CR88,EMB1956,Hsp88.1,HSP90.5	Chaperone protein htpG family protein
Cre03.g201300.t1.1	website	342	633	211	877	0.89	-0.7	1.36			PF01082,PF03712,PF03351	PTHR10157:SF15,PTHR10157	KOG3568	1.14.17.1	K00503	GO:0004497,GO:0005507,GO:0004500,GO:0006584,GO:0055114
Cre13.g580300.t1.2	website	26	30	28	54	0.18	0.1	1.05	CGLD4	ABC transporter family protein. Green-lineage-and-diatoms conserved expressed protein. Previously annotated as CGLD4	PF00005	PTHR12847	KOG2355		K12608	GO:0005524,GO:0016887	AT1G03905.1		P-loop containing nucleoside triphosphate hydrolases superfamily protein
Cre06.g259000.t1.2	website	38	74	42	92	0.95	0.13	1.27
Cre01.g034850.t1.1	website	109	165	161	255	0.59	0.56	1.22
Cre01.g038400.t1.2	website	876	1002	874	2035	0.19	0	1.22		Calreticulin 2. Calreticulin (CRT) is a high-capacity calcium-binding protein mainly localized to the endoplasmic reticulum in eukaryotic cells. Higher plants contain two distinct groups of CRTs: a CRT1/CRT2 group and a CRT3 group. Similar to Arabidopsis	PF00262	PTHR11073	KOG0674		K08057	GO:0005509	AT1G09210.1	AtCRT1b,CRT1b	calreticulin 1b
Cre12.g488450.t1.1	website	11	3	8	75	-1.74	-0.47	2.8		Extracellular matrix protein (vegetative cell wall protein) similar to ISG (Volvox carteri) [PMID: 1600938], both are glycoproteins with a hydroxyproline-rich (HR) domain. [PMID: 8000007. ISG Genbank entry X65165; VSP3, L29029; C. incerta ortholog, AY7950
Cre12.g498650.t1.2	website	124	45	54	257	-1.47	-1.19	1.06			PF00069	PTHR24349:SF118,PTHR24349	KOG0032			GO:0004672,GO:0005524,GO:0006468	AT2G45490.1	AtAUR3,AUR3	ataurora3
Cre12.g505050.t1.2	website	92	99	168	196	0.12	0.88	1.1			PF00646					GO:0005515
Cre10.g444150.t1.1	website	402	306	433	804	-0.39	0.11	1			PF05049	PTHR14143				GO:0005525,GO:0016020,GO:0016817
Cre12.g541150.t1.1	website	25	27	35	60	0.11	0.49	1.24			PF03942
Cre09.g396809.t1.1	website	137	49	148	274	-1.47	0.12	1
Cre13.g583450.t1.2	website	1927	2309	2172	4920	0.26	0.17	1.35			PF04749	PTHR15907,PTHR15907:SF11					AT1G52200.1		PLAC8 family protein
Cre16.g673554.t1.1	website	35	17	40	113	-1.05	0.21	1.7
Cre02.g087500.t1.1	website	27	19	44	158	-0.5	0.69	2.54
Cre06.g278144.t1.1	website	30	36	55	66	0.28	0.9	1.15			PF01789					GO:0005509,GO:0009523,GO:0009654,GO:0015979,GO:0019898
Cre17.g705300.t1.2	website	61	11	37	249	-2.44	-0.73	2.03			PF12499
Cre17.g726850.t1.2	website	356	281	360	714	-0.35	0.01	1			PF05731	PTHR14202	KOG4465		K11089	GO:0003723,GO:0030529
Cre05.g238250.t1.2	website	377	715	343	1202	0.92	-0.14	1.67			PF00170					GO:0003700,GO:0006355,GO:0043565,GO:0046983	AT2G36270.1	ABI5,GIA1	Basic-leucine zipper (bZIP) transcription factor family protein
Cre09.g400200.t1.1	website	10	8	13	154	-0.39	0.37	3.93
Cre14.g632807.t1.1	website	14	24	14	113	0.71	-0.04	2.97
Cre02.g093800.t1.2	website	164	146	171	429	-0.17	0.06	1.39		Related to animal thioredoxin, nucleoredoxin		PTHR13871,PTHR13871:SF20					AT1G60420.1		DC1 domain-containing protein
Cre06.g286300.t1.2	website	27	52	28	56	0.95	0.06	1.07		Ubiquinone/menaquinone biosynthesis methyltransferase. Previously annotated as COQ5B	PF08241	PTHR10108,PTHR10108:SF238				GO:0008152,GO:0008168
Cre16.g668550.t1.2	website	127	160	126	341	0.33	-0.02	1.42			PF04366,PF01363	PTHR15629,PTHR15629:SF2	KOG1843			GO:0046872	AT3G43230.1		RING/FYVE/PHD-type zinc finger family protein
Cre03.g204250.t1.2	website	1523	2243	2537	3787	0.56	0.74	1.31	SAH1	S-Adenosyl homocysteine hydrolase, found in the flagellar proteome [PMID: 15998802]	PF00670,PF05221	PTHR23420	KOG1370	3.3.1.1	K01251	GO:0004013,GO:0006730	AT4G13940.1	ATSAHH1,EMB1395,HOG1,MEE58,SAHH1	S-adenosyl-L-homocysteine hydrolase
Cre06.g272250.t1.1	website	117	69	64	319	-0.76	-0.87	1.45			PF12499
Cre11.g468800.t1.2	website	10	1	3	122	-2.99	-1.51	3.6			PF12499
Cre11.g467538.t1.1	website	41	11	8	128	-1.91	-2.27	1.65		The substrate of this oxidase is unsure, as the similarity is to both glyoxal oxidases and galactose oxidases, found in fungi, bacteria, animals and plants (both use the same Tyr radical / metal mechanism); the plant homologues are secreted, but the fate	PF09118,PF07250						AT3G57620.1		glyoxal oxidase-related protein
Cre12.g500550.t1.2	website	221	282	189	488	0.35	-0.22	1.15			PF00092	PTHR13789,PTHR13789:SF63				GO:0005515	AT3G54780.1		Zinc finger (C3HC4-type RING finger) family protein
Cre12.g528550.t1.1	website	27	21	55	68	-0.36	1	1.31			PF02544	PTHR10556,PTHR10556:SF2	KOG1638	1.3.99.5	K12343	GO:0005737,GO:0006629,GO:0016021,GO:0016627	AT2G38050.1	ATDET2,DET2,DWF6	3-oxo-5-alpha-steroid 4-dehydrogenase family protein
Cre02.g102050.t1.1	website	73	33	73	178	-1.14	0	1.29
Cre14.g623650.t1.2	website	137	128	78	298	-0.1	-0.82	1.12			PF08240,PF00107	PTHR11695,PTHR11695:SF315	KOG0023			GO:0008270,GO:0016491,GO:0055114	AT4G37980.1	ATCAD7,CAD7,ELI3,ELI3-1	elicitor-activated gene 3-1
Cre03.g144324.t1.1	website	76	97	40	180	0.35	-0.92	1.24			PF00560	PTHR24420:SF519,PTHR24420				GO:0005515	AT1G73080.1	ATPEPR1,PEPR1	PEP1 receptor 1
Cre07.g357200.t1.2	website	344	321	222	880	-0.1	-0.64	1.35		Early zygote expressed protein activated upon fus mating [PMID: 18487630] belonging to the UDP-glucose/GDP-mannose dehydrogenase family. Found in the flagellar proteome [PMID: 15998802]	PF00984,PF03720,PF03721	PTHR11374	KOG2666	1.1.1.22	K00012	GO:0016616,GO:0051287,GO:0055114	AT1G26570.1	ATUGD1,UGD1	UDP-glucose dehydrogenase 1
Cre03.g144104.t1.1	website	40	55	48	82	0.48	0.26	1.05
Cre16.g688550.t1.2	website	930	439	517	2118	-1.08	-0.85	1.19	GSTS1	Glutathione S-transferases (Sigma class), Gene expression is induced by various oxidative stress conditions [PMID: 17435007; PLANT SCIENCE 168: 747-759]. Possible prostaglandin-D synthase activity. Previously annotated as GSTS1	PF02798,PF00043	PTHR11571:SF16,PTHR11571	KOG1695	2.5.1.18	K00799	GO:0005515
Cre03.g180750.t1.2	website	508	576	542	1469	0.18	0.09	1.53	METE	5-methyltetrahydropteroyltriglutamate-homocysteine S-methyltransferase (EC 2.1.1.14); Vitamin B12 (cobalamin) independent methionine synthase; homocysteine methylase; methyltetrahydropteroylpolyglutamate:homocysteine methyltransferase; (HMT); found in the	PF01717,PF08267	PTHR19960,PTHR19960:SF21	KOG2263	2.1.1.14	K00549	GO:0003871,GO:0009086,GO:0008270,GO:0008652	AT5G20980.1	ATMS3,MS3	methionine synthase 3
Cre10.g442900.t1.1	website	203	257	341	459	0.34	0.75	1.18			PF07282
Cre12.g543700.t1.1	website	183	252	279	410	0.46	0.61	1.16			PF07282
Cre07.g346350.t1.2	website	160	320	205	398	1	0.36	1.31			PF00650	PTHR10174:SF78,PTHR10174
Cre04.g223225.t1.1	website	65	78	38	206	0.27	-0.78	1.67
Cre07.g336550.t1.1	website	12	34	31	74	1.55	1.42	2.65
Cre10.g439900.t1.2	website	145	210	204	444	0.54	0.5	1.62	HSP70G	One of 9 genes encoding HSP70-like proteins in Chlamydomonas; it is more similar to HSP110-like proteins, as is HSP70E; probably located in the ER lumen, as it homologue Hyou1, by its C-terminal KGEEL sequence	PF00012	PTHR19375,PTHR19375:SF8	KOG0104		K09486	GO:0005524	AT4G16660.1		heat shock protein 70 (Hsp 70) family protein
Cre09.g388355.t1.1	website	82	62	98	166	-0.41	0.25	1.01			PF12499
Cre01.g001983.t1.1	website	110	123	101	314	0.16	-0.12	1.52
Cre01.g018600.t1.2	website	230	250	280	537	0.12	0.28	1.22			PF05529	PTHR14955,PTHR14955:SF5				GO:0005783,GO:0006886,GO:0016021
Cre01.g048550.t1.1	website	40	60	45	103	0.56	0.16	1.34
Cre07.g318450.t1.2	website	149	118	302	383	-0.34	1.01	1.36	SEC61B	Expressed Protein. Similar to Sec61-beta subunit of the ER-protein translocase.	PF03911	PTHR13509	KOG3457				AT5G60460.1		Preprotein translocase Sec, Sec61-beta subunit protein
Cre17.g725750.t1.2	website	270	225	277	556	-0.26	0.04	1.04			PF05731	PTHR14202	KOG4465		K11089	GO:0003723,GO:0030529
Cre01.g030968.t1.1	website	26	43	39	63	0.71	0.55	1.26
Cre01.g027300.t1.1	website	94	123	97	208	0.39	0.04	1.15
Cre07.g328150.t1.1	website	116	120	121	256	0.06	0.06	1.15		Protein Disulfide Isomerase 4, P5 type. Possible ER localisation. PMID: 16143836	PF00085	PTHR18929,PTHR18929:SF32	KOG0191	5.3.4.1	K09584	GO:0045454	AT2G32920.1	ATPDI9,ATPDIL2-3,PDI9,PDIL2-3	PDI-like 2-3
Cre12.g522800.t1.2	website	25	30	33	57	0.27	0.4	1.2
Cre13.g586450.t1.2	website	132	159	130	313	0.27	-0.02	1.25			PF00583					GO:0008080,GO:0008152
Cre09.g387949.t1.1	website	407	664	333	1065	0.71	-0.29	1.39
Cre13.g586450.t2.1	website	139	171	138	334	0.31	-0.01	1.27			PF00583					GO:0008080,GO:0008152
Cre03.g170350.t1.2	website	63	91	70	272	0.53	0.15	2.12	SEC12	Expressed Protein. Similar to SEC12, regulatory component of the COP-II coat protein complex. GEF for SAR-GTPase.	PF00400	PTHR23284	KOG0771				AT5G50550.1		Transducin/WD40 repeat-like superfamily protein
Cre12.g558600.t1.2	website	57	58	61	117	0.01	0.11	1.04
Cre06.g252050.t1.2	website	8	5	7	194	-0.65	-0.29	4.55
Cre08.g365100.t2.1	website	24	14	26	402	-0.78	0.12	4.09	FAP242	Coiled-Coil Flagellar Associated Protein, found in the flagellar proteome [PMID: 15998802]
Cre15.g643385.t1.1	website	77	76	122	171	-0.02	0.67	1.16			PF03151	PTHR11132					AT5G05820.1		Nucleotide-sugar transporter family protein
Cre07.g332150.t1.2	website	30	26	65	85	-0.19	1.11	1.51									AT3G62810.1		complex 1 family protein / LVR family protein
Cre14.g616700.t1.1	website	185	38	82	544	-2.31	-1.18	1.55
Cre08.g364950.t1.1	website	28	18	18	493	-0.69	-0.67	4.12
Cre12.g492650.t1.2	website	51	53	44	149	0.05	-0.21	1.55		Similar to periostin/fasciclin/TGFbeta-induced protein; contains 4 FAS1 (BIgH3) domains, involved in cell recognition; probably extracellular, GPI-anchored (by homology)	PF02469	PTHR10900:SF53,PTHR10900
Cre09.g393450.t1.1	website	87	102	36	195	0.23	-1.29	1.16	FAP233	Flagellar Associated Protein, found in the flagellar proteome [PMID: 15998802]	PF02469
Cre06.g303300.t1.2	website	43	54	64	96	0.32	0.59	1.17	CYN37		PF00160					GO:0003755,GO:0006457	AT3G15520.1		Cyclophilin-like peptidyl-prolyl cis-trans isomerase family protein
Cre16.g651600.t1.1	website	29	52	30	70	0.88	0.06	1.31
Cre12.g503900.t1.2	website	42	17	53	165	-1.33	0.32	1.96
Cre13.g605386.t1.1	website	67	113	111	190	0.76	0.74	1.51
Cre12.g548550.t2.1	website	37	43	56	81	0.23	0.63	1.16			PF05742	PTHR17985	KOG2342				AT4G38260.1		Protein of unknown function (DUF833)
Cre17.g729950.t1.2	website	90	84	65	180	-0.1	-0.47	1.01			PF02195	PTHR21348	KOG3388			GO:0003677	AT1G31170.1	ATSRX,SRX	sulfiredoxin
Cre03.g160250.t1.1	website	16	36	21	59	1.19	0.42	1.92
Cre17.g732350.t2.1	website	107	190	79	345	0.83	-0.43	1.7		The substrate of this oxidase is unsure, as the similarity is to both glyoxal oxidases and galactose oxidases, found in fungi, bacteria, animals and plants (both use the same Tyr radical / metal mechanism); the plant homologues are secreted, but the fate	PF09118,PF07250		KOG3815				AT1G19900.1		glyoxal oxidase-related protein
Cre09.g408300.t1.2	website	332	199	713	759	-0.74	1.1	1.19
Cre05.g243450.t1.1	website	162	271	177	367	0.74	0.13	1.18		The substrate of this oxidase is unsure, as the similarity is to both glyoxal oxidases and galactose oxidases, found in fungi (both use the same Tyr radical / metal mechanism); the higher plant homologues are secreted, but the fate of the Chlamydomonas is	PF09118,PF07250		KOG0487				AT1G19900.1		glyoxal oxidase-related protein
Cre08.g365141.t1.1	website	7	4	6	65	-0.69	-0.35	3.24
Cre08.g368300.t1.1	website	10	16	11	77	0.73	0.13	2.97			PF00271,PF04851	PTHR14074		3.6.3.14	K12649	GO:0003676,GO:0004386,GO:0005524,GO:0003677,GO:0016787	AT1G01040.2	ASU1,ATDCL1,CAF,DCL1,EMB60,EMB76,SIN1,SUS1	dicer-like 1
Cre16.g692650.t1.2	website	20	18	15	74	-0.19	-0.39	1.88	CGL4	Conserved expressed protein							AT3G58800.1
Cre14.g632831.t1.1	website	15	24	14	114	0.7	-0.06	2.97
Cre04.g214600.t1.1	website	43	45	52	107	0.06	0.27	1.32
Cre13.g605350.t2.1	website	68	120	108	190	0.81	0.67	1.48
Cre02.g145350.t1.1	website	54	92	64	128	0.78	0.26	1.25			PF03407
Cre02.g142687.t2.1	website	2442	1557	4383	6704	-0.65	0.84	1.46			PF00025	PTHR11711	KOG0070		K07977	GO:0005525	AT1G10630.1	ARFA1F,ATARFA1F	ADP-ribosylation factor A1F
Cre07.g338850.t2.1	website	7	5	12	95	-0.37	0.77	3.8
Cre06.g291150.t1.1	website	37	64	58	87	0.77	0.63	1.22			PF00271,PF00270	PTHR24031:SF50,PTHR24031	KOG0331			GO:0003676,GO:0004386,GO:0005524,GO:0008026	AT5G14610.2		DEAD box RNA helicase family protein
Cre04.g215600.t1.2	website	317	351	305	700	0.15	-0.05	1.14			PF05724	PTHR10108,PTHR10108:SF241				GO:0005737,GO:0008119,GO:0008152	AT2G43940.1	ATHOL3,HOL3	S-adenosyl-L-methionine-dependent methyltransferases superfamily protein
Cre08.g365300.t1.2	website	23	14	25	403	-0.73	0.14	4.16
Cre16.g693601.t1.1	website	108	125	83	550	0.21	-0.39	2.35
Cre08.g382560.t1.1	website	51	47	32	131	-0.1	-0.64	1.38			PF03016,PF07974	PTHR11062,PTHR11062:SF12	KOG1021			GO:0016020	AT3G57630.1		exostosin family protein
Cre08.g379800.t1.2	website	42	67	74	100	0.66	0.8	1.24				PTHR13062:SF1,PTHR13062
Cre16.g693600.t2.1	website	173	107	184	814	-0.69	0.09	2.24	FAP137	Putative extracellular matrix protein (cell wall protein); similar to Volvox ISG [PMID: 1600938]) and Chlamydomonas VSP-3 [PMID: 8000007], two glycoproteins with a hydroxyproline-rich (HR) domain; ISG Genbank entry X65165; VSP-3 Genbank entry AY795084. Al
Cre17.g717950.t2.1	website	50	11	26	254	-2.24	-0.96	2.33			PF12499
Cre12.g521600.t1.1	website	98	82	86	232	-0.27	-0.18	1.24			PF03372	PTHR15822,PTHR15822:SF3	KOG2756
Cre05.g234661.t1.1	website	200	280	296	829	0.49	0.57	2.05		Related to ubiquinol:cytochrome c oxidoreductase (Complex III) BCS1 biogenesis factor; similar to yeast Bcs1p mitochondrial protein required for expression of functional Rieske iron-sulfur protein; region related to AAA family ATPase [PMID: 15710684]	PF00004	PTHR23070,PTHR23070:SF2			K08900	GO:0005524	AT2G18190.1		P-loop containing nucleoside triphosphate hydrolases superfamily protein
Cre01.g033550.t1.2	website	227	248	270	477	0.13	0.25	1.07	PDI2	Protein Disulfide Isomerase 2 (CrPDI2), PDI-D subfamily, PMID: 16143836, circadian expressed, possible targeting to the ER.	PF07749,PF00085	PTHR18929				GO:0005783,GO:0045454	AT2G47470.1	ATPDI11,ATPDIL2-1,MEE30,PDI11,UNE5	thioredoxin family protein
Cre12.g498500.t1.2	website	70	113	125	140	0.69	0.84	1	DEG11	(HtrA) similar to DegP protease; serine protease, trypsin family, DegP type (HtrA) (protease Do) most similar to At4g18370 (DegP5, localized in thylakoid membrane, lumen side [PMID: 15137941]; probably results from a recent duplication of DEG5 gene; one C	PF00089	PTHR22939:SF21,PTHR22939	KOG1320			GO:0004252,GO:0006508	AT3G27925.1	Deg1,DEGP1	DegP protease 1
Cre11.g467575.t2.1	website	58	111	39	119	0.93	-0.57	1.03			PF00004,PF07724,PF10431	PTHR11638:SF18,PTHR11638	KOG1051			GO:0005524	AT5G15450.1	APG6,CLPB-P,CLPB3	casein lytic proteinase B3
Cre07.g338665.t1.2	website	8	5	9	63	-0.59	0.21	3.07
Cre09.g389578.t1.1	website	25	22	51	54	-0.19	1.04	1.14		Shows similarity to PSBP (OEE2, oxygen-evolving enhancer protein 2 of photosystem II, OEC23, 23 kDa subunit of oxygen evolving complex : PMID: 3468511); orthologous to At3g05410; targeted to thylakoid lumen by TAT pathway, but absence of AXA cleavage site	PF01789					GO:0005509,GO:0009523,GO:0009654,GO:0015979,GO:0019898	AT3G05410.2		Photosystem II reaction center PsbP family protein
Cre02.g094450.t1.2	website	218	96	235	870	-1.19	0.11	2		Pherophorin-C21 (PHC21) [PMID: 16367971]; partial sequence similar to extracellular matrix protein (cell wall protein) pherophorin-C5 [Genbank entry DQ196111], which belongs to the large pherophorin-family, a family of glycoproteins with a central hydroxy	PF12499		KOG3454
Cre11.g481600.t1.1	website	127	27	59	377	-2.22	-1.1	1.58		Hydroxyproline-rich glycoprotein whose mRNA is up-regulated in gametes, in zygotes, by agglutination/cAMP treatment, by osmotic stress and by cell wall removal [PMID: 16183845]. Closely linked to GAS30. Independently sequenced: DQ017908.	PF12499
Cre12.g549000.t1.2	website	81	22	63	199	-1.9	-0.37	1.29		Pherophorin-C4 (PHC4) [PMID: 16367971; Genbank entry DQ196110]; extracellular matrix protein (cell wall protein); belongs to the large pherophorin-family, a family of glycoproteins with a central hydroxyproline-rich (HR) domain	PF12499
Cre10.g420200.t2.1	website	25	20	9	79	-0.35	-1.43	1.65			PF12499
Cre02.g077550.t1.2	website	239	194	135	655	-0.3	-0.83	1.45
Cre16.g673057.t1.1	website	119	147	115	265	0.31	-0.04	1.16
Cre03.g144747.t1.1	website	33	29	29	96	-0.16	-0.17	1.54			PF00249	PTHR10641					AT5G02320.1	ATMYB3R5,MYB3R-5	myb domain protein 3r-5
Cre08.g365205.t2.1	website	20	14	22	385	-0.55	0.14	4.25
Cre16.g674700.t1.2	website	64	82	91	173	0.36	0.51	1.43			PF03747	PTHR16222,PTHR16222:SF10
Cre12.g541100.t1.2	website	54	96	69	246	0.81	0.36	2.18			PF02338	PTHR12419	KOG3288				AT5G04250.1		Cysteine proteinases superfamily protein
Cre08.g365065.t1.1	website	14	9	23	278	-0.72	0.7	4.28
Cre07.g336150.t1.2	website	3	3	3	51	0.03	0	4.24
Cre11.g467760.t1.1	website	38	15	36	389	-1.34	-0.09	3.36			PF10604
Cre04.g217922.t1.1	website	68	102	84	151	0.6	0.32	1.16			PF00097	PTHR12477,PTHR12477:SF37	KOG1734	6.3.2.19	K10601		AT3G16090.1		RING/U-box superfamily protein
Cre17.g704550.t1.2	website	25	22	22	58	-0.2	-0.18	1.24			PF03878	PTHR14083	KOG3094				AT3G59500.1		Integral membrane HRF1 family protein
Cre11.g468359.t1.1	website	113	47	107	329	-1.27	-0.08	1.54			PF12499
Cre04.g226050.t1.1	website	98	104	68	228	0.1	-0.51	1.23			PF00884	PTHR10342:SF2,PTHR10342				GO:0008152,GO:0008484
Cre14.g632450.t1.1	website	66	121	37	140	0.87	-0.84	1.08			PF07648	PTHR21131
Cre04.g217937.t1.1	website	32	31	52	80	-0.07	0.71	1.32
Cre11.g467540.t1.1	website	28	7	6	86	-2.07	-2.16	1.62			PF09118,PF07250						AT3G57620.1		glyoxal oxidase-related protein
Cre16.g666300.t1.1	website	28	56	24	84	0.97	-0.22	1.56			PF07714	PTHR23257,PTHR23257:SF321	KOG0192			GO:0004672,GO:0006468	AT5G49470.2		PAS domain-containing protein tyrosine kinase family protein
Cre03.g177600.t1.1	website	56	37	50	121	-0.6	-0.17	1.1			PF01565,PF04030	PTHR11748,PTHR11748:SF14				GO:0016491,GO:0050660,GO:0003885,GO:0016020,GO:0055114	AT1G32300.1		D-arabinono-1,4-lactone oxidase family protein
Cre12.g554850.t1.2	website	421	378	698	863	-0.16	0.73	1.04	TRXh1	Thioredoxin h2, cytosolic, splicing variant b. This is the second longest of three splicing variants differing on 3\' end. This variant contains an intron in the 3\'UTR. Deduced protein similar to splicing variant a. The protein corresponds to the sequenced	PF00085	PTHR10438:SF16,PTHR10438	KOG0907		K03671	GO:0045454,GO:0006662,GO:0009055,GO:0015035	AT3G51030.1	ATTRX H1,ATTRX1,TRX1	thioredoxin H-type 1
Cre08.g358573.t1.1	website	49	15	35	177	-1.73	-0.48	1.85					KOG4412
Cre01.g053000.t1.2	website	936	1593	765	2149	0.77	-0.29	1.2	GPD2		PF07479,PF00702,PF01210	PTHR11728	KOG2711			GO:0005975,GO:0016614,GO:0055114,GO:0003824,GO:0008152,GO:0004367,GO:0006072,GO:0009331,GO:0005737,GO:0016616,GO:0046168,GO:0051287	AT5G40610.1		NAD-dependent glycerol-3-phosphate dehydrogenase family protein
Cre16.g683200.t1.2	website	50	74	74	132	0.59	0.58	1.42
Cre03.g200400.t1.2	website	37	47	45	95	0.31	0.28	1.35			PF00657					GO:0006629,GO:0016788
Cre10.g458450.t1.1	website	885	962	669	2700	0.12	-0.4	1.61	GPX5	GPX5 has also been called GPXH. GPXH gene expression is induced by singlet oxygen [PMID: 16160847; PMID: 15597886; PMID: 15517390; PMID: 11485197; PMID: 19451016; PMID 19690965]. Homologous to glutathione peroxidase from other organisms. Probably cytosoli	PF00255	PTHR11592	KOG1651	1.11.1.9	K00432	GO:0004602,GO:0006979,GO:0055114	AT3G63080.1	ATGPX5,GPX5,MEE42	glutathione peroxidase 5
Cre13.g582713.t1.1	website	264	105	244	1238	-1.33	-0.12	2.23
Cre17.g719600.t1.2	website	37	23	56	133	-0.69	0.61	1.86
Cre16.g680454.t1.1	website	87	74	110	316	-0.24	0.33	1.86
Cre17.g696500.t1.1	website	73	15	42	194	-2.29	-0.8	1.42		Pherophorin-C19 (PHC19) [PMID: 16367971]; partial sequence similar to extracellular matrix protein (cell wall protein) pherophorin-C4 [Genbank entry DQ196110], which belongs to the large pherophorin-family, a family of glycoproteins with a central hydroxy	PF12499
Cre17.g718500.t1.1	website	319	178	274	1049	-0.84	-0.22	1.72		Matrix Metalloprotease 1; also known as GLE (Gametic Lytic Enzyme), G-lysin (gi:399543); secreted enzyme expressed during gametogenesis that degrades the cell wall (PMID:11680823). In the peptidase M10A/M12B, matrixin/adamalysin family. Gametolysin invo	PF05548
Cre08.g359200.t1.1	website	19	30	44	52	0.63	1.18	1.41			PF00415	PTHR22870:SF117,PTHR22870	KOG1427				AT5G63860.1	UVR8	Regulator of chromosome condensation (RCC1) family protein
Cre08.g365200.t1.2	website	25	15	27	416	-0.71	0.09	4.04
Cre10.g448977.t1.2	website	29	38	26	80	0.4	-0.14	1.47
Cre10.g458850.t1.2	website	7	10	13	50	0.45	0.82	2.83
Cre06.g299950.t1.1	website	87	136	49	191	0.65	-0.81	1.14
Cre09.g389950.t1.2	website	157	181	144	349	0.2	-0.13	1.15		Similar to O-acetyltransferase-related protein of Arabidopsis thaliana; Genbank entry AY136339	PF07779	PTHR13533,PTHR13533:SF1	KOG1699				AT2G34410.1		O-acetyltransferase family protein
Cre01.g032050.t1.2	website	20	36	32	60	0.87	0.71	1.63			PF08449	PTHR10778,PTHR10778:SF10	KOG1581			GO:0055085	AT2G02810.1	ATUTR1,UTR1	UDP-galactose transporter 1
Cre10.g454150.t1.2	website	284	256	372	785	-0.15	0.39	1.47				PTHR23416		2.3.1.-	K00680		AT3G13110.1	ATSERAT2;2,SAT-1,SAT-A,SAT-M,SAT3,SERAT2;2	serine acetyltransferase 2;2
Cre06.g278162.t1.1	website	441	169	952	1170	-1.39	1.11	1.41		Pherophorin-C3 (PHC3) [PMID: 16367971; Genbank entry DQ196109]; extracellular matrix protein (cell wall protein); belongs to the large pherophorin-family, a family of glycoproteins with a central hydroxyproline-rich (HR) domain.	PF12499
Cre07.g320150.t1.2	website	78	102	80	160	0.39	0.05	1.05		DnaJ-like protein; probably targeted to ER, as judged from high homology to Arabidopsis Q9LZK5 predicted by TargetP (reliability score 1) to be targeted to the ER; contains N-terminal J-domain (pfam00226) and DnaJ C-term domain (pfam01556). Previously an	PF00226,PF01556	PTHR24077,PTHR24077:SF69	KOG0713		K09517	GO:0031072,GO:0006457,GO:0051082	AT3G62600.1	ATERDJ3B,ERDJ3B	DNAJ heat shock family protein
Cre10.g451752.t1.1	website	169	199	285	1182	0.23	0.76	2.81			PF12499
Cre04.g215650.t1.1	website	33	38	45	68	0.17	0.45	1.02			PF08743	PTHR16140	KOG2866				AT3G20760.1		Nse4, component of Smc5/6 DNA repair complex
Cre16.g683400.t1.2	website	147	91	81	354	-0.69	-0.86	1.27			PF00650	PTHR10174:SF78,PTHR10174					AT4G08690.1		Sec14p-like phosphatidylinositol transfer family protein
Cre07.g330750.t1.1	website	65	44	54	260	-0.55	-0.27	2			PF12499
Cre03.g155300.t1.1	website	124	105	79	275	-0.24	-0.65	1.15			PF12499
Cre03.g144827.t1.1	website	28	24	35	60	-0.2	0.36	1.13			PF07802						AT1G14060.1		GCK domain-containing protein
Cre17.g705500.t1.1	website	38	27	42	159	-0.47	0.14	2.07			PF12499
Cre05.g239700.t1.2	website	12	12	5	50	-0.03	-1.13	2.08
Cre03.g150251.t1.1	website	25	46	16	57	0.9	-0.61	1.19
Cre12.g500100.t1.2	website	36	45	46	153	0.33	0.37	2.11
